# Supplementary material for: Towards characterization of cell culture conditions for reliable proteomic analysis: in vitro studies on A549, differentiated THP-1, and NR8383 cell lines
Source: Arch Toxicol. 2024 Sep 12;98(12):4021–31. doi: 10.1007/s00204-024-03858-4 (PMC11496344; doi:10.1007/s00204-024-03858-4)
Supplement: Supplementary file 2 — Supplementary file2 (XLSX 12 KB) [file 204_2024_3858_MOESM2_ESM.xlsx]

## Sheet: HPLC-MS_MS parameters
Supplementary Table 1: LC-MS paramaters
parameter		value
reversed phase nanoUHPLC separation
trapping eluent		2% (v/v) CH3CN, 0.05% (v/v) TFA, H2O
trapping flow rate [µL/min]		5
trapping time [min]		5
eluent A		0.1% (v/v) HCOOH, H2O
eluent B		80% (v/v) CH3CN, 0.1% (v/v) HCOOH, H2O
gradient program		0 min		3.0% B
		5 min		3.0% B
		90 min		35.2% B
		95 min		50.0% B
		97 min		98.0% B
		105 min		98.0% B
		108 min		3.0% B
		120 min		3.0% B
nanoESI-Q-Orbitrap-MS: ionization and ion transfer
source voltage [V]		1700
capillary temperature [°C]		250
S-Lens RF Level		60
nanoESI-Q-Orbitrap-MS: MS scan
m/z range		300 - 2.000
resolution (at m/z 200)		70000
microscans		1
AGC target		3*106
max. ion injection time (IT) [ms]		50
number of scan ranges		1
spectrum data type		profile
nanoESI-Q-Orbitrap-MS: MS/MS scan
m/z range		automatically
resolution (at m/z 200)		17500
microscans		1
AGC target		1*105
max. ion injection time (IT) [ms]		50
loop count		10
top N		10
MSX count		1
MSX isochronous ITs		-
isolation window [m/z]		1.6
isolation offset [m/z]		0
fixed first mass [m/z]		-
NCE		28
spectrum data type		Profile
nanoESI-Q-Orbitrap-MS: DDA selection criteria
minimum AGC target		1.60*103
intensity threshold		3.2*104
charge exclusion		unassigned, 1, >8
peptide match		preferred
dynamic exclusion time [s]		60
