# Supplementary material for: Towards characterization of cell culture conditions for reliable proteomic analysis: in vitro studies on A549, differentiated THP-1, and NR8383 cell lines
Source: Arch Toxicol. 2024 Sep 12;98(12):4021–31. doi: 10.1007/s00204-024-03858-4 (PMC11496344; doi:10.1007/s00204-024-03858-4)
Supplement: Supplementary file 3 — Supplementary file3 (XLSX 6573 KB) [file 204_2024_3858_MOESM3_ESM.xlsx]

## Sheet: A549
Supplementary Table 2: Identified proteins in A549 cells cultured in different vessels
Significant	#NAME?	Difference	Protein IDs	Majority protein IDs	id	Symbol color	Symbol type	Symbol size	Show label	Only identified by site	Reverse	Potential contaminant	Peptides	Razor + unique peptides	Unique peptides	Sequence coverage [%]	Unique + razor sequence coverage [%]	Unique sequence coverage [%]	Mol. weight [kDa]	Q-value	Score	Intensity	MS/MS count	101_6well_1	101_6well_1_2	101_6well_1_3	101_6well_2	101_6well_2_2	101_6well_2_3	101_6well_3	101_6well_3_2	101_6well_3_3	101_dish_1	101_dish_1_2	101_dish_1_3	101_dish_2	101_dish_2_2	101_dish_2_3	101_dish_3	101_dish_3_2	101_dish_3_3	97_6well_2	97_6well_2_2	97_6well_2_3	97_6well_3	97_6well_3_2	97_6well_3_3	97_dish_1	97_dish_1_2
+	3.26373	-1.13356	sp|A0A024RBG1|NUD4B_HUMAN;tr|F8VRL4|F8VRL4_HUMAN;tr|F8VRR0|F8VRR0_HUMAN;tr|A0A0C4DGJ4|A0A0C4DGJ4_HUMAN;sp|Q96G61|NUD11_HUMAN;sp|Q8NFP7|NUD10_HUMAN;sp|Q9NZJ9|NUDT4_HUMAN	sp|A0A024RBG1|NUD4B_HUMAN;tr|F8VRL4|F8VRL4_HUMAN;tr|F8VRR0|F8VRR0_HUMAN;tr|A0A0C4DGJ4|A0A0C4DGJ4_HUMAN;sp|Q96G61|NUD11_HUMAN;sp|Q8NFP7|NUD10_HUMAN;sp|Q9NZJ9|NUDT4_HUMAN	133	Color2 [A=255, R=0, G=0, B=0]	1	4					2	2	2	11.6	11.6	11.6	20.434	0.0015485	2.7192	1247400000	34	19.7317	19.9924	19.5508	19.5091	19.6329	19.8696	19.5709	19.2487	19.5429	19.7382	20.0174	19.7436	16.2767	15.596	15.1941	14.2263	19.3765	19.1418	19.7366	19.8814	19.8809	19.6981	19.833	19.6285	19.701	20.0085
+	3.8196	0.72333	sp|A0A0U1RRL7|MMPOS_HUMAN	sp|A0A0U1RRL7|MMPOS_HUMAN	136	Color2 [A=255, R=0, G=0, B=0]	1	4					1	1	1	36.6	36.6	36.6	7.6794	0	36.283	414670000	64	17.3156	17.6594	17.8521	17.8254	17.7969	18.0651	17.6755	17.3021	17.4771	17.9157	17.6679	17.8773	18.1844	17.9703	18.1707	17.9572	18.1013	18.4574	17.4914	17.6616	17.3438	17.7443	17.3419	16.9638	17.7444	17.4339
+	2.43735	0.738488	sp|A6NKD9|CC85C_HUMAN;tr|H0YJE0|H0YJE0_HUMAN;tr|G3V5D5|G3V5D5_HUMAN;tr|G3V2D7|G3V2D7_HUMAN;tr|G3V4C8|G3V4C8_HUMAN;tr|H0YJY5|H0YJY5_HUMAN	sp|A6NKD9|CC85C_HUMAN;tr|H0YJE0|H0YJE0_HUMAN	146	Color2 [A=255, R=0, G=0, B=0]	1	4					3	3	3	10.5	10.5	10.5	45.209	0	6.7156	177710000	13	17.5698	14.6558	16.8794	17.1897	16.1853	17.3851	16.2484	15.8538	16.8881	16.6321	16.8327	16.6014	17.2287	16.9095	16.6045	16.6171	16.4362	16.813	13.5886	14.8413	14.4354	14.1168	16.0359	15.5724	16.296	15.9837
+	4.7162	0.577846	sp|C4AMC7|WASH3_HUMAN;sp|Q6VEQ5|WASH2_HUMAN;sp|A8K0Z3|WASH1_HUMAN;sp|A8MWX3|WASH4_HUMAN	sp|C4AMC7|WASH3_HUMAN;sp|Q6VEQ5|WASH2_HUMAN;sp|A8K0Z3|WASH1_HUMAN;sp|A8MWX3|WASH4_HUMAN	152	Color2 [A=255, R=0, G=0, B=0]	1	4					5	5	2	13	13	5.4	49.994	0	8.6007	504950000	46	18.1841	17.7605	18.007	16.7589	17.7758	17.7442	17.8762	17.6257	17.7285	18.0453	18.0041	18.1787	18.1866	18.1105	18.177	18.6561	18.1869	18.5171	17.2619	16.9195	17.3809	17.0833	17.2235	17.519	17.7213	17.4714
+	2.31568	0.714218	sp|C9J7I0|UMAD1_HUMAN;tr|A0A1B0GUC2|A0A1B0GUC2_HUMAN;tr|A0A1W2PP33|A0A1W2PP33_HUMAN	sp|C9J7I0|UMAD1_HUMAN;tr|A0A1B0GUC2|A0A1B0GUC2_HUMAN;tr|A0A1W2PP33|A0A1W2PP33_HUMAN	153	Color2 [A=255, R=0, G=0, B=0]	1	4					2	2	2	27	27	27	15.2	0	5.5283	199390000	15	18.0557	17.7098	17.8435	17.6343	17.1155	16.7523	16.2944	16.4846	16.2531	16.6615	17.0819	16.9433	17.4716	17.173	16.9969	17.0433	16.7735	17.1781	16.1721	16.376	16.1603	15.3834	16.0021	16.5331	16.188	16.338
+	3.58089	0.698043	tr|I3L2L5|I3L2L5_HUMAN;sp|C9JLW8|MCRI1_HUMAN;tr|I3L4Q0|I3L4Q0_HUMAN;tr|I3L317|I3L317_HUMAN;tr|I3L3A7|I3L3A7_HUMAN	tr|I3L2L5|I3L2L5_HUMAN;sp|C9JLW8|MCRI1_HUMAN;tr|I3L4Q0|I3L4Q0_HUMAN;tr|I3L317|I3L317_HUMAN	154	Color2 [A=255, R=0, G=0, B=0]	1	4					6	6	6	60.9	60.9	60.9	10.463	0	28.128	1857300000	123	20.7864	20.3911	20.6464	20.446	20.1833	20.2969	19.6734	19.5151	19.7709	20.2679	20.1906	20.2824	20.3655	20.3013	20.518	20.5247	20.3378	20.4657	18.9545	18.9517	18.741	18.6934	18.5794	18.3146	19.1875	19.2241
+	4.97061	0.737171	sp|L0R819|ASURF_HUMAN;tr|U3KQP6|U3KQP6_HUMAN;tr|U3KQ49|U3KQ49_HUMAN;tr|U3KQP1|U3KQP1_HUMAN;tr|U3KQE3|U3KQE3_HUMAN	sp|L0R819|ASURF_HUMAN;tr|U3KQP6|U3KQP6_HUMAN;tr|U3KQ49|U3KQ49_HUMAN;tr|U3KQP1|U3KQP1_HUMAN	158	Color2 [A=255, R=0, G=0, B=0]	1	4					3	3	3	41.7	41.7	41.7	11.25	0	11.632	1374200000	83	19.6798	19.9293	19.499	19.8359	19.9671	19.8765	19.1039	18.9501	18.9825	19.5661	19.8376	19.8247	19.9732	19.9777	19.8401	19.7025	20.0046	19.9248	18.8361	18.4642	18.566	18.6626	18.5706	18.2995	18.9797	19.1087
+	5.87287	0.849358	tr|K7ENE5|K7ENE5_HUMAN;sp|O00115|DNS2A_HUMAN	tr|K7ENE5|K7ENE5_HUMAN;sp|O00115|DNS2A_HUMAN	159	Color2 [A=255, R=0, G=0, B=0]	1	4					1	1	1	5.5	5.5	5.5	24.085	0	12.578	602390000	35	18.8448	18.4245	18.7173	18.5807	18.4228	18.5771	17.7064	17.5161	17.7275	18.5823	18.7178	18.8317	18.8881	18.937	19.0064	18.7534	18.9102	18.6701	17.2427	17.1643	17.4756	17.2662	16.8864	17.0542	17.7291	17.8267
+	11.4912	1.18567	sp|O00151|PDLI1_HUMAN	sp|O00151|PDLI1_HUMAN	163	Color2 [A=255, R=0, G=0, B=0]	1	4					12	12	12	49.8	49.8	49.8	36.071	0	111.13	14696000000	371	22.0493	22.3477	21.9773	22.7764	23.0297	22.8443	22.4519	22.3044	22.2478	23.4033	23.3588	23.4958	23.5642	23.6072	23.5275	23.6007	23.4699	23.6361	21.3215	21.3118	21.4572	21.646	21.6991	21.5719	22.6996	22.6907
+	8.07066	0.871296	tr|H3BNE1|H3BNE1_HUMAN;tr|H3BR18|H3BR18_HUMAN;tr|H3BM38|H3BM38_HUMAN;tr|H3BPJ0|H3BPJ0_HUMAN;sp|O00161|SNP23_HUMAN;tr|H3BR99|H3BR99_HUMAN;tr|H3BNG6|H3BNG6_HUMAN;tr|H3BU94|H3BU94_HUMAN;tr|H3BV99|H3BV99_HUMAN;tr|H3BP15|H3BP15_HUMAN;tr|H3BQY9|H3BQY9_HUMAN	tr|H3BNE1|H3BNE1_HUMAN;tr|H3BR18|H3BR18_HUMAN;tr|H3BM38|H3BM38_HUMAN;tr|H3BPJ0|H3BPJ0_HUMAN;sp|O00161|SNP23_HUMAN;tr|H3BR99|H3BR99_HUMAN	166	Color2 [A=255, R=0, G=0, B=0]	1	4					4	4	4	47.4	47.4	47.4	11.14	0	28.687	1228000000	81	18.4856	18.2588	19.8132	19.4869	19.4402	19.5324	19.2092	19.0491	19.2076	19.7117	19.5641	19.6058	19.813	19.9049	19.7477	19.7764	19.5893	19.8455	18.4382	18.6609	18.1062	18.4298	18.2743	18.0857	19.2916	19.1578
+	6.56976	1.37451	tr|E9PIQ7|E9PIQ7_HUMAN;sp|O00165|HAX1_HUMAN;tr|Q5VYD6|Q5VYD6_HUMAN	tr|E9PIQ7|E9PIQ7_HUMAN;sp|O00165|HAX1_HUMAN;tr|Q5VYD6|Q5VYD6_HUMAN	167	Color2 [A=255, R=0, G=0, B=0]	1	4					2	2	2	23.8	23.8	23.8	17.167	0	10.426	279850000	13	14.6538	17.0605	17.3523	16.7756	17.0699	17.2071	17.0172	16.8676	16.4963	16.7729	16.8924	17.0659	17.4536	17.3916	17.1808	17.5462	17.6278	17.3739	16.4896	16.4454	16.4558	13.5282	16.2486	16.3692	17.1564	16.8712
+	5.44783	-0.983665	sp|O00186|STXB3_HUMAN	sp|O00186|STXB3_HUMAN	169	Color2 [A=255, R=0, G=0, B=0]	1	4					4	4	4	7.1	7.1	7.1	67.764	0	10.203	516530000	51	18.2724	18.1202	18.2687	17.9239	17.7434	17.8557	17.5287	17.7532	17.4275	15.9201	13.8346	17.546	17.0114	17.0733	17.0199	16.9123	17.03	17.3977	18.0316	18.1605	18.0904	18.0616	18.0294	18.4485	17.6767	17.7145
+	8.36921	1.37567	sp|O00193|SMAP_HUMAN;tr|E9PM92|E9PM92_HUMAN;tr|E9PQA1|E9PQA1_HUMAN;tr|E9PRZ9|E9PRZ9_HUMAN	sp|O00193|SMAP_HUMAN;tr|E9PM92|E9PM92_HUMAN;tr|E9PQA1|E9PQA1_HUMAN	170	Color2 [A=255, R=0, G=0, B=0]	1	4					8	8	8	37.7	37.7	37.7	20.332	0	147.17	3313900000	146	19.1878	19.182	19.9701	19.5661	20.4545	20.554	19.9147	20.2724	20.0651	20.0062	20.1448	20.1836	20.4767	20.7004	20.4052	20.6499	20.3529	20.4778	19.0021	19.1519	19.8048	18.5893	18.4804	18.5158	19.7163	19.5496
+	8.45719	1.3304	tr|F8U8C0|F8U8C0_HUMAN;sp|O00220|TR10A_HUMAN	tr|F8U8C0|F8U8C0_HUMAN;sp|O00220|TR10A_HUMAN	174	Color2 [A=255, R=0, G=0, B=0]	1	4					1	1	1	4.2	4.2	4.2	33.91	0.0026914	2.4373	62033000	24	13.5302	13.7388	13.5671	14.4289	13.9603	14.4769	13.236	14.6849	14.878	15.9815	15.11	15.6263	16.1005	15.5343	15.764	15.9049	14.8381	15.6061	13.1953	12.2617	14.3949	13.2296	14.6187	15.8631	15.3503	15.0727
+	5.58707	-0.945284	sp|O00232|PSD12_HUMAN;tr|J3KTJ5|J3KTJ5_HUMAN;tr|J3KSK1|J3KSK1_HUMAN	sp|O00232|PSD12_HUMAN	176	Color2 [A=255, R=0, G=0, B=0]	1	4					8	8	8	20.4	20.4	20.4	52.904	0	81.011	1826500000	131	19.2337	19.3349	19.7766	19.3155	19.3983	19.0976	19.7514	19.9065	19.8426	18.6557	18.814	18.7455	18.5832	18.7683	18.7663	18.6862	18.9466	18.98	20.1392	20.1853	20.4331	19.9969	19.9818	20.196	19.6367	19.5692
+	9.83483	1.17464	sp|O00273|DFFA_HUMAN;tr|K7ERT1|K7ERT1_HUMAN	sp|O00273|DFFA_HUMAN	181	Color2 [A=255, R=0, G=0, B=0]	1	4					5	5	5	19.6	19.6	19.6	36.521	0	34.92	829940000	150	18.5007	18.2287	18.6215	18.6597	18.8775	18.9108	18.2525	18.6901	18.4433	19.3708	19.3651	19.2006	19.3271	19.7449	19.4336	19.2029	19.3291	19.2874	17.5395	17.4355	17.5957	17.568	17.5397	17.2315	18.6908	18.5691
+	14.9461	-0.986696	sp|O00487|PSDE_HUMAN	sp|O00487|PSDE_HUMAN	197	Color2 [A=255, R=0, G=0, B=0]	1	4					5	5	5	15.2	15.2	15.2	34.577	0	15.453	1394900000	81	19.5733	19.4824	19.616	19.913	19.6435	19.7692	19.8221	19.6482	19.7004	19.4642	18.8747	19.0356	18.9453	18.9177	18.9473	18.8072	18.7759	18.9053	20.1508	20.1783	20.3355	20.2463	20.3558	20.2733	19.5279	19.1541
+	5.00239	0.665993	sp|O00499|BIN1_HUMAN;tr|S4R418|S4R418_HUMAN;sp|Q9UBW5|BIN2_HUMAN;tr|A0A087X188|A0A087X188_HUMAN;sp|P49418|AMPH_HUMAN	sp|O00499|BIN1_HUMAN	199	Color2 [A=255, R=0, G=0, B=0]	1	4					8	8	8	17.7	17.7	17.7	64.699	0	85.694	2631600000	109	20.4043	20.5408	20.4567	20.5193	20.6571	20.5282	20.3923	20.1954	20.4113	20.4333	20.5067	20.3013	20.7547	20.9186	20.8987	20.6934	20.8562	20.7395	19.888	19.6943	19.7281	19.4453	19.6125	19.6333	19.7227	19.9311
+	8.66837	0.814499	tr|H0YAE9|H0YAE9_HUMAN;tr|D6REQ6|D6REQ6_HUMAN;tr|D6RHI9|D6RHI9_HUMAN;sp|O00584|RNT2_HUMAN;tr|A0A087WZM2|A0A087WZM2_HUMAN	tr|H0YAE9|H0YAE9_HUMAN;tr|D6REQ6|D6REQ6_HUMAN;tr|D6RHI9|D6RHI9_HUMAN;sp|O00584|RNT2_HUMAN;tr|A0A087WZM2|A0A087WZM2_HUMAN	205	Color2 [A=255, R=0, G=0, B=0]	1	4					1	1	1	5.4	5.4	5.4	21.772	0.0085543	2.0645	65190000	8	14.3414	14.8063	14.3627	15.062	14.9351	14.7765	14.824	14.6513	14.6498	15.3633	14.9793	15.1978	15.7184	15.8339	15.6722	15.4086	15.1119	15.8168	14.3373	14.1325	14.3117	14.4108	14.0429	14.427	15.2978	14.671
+	5.20121	-0.609296	tr|A0A087WVT9|A0A087WVT9_HUMAN;sp|O00746|NDKM_HUMAN;tr|Q4TT34|Q4TT34_HUMAN;tr|F2Z2X0|F2Z2X0_HUMAN	tr|A0A087WVT9|A0A087WVT9_HUMAN;sp|O00746|NDKM_HUMAN;tr|Q4TT34|Q4TT34_HUMAN;tr|F2Z2X0|F2Z2X0_HUMAN	209	Color2 [A=255, R=0, G=0, B=0]	1	4					2	2	2	15	15	15	16.783	0.00033378	3.4218	103090000	10	17.4109	16.1725	15.9483	15.8071	16.7204	15.932	15.5723	16.1085	15.5811	15.0585	15.3738	15.3597	15.5156	15.85	15.4624	15.5677	15.4022	15.3489	15.7858	15.7953	15.7174	15.4973	15.8851	15.6247	15.4057	15.1719
+	4.52993	0.727281	tr|M0QZ24|M0QZ24_HUMAN;sp|O00754|MA2B1_HUMAN	tr|M0QZ24|M0QZ24_HUMAN;sp|O00754|MA2B1_HUMAN	210	Color2 [A=255, R=0, G=0, B=0]	1	4					3	3	3	19.2	19.2	19.2	21.543	0	7.9528	174610000	30	16.1802	16.0301	16.138	16.4967	16.7291	16.7245	16.2595	16.2053	16.4412	16.8515	16.5804	16.8124	16.7599	16.6918	16.4457	16.7653	16.44	16.3748	15.5992	16.0104	13.4519	14.5534	16.289	16.0623	16.1594	16.3769
+	3.64958	0.897834	sp|O00763|ACACB_HUMAN;tr|A0A087WVR6|A0A087WVR6_HUMAN;tr|A0A087X0W4|A0A087X0W4_HUMAN;tr|A0A0C4DGT1|A0A0C4DGT1_HUMAN;tr|S4R3S7|S4R3S7_HUMAN;tr|F8W8T8|F8W8T8_HUMAN;tr|H0YGH5|H0YGH5_HUMAN	sp|O00763|ACACB_HUMAN	211	Color2 [A=255, R=0, G=0, B=0]	1	4					3	1	1	1.7	0.7	0.7	276.54	0.0029842	2.4264	253270000	3	16.0222	16.6367	16.691	16.8167	16.9208	16.9799	16.9661	16.8418	17.0065	16.5911	16.8955	16.4382	16.828	17.1258	16.8895	16.8358	17.1017	17.0058	13.0672	16.5882	14.7148	13.5044	16.2017	16.6184	16.349	16.5279
+	2.57212	0.837995	sp|O14497|ARI1A_HUMAN;tr|H0Y488|H0Y488_HUMAN;tr|A0A1B0GTU5|A0A1B0GTU5_HUMAN;tr|H0Y3S9|H0Y3S9_HUMAN;tr|H0Y2R3|H0Y2R3_HUMAN;tr|A0A087WUV6|A0A087WUV6_HUMAN;tr|A0A1B0GV63|A0A1B0GV63_HUMAN;tr|A0A1B0GWJ2|A0A1B0GWJ2_HUMAN;tr|A0A1B0GTJ8|A0A1B0GTJ8_HUMAN;tr|A0A1B0GVK1|A0A1B0GVK1_HUMAN;tr|H0Y7H8|H0Y7H8_HUMAN;sp|Q8NFD5|ARI1B_HUMAN;tr|A0A3F2YNW7|A0A3F2YNW7_HUMAN	sp|O14497|ARI1A_HUMAN	213	Color2 [A=255, R=0, G=0, B=0]	1	4					5	5	5	4.4	4.4	4.4	242.04	0	20.139	207380000	9	14.5646	16.7097	14.4747	16.441	14.0441	16.4403	17.1967	16.9316	16.7686	15.1859	16.8642	16.3405	16.3672	16.277	16.3606	16.109	16.3935	16.4028	13.7313	16.9217	14.3536	14.0819	16.0506	15.2512	15.9374	16.0774
+	4.12062	-0.611192	sp|O14617|AP3D1_HUMAN;tr|A0A2R8Y611|A0A2R8Y611_HUMAN;tr|A0A087WYN6|A0A087WYN6_HUMAN;tr|A0A2R8Y4J3|A0A2R8Y4J3_HUMAN	sp|O14617|AP3D1_HUMAN;tr|A0A2R8Y611|A0A2R8Y611_HUMAN	221	Color2 [A=255, R=0, G=0, B=0]	1	4					6	6	6	5.6	5.6	5.6	130.16	0	7.088	590930000	21	18.5599	18.1736	18.4111	17.7772	17.821	18.3364	17.62	17.4705	17.898	17.3459	17.3303	17.4291	17.2006	16.8296	17.3593	17.596	17.3559	17.619	18.8686	18.8237	18.7047	18.4679	18.351	18.6179	18.753	17.5202
+	5.28874	0.934554	tr|J3KNF4|J3KNF4_HUMAN;sp|O14618|CCS_HUMAN;tr|E9PP76|E9PP76_HUMAN;tr|E9PK03|E9PK03_HUMAN	tr|J3KNF4|J3KNF4_HUMAN;sp|O14618|CCS_HUMAN;tr|E9PP76|E9PP76_HUMAN	222	Color2 [A=255, R=0, G=0, B=0]	1	4					4	4	4	12.9	12.9	12.9	27.086	0	8.2619	775840000	36	18.6198	18.6119	18.5853	18.7223	18.9801	18.8158	18.4035	18.1949	18.3592	19.6646	19.194	19.4575	19.6665	19.4461	19.5572	19.7174	19.6317	19.6587	17.7234	17.3318	15.3614	18.0905	17.4994	17.4018	18.4034	18.4978
+	3.4482	0.626572	tr|J3QSX6|J3QSX6_HUMAN;tr|F8W8M4|F8W8M4_HUMAN;tr|A0A0A0MRL6|A0A0A0MRL6_HUMAN;sp|O14639|ABLM1_HUMAN;tr|A0A3B3IS55|A0A3B3IS55_HUMAN;tr|A0A494C1P1|A0A494C1P1_HUMAN;tr|A0A494C1G0|A0A494C1G0_HUMAN;tr|H0Y7N6|H0Y7N6_HUMAN;tr|F6XFR5|F6XFR5_HUMAN	tr|J3QSX6|J3QSX6_HUMAN;tr|F8W8M4|F8W8M4_HUMAN;tr|A0A0A0MRL6|A0A0A0MRL6_HUMAN;sp|O14639|ABLM1_HUMAN;tr|A0A3B3IS55|A0A3B3IS55_HUMAN	223	Color2 [A=255, R=0, G=0, B=0]	1	4					5	5	5	15.7	15.7	15.7	46.07	0	34.744	697720000	72	18.8704	18.8822	18.8074	18.555	18.4492	18.7134	18.4327	18.3144	18.3992	18.9336	18.7227	18.7122	18.7787	18.4678	18.745	18.8828	19.0791	18.8927	17.5091	17.4719	17.6588	17.3162	15.6425	17.0021	17.9862	17.8407
+	7.83404	1.03185	sp|O14737|PDCD5_HUMAN;tr|K7EQA1|K7EQA1_HUMAN;tr|K7ESJ4|K7ESJ4_HUMAN;tr|Q3HM38|Q3HM38_HUMAN;tr|X6R2P6|X6R2P6_HUMAN	sp|O14737|PDCD5_HUMAN;tr|K7EQA1|K7EQA1_HUMAN	225	Color2 [A=255, R=0, G=0, B=0]	1	4					8	8	8	51.2	51.2	51.2	14.285	0	298.13	14394000000	317	22.8582	22.6523	22.8329	22.8501	22.8819	22.897	22.3122	22.34	22.3926	23.4576	23.5261	23.4409	23.5988	23.5695	23.5388	23.3581	23.4203	23.4725	21.5668	21.5682	21.6661	21.3705	21.4635	21.5608	22.316	22.4055
+	6.46211	0.946535	sp|O14745|NHRF1_HUMAN;tr|J3QRP6|J3QRP6_HUMAN;tr|J3QRA3|J3QRA3_HUMAN	sp|O14745|NHRF1_HUMAN;tr|J3QRP6|J3QRP6_HUMAN	227	Color2 [A=255, R=0, G=0, B=0]	1	4					15	15	15	49.7	49.7	49.7	38.868	0	166.76	6801800000	241	22.1123	21.8278	22.0586	22.1081	22.0387	22.1187	21.6932	21.5897	21.7203	22.3454	22.0692	22.1054	22.2169	22.3803	22.302	22.2855	22.2976	22.3776	20.9834	21.0589	20.9366	20.6004	20.5161	20.3368	21.4314	21.3399
+	5.23998	0.917662	tr|H0YEL0|H0YEL0_HUMAN;tr|A0A3B3IU42|A0A3B3IU42_HUMAN;sp|O14893|GEMI2_HUMAN	tr|H0YEL0|H0YEL0_HUMAN;tr|A0A3B3IU42|A0A3B3IU42_HUMAN;sp|O14893|GEMI2_HUMAN	232	Color2 [A=255, R=0, G=0, B=0]	1	4					1	1	1	5	5	5	24.495	0.0015475	2.7139	181170000	3	15.9595	15.8477	16.7832	16.5364	16.2005	16.3893	16.1596	15.5546	15.9411	16.9345	16.7814	16.8693	17.0707	16.9473	18.3438	18.3034	16.9391	18.372	14.8605	15.5322	15.7567	15.698	15.8649	15.7824	16.6087	16.4924
+	7.05663	-1.38555	sp|O14929|HAT1_HUMAN;tr|F8WEW1|F8WEW1_HUMAN;tr|F8W9G7|F8W9G7_HUMAN	sp|O14929|HAT1_HUMAN	235	Color2 [A=255, R=0, G=0, B=0]	1	4					3	3	3	9.3	9.3	9.3	49.512	0	15.447	124450000	18	17.2959	16.2669	16.3367	16.4225	16.4003	15.9407	15.8097	15.7432	16.1973	15.5405	15.6633	15.395	16.1453	16.2484	15.4816	15.7567	16.0197	15.751	17.2722	16.9328	17.3556	16.5211	16.6874	16.7125	15.9409	14.9601
+	7.6015	0.682564	sp|P19105|ML12A_HUMAN;sp|O14950|ML12B_HUMAN;tr|J3QRS3|J3QRS3_HUMAN;sp|P24844|MYL9_HUMAN;tr|J3KTJ1|J3KTJ1_HUMAN	sp|P19105|ML12A_HUMAN;sp|O14950|ML12B_HUMAN;tr|J3QRS3|J3QRS3_HUMAN;sp|P24844|MYL9_HUMAN	237	Color2 [A=255, R=0, G=0, B=0]	1	4					9	9	9	59.6	59.6	59.6	19.794	0	240.57	22589000000	397	22.5491	23.2852	23.2533	23.3667	23.2894	23.3446	22.9912	23.1223	23.073	23.4853	23.4021	23.4325	23.7384	23.713	23.7217	23.6638	23.575	23.6328	22.7218	22.7307	22.5811	22.8393	22.8387	22.5188	23.1949	22.9698
+	5.7984	0.699496	sp|O14974|MYPT1_HUMAN;tr|F8VZN8|F8VZN8_HUMAN;tr|H0YIS4|H0YIS4_HUMAN;tr|H0YHI8|H0YHI8_HUMAN;tr|A0A3B3ISH4|A0A3B3ISH4_HUMAN;tr|F8VW28|F8VW28_HUMAN;tr|H0YHL8|H0YHL8_HUMAN;tr|A0A0U1RQZ1|A0A0U1RQZ1_HUMAN;tr|H0YIM2|H0YIM2_HUMAN;tr|H0YIS3|H0YIS3_HUMAN	sp|O14974|MYPT1_HUMAN;tr|F8VZN8|F8VZN8_HUMAN	239	Color2 [A=255, R=0, G=0, B=0]	1	4					18	18	18	19.1	19.1	19.1	115.28	0	98.765	3547000000	331	20.8769	20.7613	20.8429	20.7239	20.7642	20.8645	20.8176	20.7739	20.9558	20.7416	20.8752	20.929	20.899	21.0082	20.899	20.7344	20.8594	20.8694	19.4782	19.873	19.5484	19.6485	19.4107	19.7622	20.4009	20.326
+	4.82507	1.1241	tr|A0A087WUK2|A0A087WUK2_HUMAN;sp|O14979|HNRDL_HUMAN	tr|A0A087WUK2|A0A087WUK2_HUMAN;sp|O14979|HNRDL_HUMAN	241	Color2 [A=255, R=0, G=0, B=0]	1	4					4	3	3	12.9	10.7	10.7	40.04	0	18.693	6302300000	109	20.9316	21.17	21.1425	21.603	21.5522	21.555	21.3196	21.235	21.2996	21.8756	21.7396	21.845	22.0139	22.0047	22.1218	22.2273	22.0584	22.0897	20.9243	16.9927	17.0084	21.0534	20.8263	20.8024	21.4525	21.2763
+	1.64476	0.728264	sp|O15061|SYNEM_HUMAN;tr|A0A075B7B1|A0A075B7B1_HUMAN;tr|H0YL34|H0YL34_HUMAN;tr|C9JIE4|C9JIE4_HUMAN	sp|O15061|SYNEM_HUMAN;tr|A0A075B7B1|A0A075B7B1_HUMAN;tr|H0YL34|H0YL34_HUMAN	249	Color2 [A=255, R=0, G=0, B=0]	1	4					8	8	8	7.3	7.3	7.3	172.77	0	38.652	322830000	23	16.6545	16.7554	17.3429	17.5803	17.6409	16.6288	17.4563	17.2593	16.8073	14.0722	14.9271	17.1516	16.3432	16.7024	16.789	16.5822	16.8256	17.0865	16.4923	14.6237	15.1768	16.3315	16.3657	14.1507	16.3888	16.86
+	5.82992	0.915029	sp|O15116|LSM1_HUMAN	sp|O15116|LSM1_HUMAN	252	Color2 [A=255, R=0, G=0, B=0]	1	4					2	2	2	22.6	22.6	22.6	15.179	0	4.6435	120440000	33	13.5411	14.741	13.7066	15.1256	15.6907	15.2509	15.8091	15.5597	15.436	15.7991	16.0159	15.762	16.6077	16.285	16.197	16.2335	15.176	16.1273	14.6369	14.1813	14.5641	15.618	15.4589	15.0866	15.8377	15.7725
+	2.44669	0.695916	sp|O15127|SCAM2_HUMAN;tr|H3BV04|H3BV04_HUMAN;tr|H3BN93|H3BN93_HUMAN;tr|H3BUB6|H3BUB6_HUMAN;tr|H3BPL9|H3BPL9_HUMAN	sp|O15127|SCAM2_HUMAN;tr|H3BV04|H3BV04_HUMAN;tr|H3BN93|H3BN93_HUMAN;tr|H3BUB6|H3BUB6_HUMAN;tr|H3BPL9|H3BPL9_HUMAN	255	Color2 [A=255, R=0, G=0, B=0]	1	4					2	2	2	9.7	9.7	9.7	36.648	0	5.019	443100000	45	18.237	18.0833	18.0001	17.9637	17.5852	17.6599	17.062	16.8789	17.3234	18.1698	18.348	18.1026	18.1372	17.8672	17.9974	17.875	18.1741	17.9104	17.6742	17.602	17.5652	15.551	13.8761	17.8618	18.1928	18.1699
+	6.61503	-0.570743	sp|O15144|ARPC2_HUMAN;tr|C9JTV5|C9JTV5_HUMAN;tr|G5E9J0|G5E9J0_HUMAN;tr|G5E9S7|G5E9S7_HUMAN;tr|H7C3F9|H7C3F9_HUMAN	sp|O15144|ARPC2_HUMAN	257	Color2 [A=255, R=0, G=0, B=0]	1	4					11	11	11	34.7	34.7	34.7	34.333	0	20.436	3642800000	153	20.0825	20.4159	20.2029	20.4838	20.5601	20.495	20.9288	20.8601	20.9565	20.2254	20.1771	20.1481	19.8664	20.0978	20.0465	20.0126	20.0251	20.2173	21.3813	21.6493	21.5175	21.362	21.4401	21.4468	20.6777	20.8509
+	9.82811	-1.48349	sp|O15145|ARPC3_HUMAN;tr|C9JZD1|C9JZD1_HUMAN;tr|F8VR50|F8VR50_HUMAN	sp|O15145|ARPC3_HUMAN;tr|C9JZD1|C9JZD1_HUMAN;tr|F8VR50|F8VR50_HUMAN	258	Color2 [A=255, R=0, G=0, B=0]	1	4					4	4	4	25.3	25.3	25.3	20.546	0	5.7098	552770000	31	19.2558	19.2856	19.5328	18.1171	17.4671	17.7835	18.3405	17.8355	17.5302	16.8864	18.0329	16.6689	16.6869	16.7109	16.4849	16.9553	17.0084	16.6915	18.2252	19.4276	18.6983	19.0782	18.8564	18.1099	17.5279	17.4788
+	9.08919	0.935302	sp|O15212|PFD6_HUMAN;tr|A2AB88|A2AB88_HUMAN	sp|O15212|PFD6_HUMAN;tr|A2AB88|A2AB88_HUMAN	262	Color2 [A=255, R=0, G=0, B=0]	1	4					6	6	6	43.4	43.4	43.4	14.582	0	171.2	9754100000	290	22.0194	21.973	22.0611	22.4231	22.1587	22.3266	22.011	21.8478	21.9877	22.6366	22.3878	22.477	22.8168	22.6735	22.7627	22.8542	22.5893	22.7743	21.5373	21.259	21.0666	21.4088	21.3451	21.1951	22.0842	21.9047
+	4.98992	1.38094	sp|O15231|ZN185_HUMAN;tr|H0Y704|H0Y704_HUMAN;tr|H7BZT5|H7BZT5_HUMAN;tr|H7C1R1|H7C1R1_HUMAN	sp|O15231|ZN185_HUMAN;tr|H0Y704|H0Y704_HUMAN;tr|H7BZT5|H7BZT5_HUMAN	265	Color2 [A=255, R=0, G=0, B=0]	1	4					9	9	9	18	18	18	73.525	0	16.164	493630000	68	18.8642	18.3176	18.3716	17.69	18.5324	17.693	17.7682	17.9919	17.5913	17.9199	18.5987	18.5831	18.7353	18.7323	18.7243	18.6684	18.7208	18.8626	16.9835	15.9474	16.9208	14.2763	14.1723	16.425	17.3814	16.9401
+	7.66974	-0.967761	tr|Q5T093|Q5T093_HUMAN;tr|Q5T092|Q5T092_HUMAN;tr|A0A0A0MR06|A0A0A0MR06_HUMAN;tr|Q5T091|Q5T091_HUMAN;sp|O15258|RER1_HUMAN	tr|Q5T093|Q5T093_HUMAN;tr|Q5T092|Q5T092_HUMAN;tr|A0A0A0MR06|A0A0A0MR06_HUMAN;tr|Q5T091|Q5T091_HUMAN;sp|O15258|RER1_HUMAN	267	Color2 [A=255, R=0, G=0, B=0]	1	4					1	1	1	11.1	11.1	11.1	13.439	0	10.414	134370000	44	16.7556	16.709	16.9209	16.0213	16.09	16.6108	16.1928	16.0712	16.0069	15.4279	15.7044	15.5057	15.0751	15.1957	15.4933	15.4504	15.8568	15.5889	16.4329	16.739	16.7651	16.3414	16.5571	16.5448	15.9266	15.7351
+	3.9668	-0.857714	sp|O15371|EIF3D_HUMAN;tr|B0QYA6|B0QYA6_HUMAN;tr|B0QYA5|B0QYA5_HUMAN;tr|B0QYA8|B0QYA8_HUMAN;tr|B0QYA4|B0QYA4_HUMAN	sp|O15371|EIF3D_HUMAN	275	Color2 [A=255, R=0, G=0, B=0]	1	4					7	7	7	13	13	13	63.972	0	12.66	910980000	23	18.5995	18.0864	17.9134	18.1126	18.3633	18.1632	18.2948	18.7498	18.24	18.0982	18.3167	18.2453	17.9205	17.6331	18.2079	17.7548	18.1934	18.2508	19.7696	20.616	20.6309	20.2817	20.1122	19.6923	19.2194	18.6148
+	9.52022	-0.763931	sp|O15372|EIF3H_HUMAN;tr|B3KS98|B3KS98_HUMAN;tr|A0A087WZK9|A0A087WZK9_HUMAN;tr|E5RJT0|E5RJT0_HUMAN;tr|E5RGU4|E5RGU4_HUMAN;tr|E5RFW7|E5RFW7_HUMAN;tr|E5RFH0|E5RFH0_HUMAN	sp|O15372|EIF3H_HUMAN;tr|B3KS98|B3KS98_HUMAN;tr|A0A087WZK9|A0A087WZK9_HUMAN;tr|E5RJT0|E5RJT0_HUMAN	276	Color2 [A=255, R=0, G=0, B=0]	1	4					7	7	7	20.7	20.7	20.7	39.93	0	14.21	2264000000	101	19.7605	19.9083	20.0385	20.0748	19.8118	19.9171	20.5282	20.3152	20.4786	19.5389	19.2086	19.5501	19.1744	19.7682	19.5446	19.3566	19.3673	19.4385	20.847	20.862	20.5774	20.5256	20.7411	20.6129	20.2332	20.2484
+	5.01443	-0.875932	sp|O15382|BCAT2_HUMAN;tr|B3KSI3|B3KSI3_HUMAN;tr|M0QZ10|M0QZ10_HUMAN;tr|M0QXF9|M0QXF9_HUMAN;tr|M0QZP4|M0QZP4_HUMAN	sp|O15382|BCAT2_HUMAN;tr|B3KSI3|B3KSI3_HUMAN;tr|M0QZ10|M0QZ10_HUMAN;tr|M0QXF9|M0QXF9_HUMAN;tr|M0QZP4|M0QZP4_HUMAN	278	Color2 [A=255, R=0, G=0, B=0]	1	4					4	4	4	11.5	11.5	11.5	44.287	0	10.508	391940000	26	18.446	18.0258	18.0352	17.5239	17.6973	17.6867	17.3477	16.1184	17.401	16.7288	17.6454	16.026	16.5389	17.0688	16.8238	17.0894	17.0638	17.0742	18.2406	18.3182	18.292	17.968	18.279	18.2226	14.8821	16.9753
+	6.06329	0.669861	sp|O15400|STX7_HUMAN	sp|O15400|STX7_HUMAN	279	Color2 [A=255, R=0, G=0, B=0]	1	4					5	5	5	25.7	25.7	25.7	29.815	0	35.503	1000100000	57	18.3944	19.0484	19.5101	19.3245	19.1519	19.1697	18.4064	18.6955	18.3926	18.8219	19.2053	19.0261	19.2641	19.2615	19.0199	19.0726	19.3038	19.2089	17.9657	18.1193	18.7659	17.9826	18.2229	18.4098	18.3845	18.727
+	9.75684	1.55504	sp|O15446|RPA34_HUMAN	sp|O15446|RPA34_HUMAN	282	Color2 [A=255, R=0, G=0, B=0]	1	4					8	8	8	25.3	25.3	25.3	54.985	0	64.565	1683000000	114	19.6171	18.6932	18.9415	18.7092	19.2659	19.1571	19.7544	20.3112	19.6215	19.7257	19.8354	19.5776	20.0315	20.0637	19.9635	20.0359	20.0845	20.0201	17.8825	17.0028	16.6618	18.2808	17.7987	17.8321	19.4202	19.5552
+	5.9813	0.847969	sp|O15514|RPB4_HUMAN;tr|E9PB93|E9PB93_HUMAN;tr|E9PHV4|E9PHV4_HUMAN	sp|O15514|RPB4_HUMAN;tr|E9PB93|E9PB93_HUMAN;tr|E9PHV4|E9PHV4_HUMAN	286	Color2 [A=255, R=0, G=0, B=0]	1	4					2	2	2	16.9	16.9	16.9	16.311	0	6.1938	266380000	26	15.5841	15.9348	14.7842	16.4451	16.6891	16.8799	16.9627	17.3385	17.2147	16.6537	17.0744	16.601	16.4551	17.2262	17.1842	17.0131	16.8557	17.007	16.3488	16.0455	16.2946	16.4363	16.6492	16.5079	17.1462	17.0812
+	9.93497	0.775384	sp|O43169|CYB5B_HUMAN;tr|H3BUX2|H3BUX2_HUMAN;tr|A0A499FJ32|A0A499FJ32_HUMAN;tr|D6RFH4|D6RFH4_HUMAN;tr|J3QR91|J3QR91_HUMAN	sp|O43169|CYB5B_HUMAN;tr|H3BUX2|H3BUX2_HUMAN;tr|A0A499FJ32|A0A499FJ32_HUMAN;tr|D6RFH4|D6RFH4_HUMAN	292	Color2 [A=255, R=0, G=0, B=0]	1	4					6	6	6	59.3	59.3	59.3	16.694	0	70.091	8319400000	206	20.8746	21.3722	21.109	22.0156	22.1797	21.9992	21.9401	21.968	21.8944	22.2796	22.215	22.2195	22.3465	22.3314	22.1544	22.2685	22.4088	22.2483	21.4133	21.3202	21.3766	21.2954	21.2561	21.2936	21.8885	21.8157
+	8.52782	0.862055	sp|O43181|NDUS4_HUMAN;tr|H0Y9M8|H0Y9M8_HUMAN	sp|O43181|NDUS4_HUMAN	295	Color2 [A=255, R=0, G=0, B=0]	1	4					3	3	3	19.4	19.4	19.4	20.108	0	9.2125	2321200000	148	19.4686	20.0135	19.639	20.3204	20.471	20.3049	19.9876	20.0718	19.9837	20.2942	20.5943	20.4302	20.6401	20.8209	20.6145	20.5787	20.8171	20.6549	19.7688	19.1956	19.7062	19.5166	19.3117	19.6184	19.7902	19.7375
+	4.22152	-0.579863	sp|O43242|PSMD3_HUMAN;tr|H0YGV8|H0YGV8_HUMAN;tr|F5H8K4|F5H8K4_HUMAN	sp|O43242|PSMD3_HUMAN	297	Color2 [A=255, R=0, G=0, B=0]	1	4					17	17	17	35.2	35.2	35.2	60.977	0	41.625	4079600000	216	20.5287	20.4005	20.5932	20.432	20.3567	20.4088	21.2332	21.2587	21.3823	20.4763	20.4607	20.4004	20.2635	20.1168	20.2461	20.0985	20.1752	20.3811	21.1317	21.0791	21.1726	21.1058	20.9108	21.1497	20.8406	20.8902
+	5.81529	0.916202	sp|O43399|TPD54_HUMAN;tr|A0A087WYR3|A0A087WYR3_HUMAN;tr|A0A087WZ51|A0A087WZ51_HUMAN	sp|O43399|TPD54_HUMAN;tr|A0A087WYR3|A0A087WYR3_HUMAN;tr|A0A087WZ51|A0A087WZ51_HUMAN	308	Color2 [A=255, R=0, G=0, B=0]	1	4					12	12	12	70.4	70.4	70.4	22.237	0	105.39	10565000000	297	23.105	22.5652	22.6402	22.645	22.4688	22.6708	22.0233	22.0475	22.0595	23.1053	22.8247	22.8666	23.0946	23.0316	23.0837	23.0137	22.9863	23.0563	21.5647	21.466	21.5095	21.1489	21.2916	21.2131	21.902	22.099
+	4.56593	-0.75818	sp|O43660|PLRG1_HUMAN;tr|B7Z982|B7Z982_HUMAN;tr|D6RA26|D6RA26_HUMAN	sp|O43660|PLRG1_HUMAN;tr|B7Z982|B7Z982_HUMAN;tr|D6RA26|D6RA26_HUMAN	322	Color2 [A=255, R=0, G=0, B=0]	1	4					2	2	2	3.9	3.9	3.9	57.193	0.0006483	3.1542	229080000	9	16.7993	16.7002	16.3164	15.6938	16.5744	16.6118	16.9351	16.3985	16.6167	16.5266	16.0637	14.639	16.3427	16.1629	16.2658	16.3317	16.201	16.1527	16.777	18.0082	16.7005	16.9409	16.8843	16.6119	16.0326	16.0479
+	12.7157	-0.60473	sp|O43684|BUB3_HUMAN;tr|J3QT28|J3QT28_HUMAN;tr|J3QSX4|J3QSX4_HUMAN	sp|O43684|BUB3_HUMAN;tr|J3QT28|J3QT28_HUMAN	326	Color2 [A=255, R=0, G=0, B=0]	1	4					7	7	7	27.1	27.1	27.1	37.154	0	32.903	3424300000	170	20.8706	20.9295	20.8075	20.4908	20.5759	20.8135	20.6781	20.6369	20.6284	20.1062	20.3528	19.9805	20.0781	20.2556	20.2454	20.1099	20.3721	20.2518	20.906	20.9641	21.0613	21.1579	21.1981	21.3104	20.4357	20.5605
+	6.49869	1.00624	tr|F8VRU3|F8VRU3_HUMAN;sp|O43716|GATC_HUMAN;tr|H0YIV9|H0YIV9_HUMAN	tr|F8VRU3|F8VRU3_HUMAN;sp|O43716|GATC_HUMAN;tr|H0YIV9|H0YIV9_HUMAN	328	Color2 [A=255, R=0, G=0, B=0]	1	4					2	2	2	16.5	16.5	16.5	13.08	0.00035162	4.0247	178660000	24	16.2182	16.3733	16.4937	17.0179	16.3619	16.7161	16.3837	16.0692	16.2543	17.3616	16.974	17.4581	17.4125	17.5822	17.2972	17.3904	17.3465	17.3946	15.9724	15.0238	15.1495	15.755	15.8128	14.1464	16.3274	16.1976
+	2.49366	-0.591401	sp|O43747|AP1G1_HUMAN;tr|H3BN75|H3BN75_HUMAN;tr|H3BS13|H3BS13_HUMAN;tr|H3BV30|H3BV30_HUMAN;tr|H3BRM7|H3BRM7_HUMAN;tr|H3BN71|H3BN71_HUMAN;tr|B4DGE1|B4DGE1_HUMAN;tr|H3BR36|H3BR36_HUMAN;tr|H3BUN9|H3BUN9_HUMAN;tr|H3BNR4|H3BNR4_HUMAN	sp|O43747|AP1G1_HUMAN	330	Color2 [A=255, R=0, G=0, B=0]	1	4					5	5	5	6	6	6	91.35	0	5.5926	601190000	17	18.022	17.8283	18.105	18.0471	17.8871	17.9797	17.9907	18.499	18.4642	17.8478	17.8947	18.0343	17.5961	17.599	17.7034	17.7318	18.0964	17.7776	18.1907	18.339	18.3787	18.1958	18.2602	17.9705	18.7163	18.0113
+	4.32667	0.744697	sp|O43768|ENSA_HUMAN;tr|A6NMQ3|A6NMQ3_HUMAN;tr|Q5T5H1|Q5T5H1_HUMAN;tr|A0A1W2PRU0|A0A1W2PRU0_HUMAN	sp|O43768|ENSA_HUMAN;tr|A6NMQ3|A6NMQ3_HUMAN;tr|Q5T5H1|Q5T5H1_HUMAN;tr|A0A1W2PRU0|A0A1W2PRU0_HUMAN	333	Color2 [A=255, R=0, G=0, B=0]	1	4					9	9	8	66.1	66.1	57	13.389	0	21.722	2588400000	144	20.4628	20.8345	20.7147	20.3719	20.6977	20.4769	19.982	20.1205	19.8474	20.4405	20.7621	20.5146	20.6614	20.8927	20.704	20.6451	20.9467	20.8236	19.035	19.3128	19.5998	18.8072	19.233	19.2511	19.5935	19.6184
+	9.13144	1.50957	sp|O43805|SSNA1_HUMAN	sp|O43805|SSNA1_HUMAN	336	Color2 [A=255, R=0, G=0, B=0]	1	4					2	2	2	20.2	20.2	20.2	13.596	0	5.243	283990000	24	16.6453	17.4722	17.0298	16.188	16.4034	16.3406	16.6183	16.4878	16.0171	17.5564	17.473	17.5359	18.3047	18.3853	17.3427	18.4766	18.341	18.4498	14.8909	15.2082	14.8995	15.3665	15.3709	14.982	17.7368	16.9957
+	2.42759	1.01102	sp|O43815|STRN_HUMAN	sp|O43815|STRN_HUMAN	339	Color2 [A=255, R=0, G=0, B=0]	1	4					4	4	4	7.9	7.9	7.9	86.131	0	9.5839	407440000	10	14.0606	14.5744	17.4213	17.4911	17.4971	17.3914	17.3393	17.5486	17.4022	14.1234	17.4427	15.1677	17.3361	17.4041	17.1529	17.4175	17.0837	17.888	15.2651	17.0537	14.7154	14.6633	13.4702	15.5539	17.302	17.2359
+	3.54538	-0.647758	sp|O43837|IDH3B_HUMAN;tr|A0A087WZN1|A0A087WZN1_HUMAN;tr|A0A087X2E5|A0A087X2E5_HUMAN;tr|A0A0D9SG66|A0A0D9SG66_HUMAN	sp|O43837|IDH3B_HUMAN;tr|A0A087WZN1|A0A087WZN1_HUMAN;tr|A0A087X2E5|A0A087X2E5_HUMAN	343	Color2 [A=255, R=0, G=0, B=0]	1	4					4	4	4	12.5	12.5	12.5	42.183	0	12.272	631160000	108	18.3786	18.4905	18.3714	18.5986	18.4358	18.3738	17.8324	17.4418	17.8308	17.8386	18.0958	18.0289	18.1817	17.9638	17.968	17.9269	18.0797	17.7716	18.8024	18.9331	19.1117	18.9093	18.9296	19.2102	17.9898	18.2265
+	9.08762	-0.860631	sp|O43847|NRDC_HUMAN;tr|H0Y5G9|H0Y5G9_HUMAN;tr|G3V1R5|G3V1R5_HUMAN;tr|F5H7V1|F5H7V1_HUMAN	sp|O43847|NRDC_HUMAN;tr|H0Y5G9|H0Y5G9_HUMAN;tr|G3V1R5|G3V1R5_HUMAN;tr|F5H7V1|F5H7V1_HUMAN	344	Color2 [A=255, R=0, G=0, B=0]	1	4					4	4	4	4.4	4.4	4.4	131.7	0	9.9516	785510000	34	18.2676	17.7994	18.5432	18.8744	18.6333	18.3954	18.4223	18.7595	18.849	18.16	18.1363	18.3568	18.0801	18.0539	18.5096	18.0244	18.0339	18.2502	18.7887	19.0342	19.2854	19.3234	18.9703	19.1731	18.0676	18.3647
+	9.94353	0.929526	sp|O43852|CALU_HUMAN;tr|H0Y875|H0Y875_HUMAN	sp|O43852|CALU_HUMAN	345	Color2 [A=255, R=0, G=0, B=0]	1	4					15	15	15	50.5	50.5	50.5	37.106	0	201.57	17435000000	555	23.0557	22.8959	22.8428	23.0794	22.9352	22.7509	22.7191	22.8324	22.7057	23.0058	23.0201	23.1793	23.3821	23.4546	23.4087	23.2329	23.1493	23.2723	22.1085	22.0791	21.9212	22.0663	22.074	21.8971	22.6827	22.743
+	8.60078	1.84501	sp|O60220|TIM8A_HUMAN	sp|O60220|TIM8A_HUMAN	350	Color2 [A=255, R=0, G=0, B=0]	1	4					3	3	3	22.7	22.7	22.7	10.998	0	17.078	1278900000	22	18.0413	18.188	18.3222	19.3338	19.5412	19.398	18.2375	18.1256	17.8537	19.6392	20.1992	19.5859	21.2009	21.0587	19.8019	20.7577	21.1351	19.9379	17.2087	16.7685	16.8818	17.4806	17.294	18.2127	18.8267	18.5578
+	4.06526	1.06812	tr|G3V1B8|G3V1B8_HUMAN;tr|H0YEB6|H0YEB6_HUMAN;sp|O60232|ZNRD2_HUMAN	tr|G3V1B8|G3V1B8_HUMAN;tr|H0YEB6|H0YEB6_HUMAN;sp|O60232|ZNRD2_HUMAN	352	Color2 [A=255, R=0, G=0, B=0]	1	4					2	2	2	13.6	13.6	13.6	17.176	0	10.232	354480000	24	17.9963	17.7846	17.9058	18.0673	17.515	17.9097	17.7638	17.0178	17.4635	17.7792	18.2042	17.6788	18.0394	17.5682	18.007	18.249	18.1094	18.3785	14.3915	14.646	15.0539	16.3796	16.2975	16.3748	17.159	16.6985
+	4.99795	-0.862175	sp|O60256|KPRB_HUMAN;tr|E7EPA1|E7EPA1_HUMAN;tr|I3L331|I3L331_HUMAN;tr|I3L164|I3L164_HUMAN;tr|C9JDH0|C9JDH0_HUMAN;tr|E7EW35|E7EW35_HUMAN;tr|C9JDU5|C9JDU5_HUMAN;tr|C9JJS3|C9JJS3_HUMAN;tr|C9K0K7|C9K0K7_HUMAN;tr|I3L0S1|I3L0S1_HUMAN;tr|I3L4G9|I3L4G9_HUMAN	sp|O60256|KPRB_HUMAN;tr|E7EPA1|E7EPA1_HUMAN;tr|I3L331|I3L331_HUMAN;tr|I3L164|I3L164_HUMAN;tr|C9JDH0|C9JDH0_HUMAN;tr|E7EW35|E7EW35_HUMAN;tr|C9JDU5|C9JDU5_HUMAN;tr|C9JJS3|C9JJS3_HUMAN;tr|C9K0K7|C9K0K7_HUMAN;tr|I3L0S1|I3L0S1_HUMAN	354	Color2 [A=255, R=0, G=0, B=0]	1	4					4	3	3	14.6	10.8	10.8	40.925	0.0003635	4.4179	227710000	22	17.5924	15.8061	17.4441	16.4399	16.2423	16.7	16.9484	17.3691	17.3578	16.1516	15.4218	15.6768	15.6208	16.0462	16.2247	16.4532	16.1801	13.3814	17.265	17.8685	17.5475	16.9336	17.6928	17.4979	16.106	16.1694
+	5.32334	-0.586651	sp|O60443|GSDME_HUMAN;tr|C9JSR4|C9JSR4_HUMAN;tr|H7C147|H7C147_HUMAN;tr|H7BZJ0|H7BZJ0_HUMAN	sp|O60443|GSDME_HUMAN;tr|C9JSR4|C9JSR4_HUMAN	361	Color2 [A=255, R=0, G=0, B=0]	1	4					7	7	7	18.3	18.3	18.3	54.554	0	30.711	680650000	131	18.9603	18.2552	18.7358	18.3708	18.2724	18.4124	18.5804	18.7257	18.7345	18.1682	18.2325	17.989	17.7006	17.9003	17.9879	18.0965	18.0549	18.1445	18.4878	18.5885	18.3771	18.5203	18.5211	18.4591	18.4805	18.2559
+	11.1772	0.746303	sp|O60664|PLIN3_HUMAN;tr|K7ERZ3|K7ERZ3_HUMAN;tr|K7EL96|K7EL96_HUMAN;tr|K7ER39|K7ER39_HUMAN;tr|K7EJD0|K7EJD0_HUMAN	sp|O60664|PLIN3_HUMAN;tr|K7ERZ3|K7ERZ3_HUMAN;tr|K7EL96|K7EL96_HUMAN	371	Color2 [A=255, R=0, G=0, B=0]	1	4					12	12	12	44.9	44.9	44.9	47.074	0	323.31	10168000000	499	21.7747	22.0187	21.775	22.2186	22.2349	22.1487	22.0744	22.1193	22.1089	22.3779	22.4282	22.4516	22.5865	22.5874	22.6292	22.5839	22.5997	22.6515	21.4181	21.3927	21.4549	21.4996	21.5173	21.5697	21.9529	21.98
+	9.74388	-0.546305	sp|O60749|SNX2_HUMAN;tr|D6RC15|D6RC15_HUMAN	sp|O60749|SNX2_HUMAN	376	Color2 [A=255, R=0, G=0, B=0]	1	4					10	8	8	23.7	19.7	19.7	58.47	0	28.733	1127100000	133	19.0243	19.3008	19.022	18.8443	19.07	18.8667	19.0987	19.065	19.2219	19.1088	18.4708	18.7749	18.6487	18.4224	18.5338	18.0186	18.5328	18.7982	19.4578	19.357	19.3137	19.1753	19.0338	19.1931	18.5642	18.6141
+	6.34359	1.3278	sp|O60828|PQBP1_HUMAN;tr|H7C053|H7C053_HUMAN	sp|O60828|PQBP1_HUMAN;tr|H7C053|H7C053_HUMAN	382	Color2 [A=255, R=0, G=0, B=0]	1	4					5	5	5	22.6	22.6	22.6	30.472	0	11.787	1646100000	65	20.4598	19.4969	20.2548	20.1599	20.1104	20.0785	19.015	18.9485	18.9595	20.8785	20.5734	20.701	20.5296	20.4657	20.6086	20.5974	20.5377	20.6903	17.5607	17.5606	17.5901	18.0367	17.9101	18.0276	19.461	19.0063
+	6.10821	1.21071	sp|O60885|BRD4_HUMAN;tr|M0QZD9|M0QZD9_HUMAN;sp|Q58F21|BRDT_HUMAN	sp|O60885|BRD4_HUMAN	389	Color2 [A=255, R=0, G=0, B=0]	1	4					8	8	6	6.5	6.5	5.2	152.22	0	13.609	526300000	79	16.634	17.2855	17.8018	17.4908	17.4876	18.0034	18.3883	18.3987	18.3795	17.8802	18.1668	18.1415	18.4447	17.8855	18.3316	17.8342	18.4284	18.3046	16.7641	16.548	15.6136	17.5523	15.339	14.8579	17.6292	17.3859
+	9.58075	1.10394	sp|O60888|CUTA_HUMAN	sp|O60888|CUTA_HUMAN	390	Color2 [A=255, R=0, G=0, B=0]	1	4					2	2	1	15.6	15.6	7.8	19.116	0.00034965	3.9426	539790000	12	16.5555	17.1564	16.7988	17.9302	17.9396	18.0231	17.7265	17.5101	17.7225	18.6966	18.5018	18.7591	18.9899	18.904	18.7422	18.9089	18.48	18.4767	17.0503	16.814	17.1172	17.2294	17.3144	17.345	18.329	17.9392
+	7.57645	1.13825	tr|H3BUP2|H3BUP2_HUMAN;tr|H3BUN4|H3BUN4_HUMAN;sp|O60936|NOL3_HUMAN;tr|H3BM67|H3BM67_HUMAN;tr|J3QLT7|J3QLT7_HUMAN	tr|H3BUP2|H3BUP2_HUMAN;tr|H3BUN4|H3BUN4_HUMAN;sp|O60936|NOL3_HUMAN;tr|H3BM67|H3BM67_HUMAN	393	Color2 [A=255, R=0, G=0, B=0]	1	4					3	3	3	29.9	29.9	29.9	18.738	0	8.2669	375130000	29	17.8086	17.5347	17.5868	17.8687	17.2869	17.512	17.1057	17.2241	17.7348	18.2715	17.9309	17.8703	17.7193	17.657	18.2729	18.3439	18.4912	18.4234	16.2918	16.1211	16.165	16.6254	16.3664	16.2379	17.5483	17.2877
+	4.29681	-0.614885	sp|O75083|WDR1_HUMAN;tr|D6RD66|D6RD66_HUMAN	sp|O75083|WDR1_HUMAN;tr|D6RD66|D6RD66_HUMAN	395	Color2 [A=255, R=0, G=0, B=0]	1	4					17	17	17	34.2	34.2	34.2	66.193	0	57.041	10151000000	371	22.4291	22.3656	22.412	22.213	22.2359	22.2468	22.4502	22.3947	22.4505	22.0603	22.066	22.2163	21.9343	22.0506	22.0554	21.9337	22.0595	22.0732	22.454	22.6038	22.5662	22.3817	22.4343	22.5828	22.4221	22.26
+	3.94255	-1.24967	sp|O75116|ROCK2_HUMAN;tr|E9PF63|E9PF63_HUMAN;tr|Q14DU5|Q14DU5_HUMAN;tr|D6REE7|D6REE7_HUMAN;tr|C9JFJ0|C9JFJ0_HUMAN	sp|O75116|ROCK2_HUMAN;tr|E9PF63|E9PF63_HUMAN;tr|Q14DU5|Q14DU5_HUMAN	397	Color2 [A=255, R=0, G=0, B=0]	1	4					19	19	19	15.6	15.6	15.6	160.9	0	53.2	2588500000	173	20.2913	20.2235	20.2014	19.936	20.1866	20.2163	20.4767	20.5528	20.7292	19.5059	19.7737	19.4503	19.5175	19.6682	19.5602	19.4458	19.6557	19.2147	21.1224	21.2051	21.2515	20.6428	20.4782	20.6611	20.0048	20.0111
+	3.41628	-0.709949	tr|E3W994|E3W994_HUMAN;tr|J3KR49|J3KR49_HUMAN;sp|O75122|CLAP2_HUMAN;tr|A0A0U1RQI6|A0A0U1RQI6_HUMAN;tr|E7ERI8|E7ERI8_HUMAN;tr|E7EW49|E7EW49_HUMAN;tr|C9J668|C9J668_HUMAN;tr|H7C4X8|H7C4X8_HUMAN;tr|D6RBU8|D6RBU8_HUMAN;tr|B3KR06|B3KR06_HUMAN;tr|E7ENG2|E7ENG2_HUMAN	tr|E3W994|E3W994_HUMAN;tr|J3KR49|J3KR49_HUMAN;sp|O75122|CLAP2_HUMAN;tr|A0A0U1RQI6|A0A0U1RQI6_HUMAN;tr|E7ERI8|E7ERI8_HUMAN;tr|E7EW49|E7EW49_HUMAN	398	Color2 [A=255, R=0, G=0, B=0]	1	4					4	3	3	4.6	3.7	3.7	138.86	0	6.6604	134310000	36	16.2596	15.959	16.7367	16.0375	15.252	15.6082	16.3949	16.6889	16.4988	15.2589	14.1708	14.4465	14.1782	15.0103	15.1083	14.4611	15.6301	13.6008	16.9038	15.8797	16.3328	16.2606	16.2007	15.9543	14.9444	14.9859
+	7.25863	-0.792954	sp|O75153|CLU_HUMAN;tr|I3L4B5|I3L4B5_HUMAN	sp|O75153|CLU_HUMAN	402	Color2 [A=255, R=0, G=0, B=0]	1	4					13	1	1	12.3	1.1	1.1	146.67	0	6.129	108100000	22	14.9936	15.9264	15.9349	15.7007	15.5099	15.7322	16.071	15.8289	15.9318	14.2243	15.366	15.4361	15.4379	15.5108	14.4888	14.9319	14.9872	15.1828	16.6323	16.3954	16.8094	16.1244	15.9416	16.5909	15.5474	15.2936
+	7.62026	0.643467	tr|A0A024QZ42|A0A024QZ42_HUMAN;sp|O75340|PDCD6_HUMAN;tr|H0Y9X3|H0Y9X3_HUMAN;tr|A0A087WZ38|A0A087WZ38_HUMAN	tr|A0A024QZ42|A0A024QZ42_HUMAN;sp|O75340|PDCD6_HUMAN	412	Color2 [A=255, R=0, G=0, B=0]	1	4					4	4	4	35.5	35.5	35.5	14.45	0	13.355	1031600000	95	17.5268	18.2013	17.7341	18.1704	18.3257	18.4445	18.3983	18.4234	18.365	19.0301	18.7949	19.2026	19.4468	19.3388	19.0658	19.6927	18.8531	19.008	18.9234	18.2137	18.657	18.7911	18.5129	18.7133	19.2898	19.245
+	2.67758	0.691091	sp|O75376|NCOR1_HUMAN;tr|A0A088AWL3|A0A088AWL3_HUMAN;tr|E7EVK1|E7EVK1_HUMAN	sp|O75376|NCOR1_HUMAN;tr|A0A088AWL3|A0A088AWL3_HUMAN	418	Color2 [A=255, R=0, G=0, B=0]	1	4					5	4	4	2.4	2.1	2.1	270.21	0	6.6494	234960000	11	17.3114	17.1982	17.2041	16.9678	16.7708	16.9077	17.1464	17.0374	16.8677	16.5549	16.5481	16.5987	16.7313	16.7588	16.8656	16.7232	16.8651	16.6004	15.5789	15.8612	14.4713	14.4728	16.2565	14.3294	16.0398	16.0223
+	6.0504	0.665851	sp|O75475|PSIP1_HUMAN	sp|O75475|PSIP1_HUMAN	429	Color2 [A=255, R=0, G=0, B=0]	1	4					11	10	10	24.3	22.8	22.8	60.103	0	57.844	3458600000	204	20.5507	20.9669	21.1609	20.5675	20.5278	20.6476	20.6489	20.912	20.7741	20.5728	20.7006	20.66	20.7458	20.9431	20.9075	20.9616	20.9328	20.9042	20.0997	20.0641	20.2381	19.442	19.7367	19.5229	20.2377	20.3825
+	7.84133	0.891032	sp|O75531|BAF_HUMAN;tr|E9PJJ8|E9PJJ8_HUMAN	sp|O75531|BAF_HUMAN	436	Color2 [A=255, R=0, G=0, B=0]	1	4					7	7	7	62.9	62.9	62.9	10.058	0	88.735	12156000000	271	22.8366	22.1767	21.7122	22.3588	22.5954	22.3505	22.0197	21.8146	21.9588	23.1534	22.7411	22.885	23.2248	23.141	23.2216	23.1323	23.0268	23.2991	21.7822	21.4468	21.4855	21.9175	21.7029	21.582	22.399	22.0815
+	10.8542	-0.944047	sp|O75534|CSDE1_HUMAN;tr|E9PLT0|E9PLT0_HUMAN;tr|E9PNG3|E9PNG3_HUMAN;tr|E9PJK7|E9PJK7_HUMAN;tr|E9PLD4|E9PLD4_HUMAN	sp|O75534|CSDE1_HUMAN;tr|E9PLT0|E9PLT0_HUMAN	438	Color2 [A=255, R=0, G=0, B=0]	1	4					15	15	15	22.1	22.1	22.1	88.884	0	40.542	4410900000	129	21.4678	21.2343	21.2235	20.992	20.8392	20.7964	20.9741	21.2079	21.1182	20.071	20.3239	19.9908	20.1111	19.9662	20.163	20.0189	20.315	20.0534	21.6096	21.7764	22.055	21.2159	21.1382	21.4637	20.4979	20.7391
+	6.25466	-0.787128	sp|O75663|TIPRL_HUMAN	sp|O75663|TIPRL_HUMAN	443	Color2 [A=255, R=0, G=0, B=0]	1	4					5	5	5	21	21	21	31.444	0	9.9604	901830000	35	19.5525	19.8264	19.3996	18.5949	19.1556	18.714	18.7153	18.8643	18.7614	17.8546	18.6334	18.0313	17.7616	18.4935	18.1778	17.6236	18.3547	18.3764	18.4602	18.8328	19.6852	18.2472	19.0649	19.5707	18.1156	18.7124
+	2.1639	-0.636966	sp|O75691|UTP20_HUMAN	sp|O75691|UTP20_HUMAN	447	Color2 [A=255, R=0, G=0, B=0]	1	4					9	9	9	3.4	3.4	3.4	318.38	0	11.203	548080000	48	18.5156	18.156	18.201	17.8008	17.6486	17.7424	17.9035	17.6165	17.4514	17.7587	17.7505	17.8344	17.1244	17.5759	17.7513	16.9884	17.4706	17.2066	18.1456	18.5929	18.2032	17.2217	17.3119	17.2583	17.8077	18.1854
+	11.5879	-1.00729	sp|O75884|RBBP9_HUMAN	sp|O75884|RBBP9_HUMAN	465	Color2 [A=255, R=0, G=0, B=0]	1	4					1	1	1	6.5	6.5	6.5	21	0.00064683	3.1306	309980000	32	18.2993	18.113	18.438	17.6692	17.7128	17.6089	17.3265	17.2604	17.3534	16.3873	16.6093	16.2125	16.593	16.5943	16.5428	16.3905	16.6807	16.8758	17.2945	18.0749	17.8526	17.0594	16.953	17.6228	16.2826	16.4482
+	13.0021	-0.936657	tr|X6RA56|X6RA56_HUMAN;tr|A0A0A0MRV8|A0A0A0MRV8_HUMAN;tr|X6RLR1|X6RLR1_HUMAN;sp|O75935|DCTN3_HUMAN;tr|X6RCK5|X6RCK5_HUMAN	tr|X6RA56|X6RA56_HUMAN;tr|A0A0A0MRV8|A0A0A0MRV8_HUMAN;tr|X6RLR1|X6RLR1_HUMAN;sp|O75935|DCTN3_HUMAN;tr|X6RCK5|X6RCK5_HUMAN	470	Color2 [A=255, R=0, G=0, B=0]	1	4					3	3	3	19.7	19.7	19.7	16.091	0	6.408	684840000	58	19.4311	18.9655	19.2385	18.5924	18.5883	18.6441	18.8651	18.3741	18.7707	18.26	17.6686	18.2265	17.6989	17.4395	17.76	17.6634	17.7669	17.8906	18.7215	18.7021	18.2227	18.5188	18.4531	18.6073	17.5983	17.6469
+	4.61033	0.779329	sp|O75940|SPF30_HUMAN	sp|O75940|SPF30_HUMAN	472	Color2 [A=255, R=0, G=0, B=0]	1	4					4	4	4	25.2	25.2	25.2	26.711	0	16.259	1348400000	56	20.5738	19.341	19.3834	19.4001	19.3236	19.5483	19.0311	19.1857	19.0018	19.6543	19.5622	19.6708	19.859	19.9521	19.701	19.7942	19.615	19.65	18.4139	18.4647	18.2777	18.7988	17.8962	17.9133	18.524	18.9549
+	7.14171	1.05716	sp|O76070|SYUG_HUMAN	sp|O76070|SYUG_HUMAN	479	Color2 [A=255, R=0, G=0, B=0]	1	4					1	1	1	10.2	10.2	10.2	13.331	0	4.8718	270030000	12	17.2998	17.3602	17.2143	17.1711	16.9345	17.2466	16.7927	16.4457	16.7363	17.2812	17.2215	17.1937	17.4373	17.2205	17.8059	17.3889	17.6429	17.4228	14.3602	15.1038	15.0935	15.7201	15.4662	15.8229	16.9514	16.6426
+	5.95919	-0.636374	sp|O94925|GLSK_HUMAN;tr|H7BZD1|H7BZD1_HUMAN;tr|C9JIJ6|C9JIJ6_HUMAN	sp|O94925|GLSK_HUMAN	494	Color2 [A=255, R=0, G=0, B=0]	1	4					11	11	10	22	22	20.8	73.46	0	93.695	6008300000	213	21.3631	21.7225	21.462	21.7491	21.6536	21.6044	20.8654	20.9273	20.8296	21.1146	20.9956	20.9563	20.9479	20.8807	20.9946	20.983	21.0575	21.1188	21.5842	21.6063	21.6905	21.7422	21.6396	21.8619	21.0673	21.0705
+	5.58531	0.75814	sp|O94992|HEXI1_HUMAN;sp|Q96MH2|HEXI2_HUMAN	sp|O94992|HEXI1_HUMAN	497	Color2 [A=255, R=0, G=0, B=0]	1	4					6	6	6	13.9	13.9	13.9	40.623	0	12.844	2964900000	75	21.2657	20.3725	20.7256	20.5922	20.7521	20.3627	20.0924	20.3936	20.1685	20.6425	20.7649	20.3799	20.7138	21.0249	20.7906	20.8088	20.9628	20.9434	19.6382	19.7678	19.8948	19.3025	19.1074	19.3807	19.887	20.2343
+	9.62764	-1.00946	sp|O95239|KIF4A_HUMAN;sp|Q2VIQ3|KIF4B_HUMAN	sp|O95239|KIF4A_HUMAN;sp|Q2VIQ3|KIF4B_HUMAN	511	Color2 [A=255, R=0, G=0, B=0]	1	4					7	7	7	6.7	6.7	6.7	139.88	0	10.231	136880000	17	16.6874	16.6362	16.875	16.1853	15.9143	16.3345	16.3707	16.3429	16.1978	15.1787	15.4575	15.1784	15.4726	15.5906	15.6002	14.9505	15.8347	15.4439	16.546	16.6062	16.6572	15.8592	15.8774	16.2941	15.402	15.3836
+	5.12586	-0.715557	tr|A0A087WXC5|A0A087WXC5_HUMAN;sp|O95299|NDUAA_HUMAN;tr|E7ESZ7|E7ESZ7_HUMAN;tr|H7C2W5|H7C2W5_HUMAN;tr|H7C1Y7|H7C1Y7_HUMAN;tr|H7C2X4|H7C2X4_HUMAN;tr|Q8N1B9|Q8N1B9_HUMAN;tr|C9J6X0|C9J6X0_HUMAN	tr|A0A087WXC5|A0A087WXC5_HUMAN;sp|O95299|NDUAA_HUMAN;tr|E7ESZ7|E7ESZ7_HUMAN;tr|H7C2W5|H7C2W5_HUMAN;tr|H7C1Y7|H7C1Y7_HUMAN;tr|H7C2X4|H7C2X4_HUMAN	517	Color2 [A=255, R=0, G=0, B=0]	1	4					4	4	4	12.4	12.4	12.4	40.836	0	7.8551	653100000	12	18.7958	18.7539	18.4645	18.7642	18.3871	18.4518	17.7419	17.7476	17.5181	17.6176	18.0975	17.3643	17.6993	17.5942	17.8706	17.4405	17.9456	17.772	18.2621	18.188	18.569	18.3814	18.5207	19.1905	17.8059	17.8148
+	3.06117	-1.27357	sp|O95347|SMC2_HUMAN;tr|A0A0C4DGE5|A0A0C4DGE5_HUMAN;tr|Q5T821|Q5T821_HUMAN	sp|O95347|SMC2_HUMAN	521	Color2 [A=255, R=0, G=0, B=0]	1	4					16	16	16	14.5	14.5	14.5	135.65	0	32.111	2111200000	195	19.8883	19.8684	20.0441	19.8298	19.7304	19.7646	20.1351	19.9478	19.9923	18.9772	19.221	19.1905	19.3478	19.1686	19.3998	19.2846	19.4288	19.3308	20.3828	20.4251	20.4181	20.4359	20.3284	20.5349	19.8272	19.9713
+	8.47603	-0.679755	sp|O95373|IPO7_HUMAN;tr|E9PLJ0|E9PLJ0_HUMAN;tr|E9PLB2|E9PLB2_HUMAN	sp|O95373|IPO7_HUMAN	526	Color2 [A=255, R=0, G=0, B=0]	1	4					13	13	13	15.3	15.3	15.3	119.52	0	160.05	4532000000	248	21.4466	21.214	21.3539	21.1253	21.1987	20.8852	21.4641	21.3002	21.3908	20.6984	20.6105	20.6155	20.4331	20.5127	20.6049	20.7244	20.5622	20.6654	21.384	21.5027	21.3209	21.1724	21.0418	21.3101	21.2095	21.0096
+	1.0725	-1.14886	sp|O95399|UTS2_HUMAN;tr|Q5H8X8|Q5H8X8_HUMAN	sp|O95399|UTS2_HUMAN;tr|Q5H8X8|Q5H8X8_HUMAN	530	Color2 [A=255, R=0, G=0, B=0]	1	4					1	1	1	6.5	6.5	6.5	14.295	0.0018298	2.5987	7601700000	43	22.9417	22.5848	15.341	22.2797	22.2468	22.1984	21.8565	21.7506	21.855	21.9116	21.9823	15.1337	14.9672	21.9359	22.0772	21.9036	14.6358	22.0384	22.1388	22.3324	22.3191	21.9509	22.0072	22.1277	21.8976	21.9909
+	3.98967	1.19417	sp|O95400|CD2B2_HUMAN	sp|O95400|CD2B2_HUMAN	531	Color2 [A=255, R=0, G=0, B=0]	1	4					4	4	4	12.9	12.9	12.9	37.646	0	15.288	472030000	45	18.9429	18.7039	18.7091	18.4731	17.8889	18.6034	17.559	17.9154	17.7959	18.0295	18.5084	17.8138	17.9855	18.2672	18.5424	18.1784	18.379	18.3083	15.3153	14.9207	14.2839	14.768	17.5588	15.9311	17.4782	17.5456
+	6.71337	-0.60299	sp|O95433|AHSA1_HUMAN;tr|H0YJU2|H0YJU2_HUMAN;tr|G3V438|G3V438_HUMAN;tr|H0YJG7|H0YJG7_HUMAN;tr|H0YJ63|H0YJ63_HUMAN;tr|G3V3W9|G3V3W9_HUMAN	sp|O95433|AHSA1_HUMAN;tr|H0YJU2|H0YJU2_HUMAN;tr|G3V438|G3V438_HUMAN;tr|H0YJG7|H0YJG7_HUMAN	534	Color2 [A=255, R=0, G=0, B=0]	1	4					10	10	10	39.9	39.9	39.9	38.274	0	43.831	3335800000	160	20.8511	21.3722	21.1431	20.868	20.9897	20.8078	20.4723	20.7559	20.5935	20.4867	20.5107	20.4538	20.5365	20.5556	20.4241	20.3924	20.5768	20.3167	20.7379	20.9413	20.7232	20.734	20.8054	21.0849	20.4084	20.2831
+	3.71731	-0.820566	tr|A0A494C156|A0A494C156_HUMAN;tr|A0A494C1G3|A0A494C1G3_HUMAN;tr|A0A494BZU6|A0A494BZU6_HUMAN;tr|A0A494BZW7|A0A494BZW7_HUMAN;tr|A0A494C0P9|A0A494C0P9_HUMAN;tr|A0A494C1K5|A0A494C1K5_HUMAN;tr|A0A494C0Q2|A0A494C0Q2_HUMAN;tr|A0A494C1N1|A0A494C1N1_HUMAN;tr|A0A494C0K5|A0A494C0K5_HUMAN;sp|O95453|PARN_HUMAN;tr|A0A494C0W0|A0A494C0W0_HUMAN;tr|H3BRK1|H3BRK1_HUMAN;tr|A0A494C002|A0A494C002_HUMAN;tr|A0A494C0Q6|…	tr|A0A494C156|A0A494C156_HUMAN;tr|A0A494C1G3|A0A494C1G3_HUMAN;tr|A0A494BZU6|A0A494BZU6_HUMAN;tr|A0A494BZW7|A0A494BZW7_HUMAN;tr|A0A494C0P9|A0A494C0P9_HUMAN;tr|A0A494C1K5|A0A494C1K5_HUMAN;tr|A0A494C0Q2|A0A494C0Q2_HUMAN;tr|A0A494C1N1|A0A494C1N1_HUMAN;tr|A0A494C0K5|A0A494C0K5_HUMAN;sp|O95453|PARN_HUMAN;tr|A0A494C0W0|A0A494C0W0_HUMAN;tr|H3BRK1|H3BRK1_HUMAN;tr|A0A494C002|A0A494C002_HUMAN;tr|A0A494C0Q6|…	535	Color2 [A=255, R=0, G=0, B=0]	1	4					3	3	3	8.3	8.3	8.3	51.189	0	14.817	709880000	68	18.7562	18.6793	18.6129	18.3626	18.4189	18.6769	18.0825	18.151	18.3238	17.9265	17.8493	17.958	18.6723	17.9576	17.4596	18.0216	18.0393	17.9836	18.6686	18.5873	18.5096	18.551	19.034	18.9337	18.2805	18.2395
+	8.54778	0.58806	sp|O95571|ETHE1_HUMAN;tr|M0QXB5|M0QXB5_HUMAN;tr|M0QY80|M0QY80_HUMAN;tr|M0QX80|M0QX80_HUMAN	sp|O95571|ETHE1_HUMAN;tr|M0QXB5|M0QXB5_HUMAN;tr|M0QY80|M0QY80_HUMAN	541	Color2 [A=255, R=0, G=0, B=0]	1	4					3	3	3	16.1	16.1	16.1	27.873	0	19.67	1243300000	92	18.2585	18.7442	18.6461	19.0921	19.3659	19.2897	18.6966	18.784	18.6355	19.2815	19.2987	19.3557	19.5508	19.6438	19.6202	19.5116	19.508	19.5129	19.0771	18.9173	18.9864	19.4797	19.1339	19.2296	19.6036	19.4567
+	3.67866	-0.601636	sp|O95782|AP2A1_HUMAN	sp|O95782|AP2A1_HUMAN	551	Color2 [A=255, R=0, G=0, B=0]	1	4					8	8	6	8.8	8.8	7.1	107.54	0	16.55	1141000000	84	19.4729	19.6367	19.1783	19.0534	18.9345	19.0774	18.9774	18.8721	18.987	19.1535	19.0989	19.1849	18.5259	18.8744	18.6203	19.0902	19.039	18.5649	18.9924	19.3997	18.9617	19.298	19.2429	19.2792	19.5594	19.3817
+	9.47683	0.885039	sp|O95810|CAVN2_HUMAN	sp|O95810|CAVN2_HUMAN	553	Color2 [A=255, R=0, G=0, B=0]	1	4					6	6	6	20.5	20.5	20.5	47.173	0	21.137	2980500000	64	20.2963	20.2658	19.9947	20.0175	20.06	20.4317	19.9894	19.9409	19.8355	20.1279	20.2751	20.3013	20.6168	20.6839	20.2358	20.3005	20.2382	19.9661	19.6321	19.9373	19.5005	18.7618	18.8342	19.2552	20.3461	20.2247
+	5.73516	0.717815	sp|O95817|BAG3_HUMAN;tr|C9JFK9|C9JFK9_HUMAN	sp|O95817|BAG3_HUMAN;tr|C9JFK9|C9JFK9_HUMAN	555	Color2 [A=255, R=0, G=0, B=0]	1	4					17	17	17	39.5	39.5	39.5	61.594	0	123.59	4023200000	336	21.7214	20.9726	21.1119	21.2019	21.3432	21.1205	20.8444	21.0039	20.8945	20.9992	21.2171	21.1809	21.4673	21.366	21.3494	21.3075	21.4248	21.3281	20.3952	20.0276	19.7378	20.0122	20.0251	19.8045	20.6031	20.6478
+	8.89475	1.30976	sp|O95881|TXD12_HUMAN	sp|O95881|TXD12_HUMAN	564	Color2 [A=255, R=0, G=0, B=0]	1	4					4	4	4	30.2	30.2	30.2	19.206	0	8.3313	1335100000	48	18.3458	18.8658	18.4253	19.3735	19.0796	19.2329	18.5096	18.2124	18.7207	20.0329	19.7917	20.0209	20.1977	20.007	20.113	21.0391	19.9267	21.8592	18.3243	18.2551	17.9816	18.5584	18.195	18.4681	19.1225	18.845
+	6.12035	1.02062	sp|O95994|AGR2_HUMAN;tr|B5MC07|B5MC07_HUMAN;tr|H7C3Z9|H7C3Z9_HUMAN;tr|C9J3E2|C9J3E2_HUMAN;tr|H7C040|H7C040_HUMAN;tr|B5MC62|B5MC62_HUMAN;sp|Q8TD06|AGR3_HUMAN	sp|O95994|AGR2_HUMAN;tr|B5MC07|B5MC07_HUMAN;tr|H7C3Z9|H7C3Z9_HUMAN;tr|C9J3E2|C9J3E2_HUMAN	566	Color2 [A=255, R=0, G=0, B=0]	1	4					4	4	4	26.3	26.3	26.3	19.979	0	11.483	2423700000	79	18.5775	19.1802	18.9458	19.6829	19.8208	19.7568	19.3747	19.5836	19.6181	20.4103	20.242	20.4763	20.4892	20.5415	20.4293	20.8487	20.505	20.6393	20.3769	20.0683	20.1699	20.6678	17.933	20.4987	20.6164	20.5239
+	2.80778	0.673729	sp|O96000|NDUBA_HUMAN;tr|H3BPJ9|H3BPJ9_HUMAN;tr|H3BV16|H3BV16_HUMAN	sp|O96000|NDUBA_HUMAN;tr|H3BPJ9|H3BPJ9_HUMAN;tr|H3BV16|H3BV16_HUMAN	569	Color2 [A=255, R=0, G=0, B=0]	1	4					4	4	4	25.6	25.6	25.6	20.776	0	9.5874	295450000	52	17.6117	15.5492	18.2875	16.5105	16.8395	17.1294	15.9002	16.642	16.5853	17.6244	17.5111	17.8871	17.6918	17.1606	17.4519	17.58	17.3531	17.3122	15.5089	15.2365	15.5044	15.2254	15.4417	16.0578	17.2469	17.0498
+	5.15401	0.658592	tr|E9PKT9|E9PKT9_HUMAN;sp|O96033|MOC2A_HUMAN	tr|E9PKT9|E9PKT9_HUMAN;sp|O96033|MOC2A_HUMAN	574	Color2 [A=255, R=0, G=0, B=0]	1	4					1	1	1	13.3	13.3	13.3	9.2145	0.0032593	2.3563	464540000	49	18.1509	17.158	17.3484	17.2152	16.6037	17.0865	17.9874	17.9092	16.8376	17.4592	17.6459	17.6711	17.8382	18.0983	17.7966	17.8489	17.6616	17.387	16.8303	17.2698	17.1432	17.1047	17.0118	17.1372	16.1687	17.3137
+	8.03391	0.644271	sp|P00167|CYB5_HUMAN;tr|J3KNC7|J3KNC7_HUMAN	sp|P00167|CYB5_HUMAN	575	Color2 [A=255, R=0, G=0, B=0]	1	4					4	4	4	42.5	42.5	42.5	15.33	0	9.7272	6115600000	95	20.8732	21.1418	21.249	21.5503	21.5259	21.5328	21.6358	21.4843	21.5146	21.8642	21.5813	21.7347	21.8981	21.7548	21.9093	21.9037	21.8119	21.8767	21.2242	21.1965	20.7562	21.0395	20.9353	20.8277	21.2372	21.2539
+	10.7368	-0.854106	sp|P00374|DYR_HUMAN;tr|B4DM58|B4DM58_HUMAN	sp|P00374|DYR_HUMAN;tr|B4DM58|B4DM58_HUMAN	579	Color2 [A=255, R=0, G=0, B=0]	1	4					3	3	3	19.8	19.8	19.8	21.452	0	8.598	733890000	74	19.5263	19.58	19.5066	19.003	18.9772	19.042	18.7342	18.5604	18.409	18.2487	18.225	18.2333	18.2104	18.2775	18.5415	18.3133	18.2538	18.324	18.6219	18.8877	18.9916	18.6225	18.7492	19.0054	17.9814	17.914
+	5.85624	0.662515	sp|P00387|NB5R3_HUMAN;tr|B1AHF3|B1AHF3_HUMAN	sp|P00387|NB5R3_HUMAN;tr|B1AHF3|B1AHF3_HUMAN	580	Color2 [A=255, R=0, G=0, B=0]	1	4					5	5	5	23.3	23.3	23.3	34.234	0	42.343	1084200000	90	17.5324	17.3969	18.0146	18.8203	18.7313	18.544	18.6404	18.4082	18.6251	19.307	18.9277	19.1682	19.0382	18.8356	19.0705	19.5536	19.0263	19.3225	18.2388	17.749	17.8622	18.257	18.5646	18.3393	19.4782	19.3738
+	5.0154	0.804984	sp|P00441|SODC_HUMAN;tr|H7BYH4|H7BYH4_HUMAN	sp|P00441|SODC_HUMAN;tr|H7BYH4|H7BYH4_HUMAN	583	Color2 [A=255, R=0, G=0, B=0]	1	4					5	5	5	43.5	43.5	43.5	15.936	0	84.675	25495000000	266	24.1253	23.6378	24.1114	24.0546	23.9594	23.9823	23.337	23.0501	23.2918	24.3025	24.0708	24.2203	24.4682	24.2311	24.402	24.4664	24.2237	24.3529	22.6679	22.5013	22.6549	22.7562	22.4912	22.4418	23.479	23.2084
+	3.83373	0.573527	sp|P00813|ADA_HUMAN;tr|F5GWI4|F5GWI4_HUMAN;tr|F5GXW0|F5GXW0_HUMAN;tr|F5GYD4|F5GYD4_HUMAN	sp|P00813|ADA_HUMAN;tr|F5GWI4|F5GWI4_HUMAN;tr|F5GXW0|F5GXW0_HUMAN	591	Color2 [A=255, R=0, G=0, B=0]	1	4					5	5	5	13.8	13.8	13.8	40.764	0	7.3979	164040000	23	14.7975	15.4447	14.8013	15.5845	15.8208	15.7872	15.8275	15.8749	15.8275	16.5033	16.1095	16.4137	16.9295	16.3589	16.0695	16.753	16.2052	16.3789	15.8246	15.7718	15.7564	15.8024	16.2539	16.1234	16.2101	16.3279
+	10.1694	0.602532	sp|P01111|RASN_HUMAN;tr|G3V4K2|G3V4K2_HUMAN;tr|G3V5T7|G3V5T7_HUMAN	sp|P01111|RASN_HUMAN	595	Color2 [A=255, R=0, G=0, B=0]	1	4					5	5	1	30.2	30.2	4.8	21.229	0	12.661	1303800000	92	19.3163	18.858	19.1888	19.0323	19.1521	18.9961	18.951	19.0049	18.196	19.5922	19.7794	19.7347	19.7389	19.1109	19.6236	19.7547	19.5771	19.6633	18.8858	18.9109	18.9278	19.229	19.1207	19.0714	19.7217	19.5482
+	7.72138	-3.94883	sp|P02656|APOC3_HUMAN;tr|B0YIW2|B0YIW2_HUMAN	sp|P02656|APOC3_HUMAN;tr|B0YIW2|B0YIW2_HUMAN	601	Color2 [A=255, R=0, G=0, B=0]	1	4					1	1	1	16.2	16.2	16.2	10.852	0	5.0163	7065800000	12	22.6063	22.7359	22.5544	22.7084	21.9442	22.5973	22.0657	21.7073	22.0272	20.7574	15.0234	14.5303	20.7817	14.7903	20.9037	20.9993	14.6297	14.5879	25.6162	24.0195	23.3709	22.6804	22.5763	22.9787	20.1864	20.1226
+	2.28305	0.616795	sp|P02792|FRIL_HUMAN	sp|P02792|FRIL_HUMAN	603	Color2 [A=255, R=0, G=0, B=0]	1	4					2	2	2	12.6	12.6	12.6	20.019	0	5.5844	1544200000	84	20.3615	18.9521	18.7042	19.7618	19.3906	19.2501	19.4922	19.4861	19.6766	20.1152	19.5423	20.1291	20.0982	19.4739	19.7268	20.3885	19.7357	19.6487	15.3147	20.5558	19.1666	19.9472	18.1056	19.8401	19.6058	19.1252
+	5.47536	-0.761766	tr|A0A0G2JNZ5|A0A0G2JNZ5_HUMAN;tr|A0A0G2JNZ0|A0A0G2JNZ0_HUMAN;tr|A0A0G2JLB3|A0A0G2JLB3_HUMAN;sp|P04062|GLCM_HUMAN	tr|A0A0G2JNZ5|A0A0G2JNZ5_HUMAN;tr|A0A0G2JNZ0|A0A0G2JNZ0_HUMAN;tr|A0A0G2JLB3|A0A0G2JLB3_HUMAN;sp|P04062|GLCM_HUMAN	606	Color2 [A=255, R=0, G=0, B=0]	1	4					2	2	2	5.1	5.1	5.1	50.263	0.00064041	3.0406	248660000	7	18.2704	17.1834	17.0278	16.9528	16.4392	17.0495	16.6137	16.3357	16.4881	16.4743	16.372	16.004	16.4654	15.8613	16.4177	16.663	16.2645	16.1097	17.8339	18.212	16.8449	17.2369	17.8893	17.1466	16.6102	16.4926
+	5.95316	-1.24603	sp|P04183|KITH_HUMAN;tr|K7ERV3|K7ERV3_HUMAN;tr|K7ES52|K7ES52_HUMAN;tr|K7ERJ1|K7ERJ1_HUMAN;tr|K7ENW5|K7ENW5_HUMAN	sp|P04183|KITH_HUMAN;tr|K7ERV3|K7ERV3_HUMAN;tr|K7ES52|K7ES52_HUMAN;tr|K7ERJ1|K7ERJ1_HUMAN	613	Color2 [A=255, R=0, G=0, B=0]	1	4					4	4	4	20.9	20.9	20.9	25.468	0	11.221	377060000	45	18.1455	16.7181	17.8168	16.9899	17.0811	17.4303	17.7904	17.9021	18.0716	16.1922	16.2062	16.1487	15.9989	16.3518	16.9442	15.9867	15.1587	17.4004	17.7742	18.0762	18.9413	17.7	17.7913	17.7528	17.5331	17.2974
+	6.38217	-0.657964	tr|F8W943|F8W943_HUMAN;sp|P04424|ARLY_HUMAN	tr|F8W943|F8W943_HUMAN;sp|P04424|ARLY_HUMAN	617	Color2 [A=255, R=0, G=0, B=0]	1	4					1	1	1	5.8	5.8	5.8	27.379	0.0085788	2.082	67758000	10	16.0972	15.9362	15.79	15.356	15.0566	15.4155	15.6492	15.1256	15.6996	15.1278	14.7037	15.2808	14.8659	14.6044	14.6126	14.5284	15.0355	14.8778	15.3838	15.6604	15.281	15.41	15.7488	15.3683	15.0868	14.7653
+	8.01794	0.96928	sp|P04792|HSPB1_HUMAN;tr|F8WE04|F8WE04_HUMAN;tr|C9J3N8|C9J3N8_HUMAN	sp|P04792|HSPB1_HUMAN	620	Color2 [A=255, R=0, G=0, B=0]	1	4					11	11	11	69.3	69.3	69.3	22.782	0	111.16	38313000000	331	23.0925	23.6673	23.591	24.1857	23.9107	24.0067	24.0128	24.109	24.0434	24.508	24.5497	24.7914	24.975	24.802	24.8536	25.131	24.642	24.9633	23.2133	22.9036	23.0652	23.3769	23.2288	22.9418	24.0105	23.6367
+	14.9488	-0.789087	sp|P04818|TYSY_HUMAN	sp|P04818|TYSY_HUMAN	621	Color2 [A=255, R=0, G=0, B=0]	1	4					4	4	4	16.6	16.6	16.6	35.716	0	10.268	529260000	38	18.5878	18.3449	18.6016	18.1888	18.129	18.3057	18.3433	18.0892	18.2016	17.3283	17.5637	17.0284	17.1687	17.446	17.2284	17.2319	17.2133	17.3584	18.0079	18.3585	18.303	18.1046	18.1178	18.3578	17.6872	17.9701
+	5.52838	-0.590724	sp|P05198|IF2A_HUMAN;tr|G3V4T5|G3V4T5_HUMAN;tr|H0YJS4|H0YJS4_HUMAN	sp|P05198|IF2A_HUMAN;tr|G3V4T5|G3V4T5_HUMAN;tr|H0YJS4|H0YJS4_HUMAN	635	Color2 [A=255, R=0, G=0, B=0]	1	4					13	13	13	46.3	46.3	46.3	36.112	0	41.743	4838000000	270	20.7759	20.5485	20.4361	20.6428	20.6296	20.5544	21.2932	21.1643	21.3062	20.2248	20.2749	20.2071	20.2654	20.1017	20.3173	20.3275	20.3112	20.3734	21.6715	21.7013	21.9181	21.5696	21.5803	21.5305	20.9528	21.0352
+	5.0575	2.04168	sp|P05386|RLA1_HUMAN	sp|P05386|RLA1_HUMAN	636	Color2 [A=255, R=0, G=0, B=0]	1	4					1	1	1	37.7	37.7	37.7	11.514	0	5.4638	596350000	25	14.9954	15.5682	15.5923	16.4645	17.3225	17.1242	17.548	17.4719	16.4738	20.2067	17.9301	19.7039	21.0381	20.0739	19.4047	19.9299	18.099	19.9597	14.3695	14.3453	14.141	16.3163	16.6701	14.7565	18.2583	18.5634
+	9.90633	1.0612	sp|P05387|RLA2_HUMAN;tr|H0YDD8|H0YDD8_HUMAN	sp|P05387|RLA2_HUMAN	637	Color2 [A=255, R=0, G=0, B=0]	1	4					6	6	6	76.5	76.5	76.5	11.665	0	236.19	110740000000	626	25.2336	25.2766	25.3494	25.9516	25.7336	25.7591	25.4757	25.2119	25.3894	26.1552	25.9022	26.1789	26.3263	26.1665	26.4083	26.3711	26.188	26.4248	25.063	24.716	24.7038	25.0331	24.8554	24.8034	25.5775	25.36
+	4.98783	0.595885	tr|H0Y5R6|H0Y5R6_HUMAN;tr|A0A494C0S8|A0A494C0S8_HUMAN;tr|Q5T446|Q5T446_HUMAN;tr|A0A1B0GVN9|A0A1B0GVN9_HUMAN;tr|A0A494C0Q8|A0A494C0Q8_HUMAN;tr|A0A494C085|A0A494C085_HUMAN;sp|P06132|DCUP_HUMAN;tr|A0A494C1D8|A0A494C1D8_HUMAN;tr|A0A494BZY8|A0A494BZY8_HUMAN;tr|A0A1B0GVZ4|A0A1B0GVZ4_HUMAN;tr|A0A494C0P4|A0A494C0P4_HUMAN;tr|A0A494C1T3|A0A494C1T3_HUMAN;tr|A0A494C007|A0A494C007_HUMAN	tr|H0Y5R6|H0Y5R6_HUMAN;tr|A0A494C0S8|A0A494C0S8_HUMAN;tr|Q5T446|Q5T446_HUMAN;tr|A0A1B0GVN9|A0A1B0GVN9_HUMAN;tr|A0A494C0Q8|A0A494C0Q8_HUMAN;tr|A0A494C085|A0A494C085_HUMAN;sp|P06132|DCUP_HUMAN;tr|A0A494C1D8|A0A494C1D8_HUMAN;tr|A0A494BZY8|A0A494BZY8_HUMAN;tr|A0A1B0GVZ4|A0A1B0GVZ4_HUMAN	643	Color2 [A=255, R=0, G=0, B=0]	1	4					3	3	3	14.5	14.5	14.5	25.314	0.00035336	4.0829	299100000	11	14.6975	16.5498	15.9203	16.8175	17.1091	16.6978	17.2208	17.0717	17.2231	17.5023	17.1253	17.1513	17.1068	17.352	17.2928	17.7816	17.1113	17.5679	16.8919	16.8276	16.7729	16.7655	16.8213	16.5286	17.278	17.2466
+	11.0257	-1.16218	tr|A0A0A0MS51|A0A0A0MS51_HUMAN;tr|A0A0A0MT01|A0A0A0MT01_HUMAN;sp|P06396|GELS_HUMAN	tr|A0A0A0MS51|A0A0A0MS51_HUMAN;tr|A0A0A0MT01|A0A0A0MT01_HUMAN;sp|P06396|GELS_HUMAN	645	Color2 [A=255, R=0, G=0, B=0]	1	4					7	7	1	10	10	1.1	82.525	0	11.682	1180900000	68	20.2563	19.7358	19.9119	19.5336	19.5418	19.2779	18.8458	18.8484	18.9441	18.4199	18.6797	18.7221	18.6237	18.2565	18.9099	18.5036	18.3856	18.3494	20.7054	20.5336	20.7176	20.239	20.0987	20.1193	19.0307	18.9665
+	4.30625	0.928271	tr|B8ZZQ6|B8ZZQ6_HUMAN;sp|P06454|PTMA_HUMAN;tr|B8ZZA1|B8ZZA1_HUMAN;tr|B8ZZW7|B8ZZW7_HUMAN;tr|H7C2N1|H7C2N1_HUMAN	tr|B8ZZQ6|B8ZZQ6_HUMAN;sp|P06454|PTMA_HUMAN;tr|B8ZZA1|B8ZZA1_HUMAN;tr|B8ZZW7|B8ZZW7_HUMAN;tr|H7C2N1|H7C2N1_HUMAN	646	Color2 [A=255, R=0, G=0, B=0]	1	4					6	6	6	39.3	39.3	39.3	11.758	0	152.12	12996000000	92	23.0583	23.059	23.1799	22.0649	21.7081	22.3643	22.814	22.5243	22.6249	22.6805	23.1074	22.609	23.0448	23.0912	23.0878	23.1171	23.3719	23.1634	21.7886	22.1601	21.7947	20.9857	20.9211	20.9435	21.4349	21.5678
+	9.62984	-0.778166	tr|A0A024QZP7|A0A024QZP7_HUMAN;sp|P06493|CDK1_HUMAN;tr|E5RIU6|E5RIU6_HUMAN;tr|A0A087WZZ9|A0A087WZZ9_HUMAN;tr|K7ELV5|K7ELV5_HUMAN;tr|E7ESI2|E7ESI2_HUMAN;sp|P24941|CDK2_HUMAN;sp|Q00526|CDK3_HUMAN;tr|G3V5T9|G3V5T9_HUMAN;tr|G3V317|G3V317_HUMAN	tr|A0A024QZP7|A0A024QZP7_HUMAN;sp|P06493|CDK1_HUMAN;tr|E5RIU6|E5RIU6_HUMAN;tr|A0A087WZZ9|A0A087WZZ9_HUMAN	647	Color2 [A=255, R=0, G=0, B=0]	1	4					10	10	9	33.3	33.3	30.6	34.081	0	22.675	5298200000	135	21.1969	21.6055	21.4759	21.4437	21.4788	21.6063	21.8018	21.6169	21.5726	20.6631	20.8266	20.7014	20.6466	20.4091	20.6394	20.6298	20.8566	20.9566	21.9937	21.9172	21.8051	21.6914	21.4461	21.5713	20.9991	21.104
+	12.9936	1.54206	sp|P07108|ACBP_HUMAN;tr|B8ZWD1|B8ZWD1_HUMAN;tr|A0A0A0MTI5|A0A0A0MTI5_HUMAN	sp|P07108|ACBP_HUMAN;tr|B8ZWD1|B8ZWD1_HUMAN;tr|A0A0A0MTI5|A0A0A0MTI5_HUMAN	660	Color2 [A=255, R=0, G=0, B=0]	1	4					4	4	4	52.9	52.9	52.9	10.044	0	20.222	8779300000	153	20.3007	20.426	20.3648	21.6585	21.6452	21.3983	20.9488	21.0841	21.0857	22.396	22.3265	22.3473	22.5672	22.5679	22.3119	22.4964	22.3969	22.4052	19.9206	20.2995	19.86	20.3286	20.4709	20.141	21.1746	21.0503
+	3.42996	0.659511	sp|P07204|TRBM_HUMAN	sp|P07204|TRBM_HUMAN	663	Color2 [A=255, R=0, G=0, B=0]	1	4					2	2	2	4.9	4.9	4.9	60.329	0.00063633	2.99	86625000	29	16.3157	16.7649	15.3835	14.3312	15.8042	15.7333	14.8042	15.2404	14.9978	15.5706	16.3838	15.5744	15.7682	15.9289	15.5615	15.5728	15.5918	15.4732	14.4739	14.2774	12.6412	14.3219	15.2117	15.2495	15.2788	15.5782
+	5.42649	0.891398	sp|P07602|SAP_HUMAN;tr|C9JIZ6|C9JIZ6_HUMAN;tr|Q5BJH1|Q5BJH1_HUMAN;tr|A0A0J9YXB8|A0A0J9YXB8_HUMAN	sp|P07602|SAP_HUMAN;tr|C9JIZ6|C9JIZ6_HUMAN;tr|Q5BJH1|Q5BJH1_HUMAN	672	Color2 [A=255, R=0, G=0, B=0]	1	4					10	10	10	19.3	19.3	19.3	58.112	0	17.166	16819000000	247	23.099	23.0366	23.0092	23.2073	22.8829	23.0533	22.1468	21.9617	22.1355	23.2859	23.1843	23.2353	23.4472	23.5683	23.6541	23.6275	23.4336	23.5634	21.8807	21.7998	21.7047	21.7933	21.8219	21.8653	22.4556	22.5458
+	8.02695	0.628423	sp|P07686|HEXB_HUMAN;tr|H0YA83|H0YA83_HUMAN;tr|Q5URX0|Q5URX0_HUMAN;tr|H0Y9B6|H0Y9B6_HUMAN	sp|P07686|HEXB_HUMAN;tr|H0YA83|H0YA83_HUMAN;tr|Q5URX0|Q5URX0_HUMAN;tr|H0Y9B6|H0Y9B6_HUMAN	673	Color2 [A=255, R=0, G=0, B=0]	1	4					6	6	6	11.7	11.7	11.7	63.111	0	30.56	1623600000	212	19.1093	19.0529	19.662	19.4639	19.4123	19.4966	19.4024	19.4786	19.3905	20.1807	20.1417	20.3126	20.3358	20.0143	20.0931	20.1438	19.8886	19.9758	18.66	18.8163	18.7443	19.3768	19.4398	19.1782	19.8962	19.7422
+	8.38023	-0.561042	sp|P07741|APT_HUMAN;tr|H3BQF1|H3BQF1_HUMAN;tr|H3BQZ9|H3BQZ9_HUMAN;tr|H3BQB1|H3BQB1_HUMAN;tr|H3BSW3|H3BSW3_HUMAN	sp|P07741|APT_HUMAN;tr|H3BQF1|H3BQF1_HUMAN;tr|H3BQZ9|H3BQZ9_HUMAN;tr|H3BQB1|H3BQB1_HUMAN;tr|H3BSW3|H3BSW3_HUMAN	676	Color2 [A=255, R=0, G=0, B=0]	1	4					6	6	6	31.1	31.1	31.1	19.608	0	37.615	5993000000	220	22.6712	22.1774	22.4308	21.9629	21.8892	21.9644	21.6358	21.5248	21.6194	21.5396	21.4938	21.4346	21.3653	21.5018	21.4496	21.4431	21.3832	21.5004	21.7542	21.8284	21.6949	21.4946	21.5187	21.5311	21.0998	21.2099
+	6.38911	-0.734242	sp|P07814|SYEP_HUMAN;tr|V9GYZ6|V9GYZ6_HUMAN;tr|V9GZ76|V9GZ76_HUMAN	sp|P07814|SYEP_HUMAN;tr|V9GYZ6|V9GYZ6_HUMAN	677	Color2 [A=255, R=0, G=0, B=0]	1	4					30	30	30	24.9	24.9	24.9	170.59	0	164.33	9190400000	656	22.4664	22.3932	22.3111	21.8887	21.8606	21.9211	22.1393	22.0639	22.1504	21.5352	21.6665	21.6598	21.54	21.4941	21.5263	21.355	21.5177	21.5543	22.4483	22.5173	22.5647	22.2288	22.289	22.4561	22.0307	22.1371
+	7.991	-0.719912	sp|P07900|HS90A_HUMAN;tr|G3V2J8|G3V2J8_HUMAN;sp|Q14568|HS902_HUMAN	sp|P07900|HS90A_HUMAN	679	Color2 [A=255, R=0, G=0, B=0]	1	4					33	33	18	44.9	44.9	25	84.659	0	323.31	334380000000	2299	27.1634	27.1317	27.0475	27.0441	27.0589	27.0041	27.6194	27.5798	27.6081	26.754	26.8032	26.6972	26.6341	26.7037	26.6396	26.5705	26.6531	26.6046	27.7923	27.8541	27.7879	27.7452	27.6859	27.7511	27.1994	27.2254
+	8.28802	1.2732	sp|P08047|SP1_HUMAN	sp|P08047|SP1_HUMAN	685	Color2 [A=255, R=0, G=0, B=0]	1	4					1	1	1	3.6	3.6	3.6	80.692	0	10.156	305710000	39	16.3768	13.8796	16.7181	17.2604	17.1562	17.1716	17.1934	17.0771	17.471	17.5202	17.2056	17.6052	17.5016	17.7	17.7696	17.7135	17.2866	17.7867	16.2567	14.871	15.7379	15.8508	15.6367	15.2467	16.9266	17.1324
+	14.2549	0.73459	tr|F5GZS6|F5GZS6_HUMAN;sp|P08195|4F2_HUMAN;tr|J3KPF3|J3KPF3_HUMAN;tr|F5H0E2|F5H0E2_HUMAN;tr|H0YFS2|H0YFS2_HUMAN;tr|F5GZI0|F5GZI0_HUMAN;tr|F5H867|F5H867_HUMAN;tr|H0YFX4|H0YFX4_HUMAN;tr|F5GZR9|F5GZR9_HUMAN	tr|F5GZS6|F5GZS6_HUMAN;sp|P08195|4F2_HUMAN;tr|J3KPF3|J3KPF3_HUMAN	690	Color2 [A=255, R=0, G=0, B=0]	1	4					20	20	20	37.2	37.2	37.2	64.872	0	323.31	77631000000	1021	24.0997	24.1614	24.2371	24.8385	24.8328	24.8556	24.3761	24.4587	24.4114	25.3352	25.2193	25.3773	25.4779	25.3399	25.3698	25.5819	25.373	25.515	24.8908	24.7663	24.8087	25.0683	25.1497	24.9725	25.6001	25.5189
+	4.16339	-0.599718	tr|A0A2R8Y891|A0A2R8Y891_HUMAN;sp|P08237|PFKAM_HUMAN;tr|F8VZI0|F8VZI0_HUMAN	tr|A0A2R8Y891|A0A2R8Y891_HUMAN;sp|P08237|PFKAM_HUMAN;tr|F8VZI0|F8VZI0_HUMAN	691	Color2 [A=255, R=0, G=0, B=0]	1	4					3	2	2	3.6	2.6	2.6	96.907	0.00033456	3.4314	130920000	8	15.8666	15.8966	16.8641	15.5685	15.6308	15.7377	17.3431	15.8545	15.687	15.0226	15.886	15.4206	15.2677	15.3663	15.1429	15.6329	15.46	15.473	16.6138	16.5284	16.4918	16.035	16.1504	16.9593	15.5053	15.6094
+	8.49161	-0.772069	sp|P08238|HS90B_HUMAN;sp|Q58FF7|H90B3_HUMAN	sp|P08238|HS90B_HUMAN	692	Color2 [A=255, R=0, G=0, B=0]	1	4					33	21	17	49.7	34	28	83.263	0	323.31	126850000000	1142	25.9898	25.9294	25.8617	25.8084	25.7487	25.7369	26.1882	26.1532	26.1934	25.4882	25.5791	25.4196	25.322	25.3887	25.4491	25.3349	25.2921	25.33	26.4369	26.3472	26.3462	26.3612	26.3379	26.3837	25.833	25.8632
+	10.2401	-0.973878	tr|F5H345|F5H345_HUMAN;tr|A0A3B3IRR1|A0A3B3IRR1_HUMAN;tr|A0A3F2YNY7|A0A3F2YNY7_HUMAN;sp|P08397|HEM3_HUMAN;tr|A0A3B3IU56|A0A3B3IU56_HUMAN;tr|F5GY90|F5GY90_HUMAN;tr|A0A1W2PNU5|A0A1W2PNU5_HUMAN;tr|A0A3B3IU34|A0A3B3IU34_HUMAN;tr|F5H0P4|F5H0P4_HUMAN;tr|A0A0G2JQQ7|A0A0G2JQQ7_HUMAN;tr|F5H226|F5H226_HUMAN;tr|F5H4W5|F5H4W5_HUMAN;tr|F5H4X2|F5H4X2_HUMAN	tr|F5H345|F5H345_HUMAN;tr|A0A3B3IRR1|A0A3B3IRR1_HUMAN;tr|A0A3F2YNY7|A0A3F2YNY7_HUMAN;sp|P08397|HEM3_HUMAN;tr|A0A3B3IU56|A0A3B3IU56_HUMAN;tr|F5GY90|F5GY90_HUMAN;tr|A0A1W2PNU5|A0A1W2PNU5_HUMAN;tr|A0A3B3IU34|A0A3B3IU34_HUMAN;tr|F5H0P4|F5H0P4_HUMAN;tr|A0A0G2JQQ7|A0A0G2JQQ7_HUMAN;tr|F5H226|F5H226_HUMAN	694	Color2 [A=255, R=0, G=0, B=0]	1	4					5	5	5	17.3	17.3	17.3	35.761	0	11.335	669070000	57	19.2835	18.9425	19.0751	18.5958	18.5951	18.4521	18.45	18.2687	18.5085	17.9601	17.3781	17.9607	17.5443	17.5129	18.2737	17.686	17.9418	17.9142	18.932	18.9918	18.9164	19.2528	18.6747	19.2504	17.9868	18.169
+	6.05841	0.584369	sp|P08574|CY1_HUMAN	sp|P08574|CY1_HUMAN	696	Color2 [A=255, R=0, G=0, B=0]	1	4					3	3	3	8	8	8	35.422	0	9.8788	1676900000	102	18.9583	19.193	18.9026	19.7192	19.5523	19.7113	18.9035	18.7742	18.7548	20.1267	20.1744	20.0674	20.0926	19.9694	20.0921	20.3386	20.2679	20.4244	18.8445	19.0003	18.9621	19.3209	19.359	19.3384	20.2298	20.1461
+	5.18707	0.806639	sp|P08579|RU2B_HUMAN	sp|P08579|RU2B_HUMAN	697	Color2 [A=255, R=0, G=0, B=0]	1	4					4	2	2	19.1	12.4	12.4	25.486	0	13.334	697340000	27	16.2351	16.9371	16.6983	17.5818	17.6178	17.4018	17.9516	18.4246	17.8358	17.873	17.8972	18.7248	18.0506	18.6027	17.885	18.2989	18.0658	18.1336	17.8244	17.9786	17.6184	17.7455	17.6421	18.2158	18.712	18.1105
+	6.1217	-0.887557	sp|P09417|DHPR_HUMAN;tr|B7Z415|B7Z415_HUMAN;tr|D6RGG7|D6RGG7_HUMAN;tr|D6RHJ7|D6RHJ7_HUMAN;tr|H0Y8F7|H0Y8F7_HUMAN	sp|P09417|DHPR_HUMAN;tr|B7Z415|B7Z415_HUMAN;tr|D6RGG7|D6RGG7_HUMAN	714	Color2 [A=255, R=0, G=0, B=0]	1	4					3	3	3	13.9	13.9	13.9	25.789	0	6.5772	1006300000	13	19.2195	19.2354	19.0648	18.6445	19.0545	19.016	19.4732	19.4579	19.337	17.8562	18.5946	18.2479	18.2257	18.4544	18.3421	17.9573	18.0523	17.9544	19.7038	19.8183	19.8297	18.8744	19.2064	19.5078	18.647	18.5948
+	5.26613	-0.65298	sp|P09543|CN37_HUMAN;tr|K7ERC4|K7ERC4_HUMAN;tr|K7EN66|K7EN66_HUMAN;tr|C9K0L8|C9K0L8_HUMAN;tr|K7ERZ0|K7ERZ0_HUMAN	sp|P09543|CN37_HUMAN;tr|K7ERC4|K7ERC4_HUMAN	720	Color2 [A=255, R=0, G=0, B=0]	1	4					9	9	9	22.6	22.6	22.6	47.578	0	63.272	1574800000	142	19.4803	19.4079	19.5576	19.554	19.5962	19.5233	19.772	19.637	19.819	19.3134	19.1554	19.2246	17.9202	19.095	19.2372	18.9968	19.2183	19.3939	19.8479	19.8636	19.9327	19.8832	20.114	20.0514	19.4545	19.3814
+	10.0128	0.56508	sp|P09661|RU2A_HUMAN;tr|H0YMA0|H0YMA0_HUMAN;tr|H0YLR3|H0YLR3_HUMAN;tr|H0YKK0|H0YKK0_HUMAN	sp|P09661|RU2A_HUMAN;tr|H0YMA0|H0YMA0_HUMAN;tr|H0YLR3|H0YLR3_HUMAN;tr|H0YKK0|H0YKK0_HUMAN	724	Color2 [A=255, R=0, G=0, B=0]	1	4					8	8	8	35.3	35.3	35.3	28.415	0	65.606	7173200000	156	21.5444	21.5475	21.4452	21.4195	21.4978	21.617	21.5071	21.6254	21.6649	21.8571	21.8982	22.0518	22.0441	21.9376	21.9299	21.9256	22.0202	22.0319	21.0965	20.9517	20.9875	20.8311	21.0092	21.0634	21.6351	21.4456
+	3.69508	1.11963	sp|Q01081|U2AF1_HUMAN;sp|P0DN76|U2AF5_HUMAN;tr|A0A1B0GW87|A0A1B0GW87_HUMAN;tr|M0QYK5|M0QYK5_HUMAN;tr|M0R2N4|M0R2N4_HUMAN;sp|Q8WU68|U2AF4_HUMAN;tr|K7EJH3|K7EJH3_HUMAN;tr|K7EJM7|K7EJM7_HUMAN	sp|Q01081|U2AF1_HUMAN;sp|P0DN76|U2AF5_HUMAN;tr|A0A1B0GW87|A0A1B0GW87_HUMAN;tr|M0QYK5|M0QYK5_HUMAN;tr|M0R2N4|M0R2N4_HUMAN;sp|Q8WU68|U2AF4_HUMAN	736	Color2 [A=255, R=0, G=0, B=0]	1	4					3	3	3	15.8	15.8	15.8	27.872	0	6.2007	458880000	34	17.6605	17.85	17.8321	17.405	17.2564	17.7002	16.4203	16.6549	16.084	18.6156	18.6553	19.2097	19.0457	19.1689	18.6759	19.1523	19.2945	18.9438	15.7368	13.9974	14.8408	16.2005	16.5639	16.3722	17.5276	17.8484
+	9.30865	0.996489	sp|P0DP25|CALM3_HUMAN;sp|P0DP24|CALM2_HUMAN;sp|P0DP23|CALM1_HUMAN;tr|A0A590UK56|A0A590UK56_HUMAN;tr|E7EMB3|E7EMB3_HUMAN;tr|F8WBR5|F8WBR5_HUMAN;tr|M0QZ52|M0QZ52_HUMAN;tr|G3V479|G3V479_HUMAN;tr|G3V361|G3V361_HUMAN;tr|A0A590UJI2|A0A590UJI2_HUMAN;tr|Q96HY3|Q96HY3_HUMAN;tr|A0A590UJC0|A0A590UJC0_HUMAN;tr|G3V226|G3V226_HUMAN;sp|P27482|CALL3_HUMAN;tr|C9J7T9|C9J7T9_HUMAN;sp|P02585|TNNC2_HUMAN	sp|P0DP25|CALM3_HUMAN;sp|P0DP24|CALM2_HUMAN;sp|P0DP23|CALM1_HUMAN;tr|A0A590UK56|A0A590UK56_HUMAN;tr|E7EMB3|E7EMB3_HUMAN;tr|F8WBR5|F8WBR5_HUMAN;tr|M0QZ52|M0QZ52_HUMAN;tr|G3V479|G3V479_HUMAN;tr|G3V361|G3V361_HUMAN;tr|A0A590UJI2|A0A590UJI2_HUMAN;tr|Q96HY3|Q96HY3_HUMAN	737	Color2 [A=255, R=0, G=0, B=0]	1	4					8	8	8	43	43	43	16.837	0	323.31	137400000000	492	25.8154	26.2372	25.9825	26.1265	26.2033	26.1292	25.535	25.6922	25.5483	26.2679	26.3685	26.3268	26.5124	26.4646	26.5573	26.5275	26.6098	26.6259	25.1315	25.1397	25.2153	24.9602	24.967	25.0391	25.6282	25.6672
+	4.45896	0.701642	sp|P10599|THIO_HUMAN	sp|P10599|THIO_HUMAN	746	Color2 [A=255, R=0, G=0, B=0]	1	4					8	8	8	67.6	67.6	67.6	11.737	0	71.114	132020000000	769	26.4468	26.2064	26.1998	26.4876	25.9344	26.2192	25.7154	25.1561	25.4784	26.7745	26.579	26.6539	26.8465	26.6409	26.7712	26.9786	26.8168	26.938	25.3071	25.2481	24.9495	25.3128	25.0357	24.841	26.075	25.6326
+	9.40894	0.540771	sp|P11021|BIP_HUMAN	sp|P11021|BIP_HUMAN	754	Color2 [A=255, R=0, G=0, B=0]	1	4					29	28	28	45.6	45.6	45.6	72.332	0	323.31	78312000000	1554	24.4911	24.7069	24.6222	25.0588	25.1072	25.0799	24.8568	24.8893	24.8522	25.2573	25.2146	25.296	25.3075	25.32	25.3077	25.394	25.3884	25.4034	25.1171	25.025	25.0706	25.1016	25.085	25.1045	25.3254	25.272
+	4.47078	0.562455	sp|P11166|GTR1_HUMAN	sp|P11166|GTR1_HUMAN	758	Color2 [A=255, R=0, G=0, B=0]	1	4					4	4	4	9.3	9.3	9.3	54.083	0	16.803	770490000	80	17.0967	16.5661	17.2527	17.9778	18.2917	17.95	17.3459	17.5933	17.4392	18.2569	18.4794	18.3853	17.8795	18.4895	18.3753	18.4335	18.5619	18.7342	18.4032	18.5011	18.6942	18.504	18.8443	18.3075	18.565	18.7847
+	11.0252	-0.735098	sp|P11586|C1TC_HUMAN;tr|V9GYY3|V9GYY3_HUMAN;tr|A0A384N5Y3|A0A384N5Y3_HUMAN;tr|F5H2F4|F5H2F4_HUMAN;tr|V9GZ78|V9GZ78_HUMAN;tr|A0A494C1T2|A0A494C1T2_HUMAN	sp|P11586|C1TC_HUMAN;tr|V9GYY3|V9GYY3_HUMAN;tr|A0A384N5Y3|A0A384N5Y3_HUMAN;tr|F5H2F4|F5H2F4_HUMAN;tr|V9GZ78|V9GZ78_HUMAN;tr|A0A494C1T2|A0A494C1T2_HUMAN	771	Color2 [A=255, R=0, G=0, B=0]	1	4					27	27	27	34	34	34	101.56	0	205.13	17252000000	806	23.4485	23.2737	23.2575	23.0116	22.9901	22.9812	23.2113	23.1427	23.2598	22.4074	22.5319	22.4424	22.352	22.3845	22.4484	22.3891	22.4469	22.432	23.0145	23.1525	23.1161	23.1018	23.1618	23.2039	22.5955	22.7486
+	3.36369	0.823681	sp|P12236|ADT3_HUMAN	sp|P12236|ADT3_HUMAN	779	Color2 [A=255, R=0, G=0, B=0]	1	4					10	4	2	34.6	15.8	7.4	32.866	0	10.312	1178000000	84	15.1936	17.328	17.0731	18.9059	18.7474	19.0382	18.4597	17.4569	18.6191	19.4811	18.9832	19.4499	19.3936	18.7405	18.9129	19.4798	19.1571	19.2496	18.7352	18.3933	18.3651	19.7916	19.64	19.1544	20.0502	19.5985
+	7.54709	1.18381	sp|P13473|LAMP2_HUMAN;tr|H0YCG2|H0YCG2_HUMAN	sp|P13473|LAMP2_HUMAN;tr|H0YCG2|H0YCG2_HUMAN	790	Color2 [A=255, R=0, G=0, B=0]	1	4					6	6	6	15.4	15.4	15.4	44.96	0	10.211	1020600000	65	17.6675	17.8431	20.1743	18.0091	18.3845	17.7503	18.5165	18.1856	18.3154	19.3615	19.0374	18.7448	19.547	19.839	19.1891	19.5182	19.2218	18.9674	16.9007	18.6521	18.1121	18.043	17.5197	16.7461	19.7253	19.1197
+	10.8699	-0.757776	sp|P13639|EF2_HUMAN;tr|M0R0I6|M0R0I6_HUMAN	sp|P13639|EF2_HUMAN	793	Color2 [A=255, R=0, G=0, B=0]	1	4					32	32	31	38.2	38.2	37.1	95.337	0	288.26	64891000000	1048	25.1346	25.1299	25.0878	24.7735	24.8948	24.8727	25.0511	25.0648	25.0762	24.6797	24.7291	24.6669	24.378	24.5302	24.4769	24.4493	24.5512	24.515	25.3516	25.4604	25.507	25.3311	25.332	25.4364	24.8345	24.8695
+	11.8466	-0.663489	sp|P13861|KAP2_HUMAN;tr|H7C330|H7C330_HUMAN;tr|H7C1L0|H7C1L0_HUMAN;tr|C9J830|C9J830_HUMAN	sp|P13861|KAP2_HUMAN	800	Color2 [A=255, R=0, G=0, B=0]	1	4					5	5	5	15.6	15.6	15.6	45.518	0	16.206	1308000000	123	19.8842	19.7337	19.6944	19.3551	19.2698	19.3406	19.3953	19.2659	19.5001	18.6634	18.9611	18.7415	18.5838	18.9014	18.8221	18.6088	18.8999	18.9904	19.5478	19.4579	19.702	19.3805	19.488	19.8004	18.8031	19.0447
+	4.8819	0.763679	sp|P14209|CD99_HUMAN;tr|A8MQT7|A8MQT7_HUMAN;tr|A0A096LP69|A0A096LP69_HUMAN	sp|P14209|CD99_HUMAN;tr|A8MQT7|A8MQT7_HUMAN;tr|A0A096LP69|A0A096LP69_HUMAN	806	Color2 [A=255, R=0, G=0, B=0]	1	4					3	3	3	40	40	40	18.848	0	21.097	378860000	46	17.8084	18.0923	17.4096	16.4508	16.6983	16.5558	16.6239	16.9099	16.6686	17.3545	16.9427	17.2507	17.3644	17.8427	17.5318	17.3468	17.5237	17.2753	17.4615	17.6021	15.7243	17.3953	17.3482	17.2727	17.2046	17.5657
+	5.79937	-0.93122	sp|P14635|CCNB1_HUMAN;tr|E9PC90|E9PC90_HUMAN;tr|H0YA62|H0YA62_HUMAN	sp|P14635|CCNB1_HUMAN;tr|E9PC90|E9PC90_HUMAN;tr|H0YA62|H0YA62_HUMAN	812	Color2 [A=255, R=0, G=0, B=0]	1	4					2	2	2	5.5	5.5	5.5	48.337	0.00035411	4.0978	70427000	4	15.5697	14.7308	15.3285	15.0532	14.6299	15.1453	15.3093	14.7124	15.1615	14.6652	14.3746	12.6222	14.3788	14.2476	14.5459	14.1298	14.3814	15.1707	15.3201	15.3726	15.2185	14.9183	15.0334	15.2014	14.5958	14.6511
+	5.93006	-0.647992	sp|P14735|IDE_HUMAN;tr|A0A3B3ISG5|A0A3B3ISG5_HUMAN;tr|Q5T5N3|Q5T5N3_HUMAN	sp|P14735|IDE_HUMAN;tr|A0A3B3ISG5|A0A3B3ISG5_HUMAN	815	Color2 [A=255, R=0, G=0, B=0]	1	4					18	18	18	19.6	19.6	19.6	117.97	0	35.466	2221300000	170	19.7355	19.8331	19.6827	19.9724	19.9584	19.9604	20.3841	20.2861	20.4023	19.5227	19.4888	19.5046	19.7406	19.4213	19.4745	19.6556	19.4354	19.382	20.7807	20.5855	20.615	20.5281	20.4613	20.1176	20.1386	19.7543
+	4.65907	1.94565	sp|P14854|CX6B1_HUMAN;tr|A0A494C160|A0A494C160_HUMAN	sp|P14854|CX6B1_HUMAN	816	Color2 [A=255, R=0, G=0, B=0]	1	4					3	3	3	37.2	37.2	37.2	10.192	0	11.524	663000000	38	17.5138	17.8648	17.3165	18.6373	18.2551	18.4449	13.2283	16.8589	16.9706	19.3935	18.8969	19.2342	19.9147	20.1438	19.5808	19.9519	19.6254	19.4931	15.0867	15.4731	15.0341	14.402	17.2615	14.7565	18.3154	18.2789
+	4.3061	-0.741782	sp|P14868|SYDC_HUMAN;tr|H7BZ35|H7BZ35_HUMAN;tr|C9J7S3|C9J7S3_HUMAN;tr|C9JLC1|C9JLC1_HUMAN;tr|C9JQM9|C9JQM9_HUMAN;tr|H7C278|H7C278_HUMAN	sp|P14868|SYDC_HUMAN	819	Color2 [A=255, R=0, G=0, B=0]	1	4					19	19	19	42.9	42.9	42.9	57.136	0	103.47	5542600000	352	21.4935	21.229	21.1854	21.17	21.2617	21.19	21.6542	21.671	21.821	20.9751	21.096	21.1245	20.6987	20.7618	20.7606	20.8747	20.9185	20.8798	21.7516	21.7055	21.7263	21.4232	21.353	21.4871	21.3799	21.5214
+	4.15044	0.627997	tr|B7Z2R2|B7Z2R2_HUMAN;sp|P14927|QCR7_HUMAN;tr|E5RHG9|E5RHG9_HUMAN	tr|B7Z2R2|B7Z2R2_HUMAN;sp|P14927|QCR7_HUMAN;tr|E5RHG9|E5RHG9_HUMAN	821	Color2 [A=255, R=0, G=0, B=0]	1	4					7	7	7	27.3	27.3	27.3	18.737	0	13.712	3401500000	94	21.1401	21.1076	21.0575	20.6725	20.8737	20.7228	20.2611	20.3746	20.7002	21.537	21.5092	21.1397	21.1914	21.5842	21.1155	21.1951	21.3611	21.0995	19.9848	20.4044	20.3625	19.8315	20.0895	20.1557	20.3908	20.5466
+	15.9905	-0.715096	sp|P15121|ALDR_HUMAN;tr|E9PCX2|E9PCX2_HUMAN;tr|E9PEF9|E9PEF9_HUMAN	sp|P15121|ALDR_HUMAN;tr|E9PCX2|E9PCX2_HUMAN	822	Color2 [A=255, R=0, G=0, B=0]	1	4					16	16	15	52.2	52.2	49.7	35.853	0	231.46	101440000000	557	26.3883	26.0408	26.1245	25.9072	25.8062	25.8571	25.6747	25.5847	25.6651	25.4251	25.4482	25.352	25.1117	25.1742	25.2703	25.1679	25.1964	25.2363	25.9086	26.0583	26.0179	25.912	25.818	26.0181	25.1802	25.2164
+	5.71568	-0.702356	sp|P15170|ERF3A_HUMAN;tr|H3BR35|H3BR35_HUMAN;tr|H3BSV8|H3BSV8_HUMAN	sp|P15170|ERF3A_HUMAN;tr|H3BR35|H3BR35_HUMAN	824	Color2 [A=255, R=0, G=0, B=0]	1	4					12	12	5	28.7	28.7	14.4	55.755	0	39.72	3035300000	144	20.7626	20.6433	20.6702	20.5219	20.5599	20.5055	20.8388	20.6567	20.9263	20.3275	20.1953	20.168	20.2041	19.8701	20.1254	19.9701	19.9501	20.1608	20.4298	20.401	20.4261	20.7913	20.5153	21.089	20.3952	20.3798
+	6.10751	0.682087	tr|H0YD13|H0YD13_HUMAN;sp|P16070|CD44_HUMAN;tr|H0Y2P0|H0Y2P0_HUMAN;tr|H0YE40|H0YE40_HUMAN;tr|H0YDW7|H0YDW7_HUMAN;tr|H0YCV9|H0YCV9_HUMAN;tr|H0Y5E4|H0Y5E4_HUMAN;tr|E9PKC6|E9PKC6_HUMAN;tr|H0YDX6|H0YDX6_HUMAN;tr|H0YD17|H0YD17_HUMAN;tr|Q86UZ1|Q86UZ1_HUMAN;tr|J3KN83|J3KN83_HUMAN	tr|H0YD13|H0YD13_HUMAN;sp|P16070|CD44_HUMAN;tr|H0Y2P0|H0Y2P0_HUMAN;tr|H0YE40|H0YE40_HUMAN	838	Color2 [A=255, R=0, G=0, B=0]	1	4					7	7	7	37.9	37.9	37.9	22.683	0	68.352	15331000000	363	23.1329	23.1649	23.0066	23.0684	22.7208	22.9477	22.6628	22.7088	22.7401	22.9326	23.3073	22.9841	23.1191	23.4307	23.1583	22.9203	23.3948	23.2891	22.1651	22.278	22.0728	21.8233	22.0297	22.0754	22.5736	22.6519
+	7.29975	0.873737	sp|P16220|CREB1_HUMAN;tr|E9PAR2|E9PAR2_HUMAN;tr|G5E998|G5E998_HUMAN;sp|P18846|ATF1_HUMAN;tr|C9J4L5|C9J4L5_HUMAN;tr|C9JBT4|C9JBT4_HUMAN;tr|H7C3I0|H7C3I0_HUMAN;tr|E7EWP8|E7EWP8_HUMAN;tr|C9J896|C9J896_HUMAN	sp|P16220|CREB1_HUMAN;tr|E9PAR2|E9PAR2_HUMAN;tr|G5E998|G5E998_HUMAN;sp|P18846|ATF1_HUMAN	842	Color2 [A=255, R=0, G=0, B=0]	1	4					3	3	3	8.8	8.8	8.8	36.688	0	23.651	969450000	72	19.211	19.1127	18.8306	19.3088	19.153	19.203	18.9972	18.7337	18.9654	19.1267	19.224	19.27	19.5026	19.364	19.5794	19.6645	19.5844	19.7496	18.2218	17.5495	17.9494	17.5224	17.8187	17.5121	18.7139	18.6167
+	4.81324	0.593818	sp|P16401|H15_HUMAN	sp|P16401|H15_HUMAN	846	Color2 [A=255, R=0, G=0, B=0]	1	4					3	3	3	16.4	16.4	16.4	22.58	0	19.848	4902500000	162	20.9994	20.8636	20.7525	20.7155	20.6588	20.8047	20.4981	20.125	20.4871	20.7089	20.4856	20.6475	20.7066	20.7622	20.9969	20.8992	20.9001	21.0181	20.9242	20.9504	20.9137	20.5889	20.5955	20.6446	21.4164	21.3893
+	9.62262	-0.585755	sp|P16930|FAAA_HUMAN	sp|P16930|FAAA_HUMAN	851	Color2 [A=255, R=0, G=0, B=0]	1	4					3	3	3	7.2	7.2	7.2	46.374	0	9.8923	979610000	53	19.5604	19.4218	19.6217	18.8438	19.2159	19.2552	19.184	19.0235	19.1421	18.7966	18.9279	18.8128	18.6215	18.5548	18.7419	18.4591	18.4777	18.4644	19.3804	19.2593	19.2453	19.11	19.1966	19.2322	18.7583	18.8984
+	13.9455	1.8373	tr|A2A2D0|A2A2D0_HUMAN;sp|P16949|STMN1_HUMAN	tr|A2A2D0|A2A2D0_HUMAN;sp|P16949|STMN1_HUMAN	852	Color2 [A=255, R=0, G=0, B=0]	1	4					5	5	4	58.8	58.8	48.2	9.7931	0	49.825	9164700000	124	20.6683	21.6952	20.9526	21.8178	22.059	21.8921	21.5764	21.7235	21.6163	22.9536	22.5313	22.8703	23.317	22.7734	23.1782	23.0526	22.8564	23.0582	20.2911	20.7173	20.8428	20.1602	19.8123	20.1438	22.2768	22.1827
+	4.7475	-0.619854	sp|P17066|HSP76_HUMAN;sp|P48741|HSP77_HUMAN	sp|P17066|HSP76_HUMAN;sp|P48741|HSP77_HUMAN	854	Color2 [A=255, R=0, G=0, B=0]	1	4					9	1	1	14.3	1.7	1.7	71.027	0	14.466	45962000000	94	25.72	24.7913	25.2671	24.8692	24.3844	24.7612	24.9951	24.1507	24.7657	24.3842	23.7452	24.0111	24.3901	23.6658	24.3997	24.4806	23.7186	24.5086	24.5392	24.6714	24.3234	24.7996	24.4447	24.3137	24.2421	23.9747
+	6.11602	-0.543192	sp|P17174|AATC_HUMAN	sp|P17174|AATC_HUMAN	856	Color2 [A=255, R=0, G=0, B=0]	1	4					13	13	13	37.3	37.3	37.3	46.247	0	30.355	4854300000	226	21.8349	21.5207	21.5641	21.22	20.9992	21.1848	21.1069	20.8891	20.985	20.9539	20.8818	21.0196	20.8226	20.7573	20.8759	20.8273	20.8376	20.7029	21.6996	21.8556	21.6852	21.4795	21.5518	21.6739	21.0883	21.0302
+	2.64689	1.01124	sp|P17676|CEBPB_HUMAN	sp|P17676|CEBPB_HUMAN	863	Color2 [A=255, R=0, G=0, B=0]	1	4					2	2	2	8.1	8.1	8.1	36.105	0	9.5386	921500000	24	19.2396	19.1493	18.6614	19.1231	19.2459	19.2662	18.6175	18.4955	18.739	18.9185	19.5827	19.3318	19.6038	19.8701	19.6407	19.2734	19.8004	19.5158	18.546	18.5882	18.5625	14.6543	18.2793	18.5867	18.4918	18.9241
+	9.75041	0.576384	tr|Q8MH48|Q8MH48_HUMAN;sp|P17693|HLAG_HUMAN;tr|Q5RJ85|Q5RJ85_HUMAN;tr|A0A0G2JPQ3|A0A0G2JPQ3_HUMAN	tr|Q8MH48|Q8MH48_HUMAN;sp|P17693|HLAG_HUMAN;tr|Q5RJ85|Q5RJ85_HUMAN;tr|A0A0G2JPQ3|A0A0G2JPQ3_HUMAN	864	Color2 [A=255, R=0, G=0, B=0]	1	4					2	1	1	6.8	3	3	38.254	0.00066313	3.3534	647590000	29	17.702	18.2321	17.8299	18.4824	18.4578	18.2624	17.9419	17.9534	17.9887	18.4089	18.3385	18.3166	18.5625	18.6315	18.578	18.6948	18.6447	18.5567	17.8857	17.9444	17.8377	18.0381	17.9056	18.0027	18.0547	18.1097
+	10.2107	1.1474	sp|P18084|ITB5_HUMAN;tr|H7C580|H7C580_HUMAN;tr|V9GYZ1|V9GYZ1_HUMAN;tr|V9GYD8|V9GYD8_HUMAN;tr|V9GZ57|V9GZ57_HUMAN;tr|H7C4W1|H7C4W1_HUMAN	sp|P18084|ITB5_HUMAN;tr|H7C580|H7C580_HUMAN;tr|V9GYZ1|V9GYZ1_HUMAN;tr|V9GYD8|V9GYD8_HUMAN;tr|V9GZ57|V9GZ57_HUMAN	873	Color2 [A=255, R=0, G=0, B=0]	1	4					4	4	4	4.8	4.8	4.8	88.053	0	7.4036	1135400000	52	18.2634	18.6613	18.5472	18.8416	18.9406	19.051	18.5981	18.3522	18.3356	19.8753	19.7563	20.0493	19.8925	19.8463	19.9375	20.2692	20.216	20.3873	18.5729	18.0102	18.432	18.7361	18.2695	18.5236	19.0419	18.9624
+	10.4463	0.893815	tr|A0A087WXP3|A0A087WXP3_HUMAN;tr|E9PEE8|E9PEE8_HUMAN;sp|P18564|ITB6_HUMAN	tr|A0A087WXP3|A0A087WXP3_HUMAN;tr|E9PEE8|E9PEE8_HUMAN;sp|P18564|ITB6_HUMAN	878	Color2 [A=255, R=0, G=0, B=0]	1	4					2	2	2	4.2	4.2	4.2	75.849	0.0015674	2.8382	5016200000	40	20.1888	20.4045	20.4814	21.0453	21.0494	20.9896	20.7172	20.7047	20.7263	21.8113	21.6802	21.8233	21.7189	21.7092	21.6342	21.9733	21.9173	21.9579	20.6221	20.3103	20.358	21.0183	20.5186	20.4552	21.4316	21.3088
+	8.57783	1.20609	sp|P18615|NELFE_HUMAN;tr|A0A0A0MT02|A0A0A0MT02_HUMAN;tr|A2ABK4|A2ABK4_HUMAN;tr|A0A0G2JI50|A0A0G2JI50_HUMAN;tr|E9PD43|E9PD43_HUMAN;tr|A0A0A0MSN9|A0A0A0MSN9_HUMAN;tr|E7ENC7|E7ENC7_HUMAN;tr|E7EWR7|E7EWR7_HUMAN	sp|P18615|NELFE_HUMAN;tr|A0A0A0MT02|A0A0A0MT02_HUMAN;tr|A2ABK4|A2ABK4_HUMAN;tr|A0A0G2JI50|A0A0G2JI50_HUMAN;tr|E9PD43|E9PD43_HUMAN;tr|A0A0A0MSN9|A0A0A0MSN9_HUMAN	880	Color2 [A=255, R=0, G=0, B=0]	1	4					6	6	6	21.6	21.6	21.6	43.239	0	27.736	464190000	101	17.2264	17.4214	17.5641	17.3919	17.8291	17.484	17.5308	17.9834	17.8262	17.8311	18.4709	18.1504	18.1329	18.2032	18.0813	18.0246	18.2845	18.0921	15.5232	17.2417	16.3595	16.4136	16.1346	15.366	17.5498	17.6859
+	7.26038	0.915916	sp|P18859|ATP5J_HUMAN;tr|A8MUH2|A8MUH2_HUMAN	sp|P18859|ATP5J_HUMAN;tr|A8MUH2|A8MUH2_HUMAN	886	Color2 [A=255, R=0, G=0, B=0]	1	4					5	5	5	49.1	49.1	49.1	12.587	0	170.35	7887200000	239	21.9795	22.1983	22.0304	22.2495	22.2483	22.2441	21.4959	21.5185	21.5829	22.2486	22.3649	22.2324	22.3877	22.5574	22.4539	22.33	22.5236	22.4648	21.0961	21.1167	21.2688	20.903	20.8579	20.9108	21.5422	21.6157
+	8.46247	0.944709	sp|P19022|CADH2_HUMAN;tr|A0A0G2JRA4|A0A0G2JRA4_HUMAN;tr|A0A087WX99|A0A087WX99_HUMAN;sp|P55283|CADH4_HUMAN	sp|P19022|CADH2_HUMAN	888	Color2 [A=255, R=0, G=0, B=0]	1	4					3	3	3	4.7	4.7	4.7	99.808	0	10.355	346670000	6	15.8107	16.3244	16.4719	16.8653	17.0138	17.1336	17.0876	17.1058	16.7073	17.1366	17.1031	17.2402	17.6675	17.5781	17.5519	18.4157	17.4379	17.6366	16.4417	16.354	16.0663	16.8734	16.521	16.4248	17.9323	17.2214
+	5.59843	-0.728415	sp|P19367|HXK1_HUMAN;tr|B1AR62|B1AR62_HUMAN;tr|E9PB90|E9PB90_HUMAN;sp|P52789|HXK2_HUMAN;sp|P52790|HXK3_HUMAN	sp|P19367|HXK1_HUMAN	890	Color2 [A=255, R=0, G=0, B=0]	1	4					7	7	5	7.7	7.7	6.2	102.48	0	10.23	842970000	67	18.696	18.3341	18.4973	18.3	18.0228	17.9982	18.7675	18.5352	18.8197	17.5259	17.6707	18.3836	17.07	17.3899	17.5826	17.9512	17.0756	16.963	18.8991	19.3232	19.4779	18.8767	19.2891	19.3664	18.6371	18.3373
+	11.4979	-0.808991	tr|A0A087WVZ9|A0A087WVZ9_HUMAN;tr|A0A0A0MQR7|A0A0A0MQR7_HUMAN;sp|P19388|RPAB1_HUMAN;tr|A0A087WWX0|A0A087WWX0_HUMAN	tr|A0A087WVZ9|A0A087WVZ9_HUMAN;tr|A0A0A0MQR7|A0A0A0MQR7_HUMAN;sp|P19388|RPAB1_HUMAN;tr|A0A087WWX0|A0A087WWX0_HUMAN	892	Color2 [A=255, R=0, G=0, B=0]	1	4					3	3	3	14.1	14.1	14.1	21.459	0.00034364	3.7283	331810000	5	17.9045	17.7982	17.5489	17.5716	17.5421	17.5327	17.5595	17.4764	17.5868	16.7334	16.8457	16.8483	16.8787	16.7272	16.7508	16.9454	16.8374	16.9984	17.6236	17.8527	18.004	17.572	18.4398	18.8823	17.0951	17.064
+	11.5888	0.856119	sp|P19404|NDUV2_HUMAN;tr|E7EPT4|E7EPT4_HUMAN	sp|P19404|NDUV2_HUMAN;tr|E7EPT4|E7EPT4_HUMAN	893	Color2 [A=255, R=0, G=0, B=0]	1	4					5	5	5	25.3	25.3	25.3	27.391	0	55.664	1464800000	157	18.4731	19.0399	18.815	19.3234	19.4866	19.3307	18.9836	19.0517	19.1003	19.9079	20.0691	20.0308	20.1677	19.9785	20.0192	20.0727	19.927	20.0731	18.9533	18.695	18.8351	19.171	19.1802	19.0482	19.781	19.5929
+	4.4061	0.560509	sp|P20290|BTF3_HUMAN;tr|H0Y9Y1|H0Y9Y1_HUMAN;tr|D6RDG3|D6RDG3_HUMAN	sp|P20290|BTF3_HUMAN;tr|H0Y9Y1|H0Y9Y1_HUMAN;tr|D6RDG3|D6RDG3_HUMAN	901	Color2 [A=255, R=0, G=0, B=0]	1	4					6	6	6	46.6	46.6	46.6	22.168	0	208.74	9760400000	153	22.0499	22.5974	22.9173	22.3649	22.5138	22.4352	21.9825	22.3284	22.2635	22.5299	23.0111	22.5736	22.5962	22.6521	22.5766	22.1386	22.7076	22.4512	21.4573	21.6837	21.7423	21.2439	21.2491	21.5921	21.6615	21.8933
+	2.39122	0.657882	tr|H0YGT2|H0YGT2_HUMAN;sp|P20645|MPRD_HUMAN	tr|H0YGT2|H0YGT2_HUMAN;sp|P20645|MPRD_HUMAN	905	Color2 [A=255, R=0, G=0, B=0]	1	4					1	1	1	11.5	11.5	11.5	13.271	0.00065746	3.2506	221760000	3	13.8998	16.9116	16.7862	16.7315	17.1275	16.7659	16.3627	16.9488	16.762	16.4912	17.0943	16.839	16.4287	16.8883	16.8004	16.2385	17.2604	16.7821	14.2805	14.486	16.6651	14.2795	16.7504	16.6381	16.2602	16.8068
+	2.32162	0.840261	sp|P20674|COX5A_HUMAN;tr|H3BNX8|H3BNX8_HUMAN;tr|H3BRM5|H3BRM5_HUMAN;tr|H3BV69|H3BV69_HUMAN	sp|P20674|COX5A_HUMAN;tr|H3BNX8|H3BNX8_HUMAN;tr|H3BRM5|H3BRM5_HUMAN;tr|H3BV69|H3BV69_HUMAN	906	Color2 [A=255, R=0, G=0, B=0]	1	4					4	4	4	21.3	21.3	21.3	16.762	0	18.06	10107000000	89	23.3134	23.2416	23.2011	22.9703	22.9524	22.986	20.8505	20.3595	21.6699	20.7084	23.06	22.6574	23.0437	23.0144	23.0435	23.0892	23.1573	22.7684	21.6344	20.2774	21.9495	22.0632	21.1356	21.9676	21.3627	21.9298
+	8.46465	0.705344	tr|A0A0D9SEI3|A0A0D9SEI3_HUMAN;tr|Q5QPR3|Q5QPR3_HUMAN;tr|A0A0D9SER5|A0A0D9SER5_HUMAN;sp|Q9UQ88|CD11A_HUMAN;tr|A0A0D9SEN2|A0A0D9SEN2_HUMAN;sp|P21127|CD11B_HUMAN;tr|Q5QPQ9|Q5QPQ9_HUMAN;tr|E9PFJ2|E9PFJ2_HUMAN;tr|A0A087WYI9|A0A087WYI9_HUMAN;tr|A0A087X1I0|A0A087X1I0_HUMAN;tr|J3KS35|J3KS35_HUMAN;tr|E7ESP2|E7ESP2_HUMAN;tr|Q5QPR4|Q5QPR4_HUMAN	tr|A0A0D9SEI3|A0A0D9SEI3_HUMAN;tr|Q5QPR3|Q5QPR3_HUMAN;tr|A0A0D9SER5|A0A0D9SER5_HUMAN;sp|Q9UQ88|CD11A_HUMAN;tr|A0A0D9SEN2|A0A0D9SEN2_HUMAN;sp|P21127|CD11B_HUMAN;tr|Q5QPQ9|Q5QPQ9_HUMAN;tr|E9PFJ2|E9PFJ2_HUMAN;tr|A0A087WYI9|A0A087WYI9_HUMAN;tr|A0A087X1I0|A0A087X1I0_HUMAN;tr|J3KS35|J3KS35_HUMAN;tr|E7ESP2|E7ESP2_HUMAN;tr|Q5QPR4|Q5QPR4_HUMAN	911	Color2 [A=255, R=0, G=0, B=0]	1	4					2	2	2	2.8	2.8	2.8	89.437	0.00065941	3.2699	223810000	30	15.8253	15.8858	16.0612	16.821	16.0636	16.7539	17.0284	16.255	16.8883	16.897	17.065	17.3452	17.3258	16.539	17.398	17.4664	17.1844	17.4632	16.0034	15.8188	15.7799	16.1693	15.9599	16.0373	17.3463	16.9365
+	4.58731	0.793724	sp|P21912|SDHB_HUMAN;tr|A0A087WXX8|A0A087WXX8_HUMAN;tr|A0A087WWT1|A0A087WWT1_HUMAN	sp|P21912|SDHB_HUMAN;tr|A0A087WXX8|A0A087WXX8_HUMAN;tr|A0A087WWT1|A0A087WWT1_HUMAN	918	Color2 [A=255, R=0, G=0, B=0]	1	4					3	3	3	11.8	11.8	11.8	31.629	0	22.286	136270000	23	14.6249	15.2819	15.2299	14.8156	15.8905	14.2208	15.0408	15.5157	15.0935	15.6935	16.4346	16.0997	16.0371	16.181	16.7682	16.0042	16.6544	15.6628	15.7275	15.4831	15.614	16.1476	16.0853	15.5759	15.9403	16.7525
+	2.78864	0.659345	sp|P21964|COMT_HUMAN;tr|E7EMS6|E7EMS6_HUMAN;tr|E7EUU8|E7EUU8_HUMAN;tr|F8WBW9|F8WBW9_HUMAN;tr|H7BZ45|H7BZ45_HUMAN	sp|P21964|COMT_HUMAN;tr|E7EMS6|E7EMS6_HUMAN;tr|E7EUU8|E7EUU8_HUMAN;tr|F8WBW9|F8WBW9_HUMAN	920	Color2 [A=255, R=0, G=0, B=0]	1	4					5	5	5	25.5	25.5	25.5	30.037	0	6.1723	272320000	26	15.2852	15.6883	15.3611	16.5394	16.8366	17.0552	16.3023	16.9683	16.1693	17.6024	17.2702	16.5769	17.7261	18.0248	17.1628	17.5049	16.7716	16.2472	15.7021	15.4347	15.3466	17.1543	17.4305	16.8142	17.4266	17.736
+	8.3956	-0.692161	sp|P21980|TGM2_HUMAN;tr|A2A299|A2A299_HUMAN;tr|A2A2A0|A2A2A0_HUMAN	sp|P21980|TGM2_HUMAN	921	Color2 [A=255, R=0, G=0, B=0]	1	4					21	21	21	38.1	38.1	38.1	77.328	0	172.13	21785000000	523	23.3453	23.618	23.5959	23.4596	23.4569	23.4841	23.4596	23.5151	23.4495	23.1918	23.107	23.2119	23.0772	23.0296	23.0816	23.1678	23.0334	23.0201	23.1772	23.4868	23.2151	23.9126	23.9242	24.0214	23.2558	23.2005
+	7.38607	-0.640732	sp|P22059|OSBP1_HUMAN	sp|P22059|OSBP1_HUMAN	922	Color2 [A=255, R=0, G=0, B=0]	1	4					5	5	5	7.9	7.9	7.9	89.42	0	17.027	532080000	56	18.4493	18.3265	18.3816	17.9187	18.0332	17.8968	17.9321	18.2818	18.0689	17.7398	17.5496	17.5632	17.4592	17.5694	17.59	17.202	17.6616	17.3691	18.4977	18.5192	18.8025	17.8897	18.2595	18.2879	17.6989	18.2458
+	5.6842	-1.55116	sp|P22102|PUR2_HUMAN;tr|C9JZG2|C9JZG2_HUMAN;tr|C9JKQ7|C9JKQ7_HUMAN;tr|C9JBJ1|C9JBJ1_HUMAN;tr|C9JTV6|C9JTV6_HUMAN;tr|F8WD69|F8WD69_HUMAN;tr|A0A140TA71|A0A140TA71_HUMAN	sp|P22102|PUR2_HUMAN	925	Color2 [A=255, R=0, G=0, B=0]	1	4					14	14	14	18.2	18.2	18.2	107.77	0	76.403	1529500000	110	19.8112	19.7617	19.9642	19.5598	19.6326	19.327	19.7985	19.7648	19.4617	18.0607	18.4494	18.6137	18.6255	18.5219	18.5628	18.3363	18.755	18.3713	20.4672	20.4262	20.3384	20.3596	20.3492	20.4346	19.5768	19.2912
+	7.49899	-0.715308	sp|P22314|UBA1_HUMAN;tr|Q5JRR6|Q5JRR6_HUMAN;tr|Q5JRR9|Q5JRR9_HUMAN;tr|Q5JRS0|Q5JRS0_HUMAN;tr|Q5JRS1|Q5JRS1_HUMAN;tr|Q5JRS3|Q5JRS3_HUMAN;tr|Q5JRS2|Q5JRS2_HUMAN	sp|P22314|UBA1_HUMAN	928	Color2 [A=255, R=0, G=0, B=0]	1	4					31	31	31	32.6	32.6	32.6	117.85	0	278.2	21839000000	714	23.4742	23.3187	23.4511	23.2289	23.1351	23.1584	23.4765	23.4718	23.4839	22.9494	22.9687	23.0076	22.8646	22.853	22.927	22.8144	22.8056	22.8631	23.6167	23.6901	23.5755	23.7132	23.6624	23.6471	23.1713	23.151
+	2.38404	-0.634773	sp|P22570|ADRO_HUMAN;tr|A0A0A0MTN9|A0A0A0MTN9_HUMAN;tr|J3QQX3|J3QQX3_HUMAN;tr|A0A0A0MTR6|A0A0A0MTR6_HUMAN;tr|A0A0C4DFN8|A0A0C4DFN8_HUMAN;tr|A0A0C4DGN7|A0A0C4DGN7_HUMAN;tr|A0A0A0MSZ4|A0A0A0MSZ4_HUMAN;tr|A0A0A0MT64|A0A0A0MT64_HUMAN;tr|J3QKZ8|J3QKZ8_HUMAN;tr|J3QQW7|J3QQW7_HUMAN	sp|P22570|ADRO_HUMAN;tr|A0A0A0MTN9|A0A0A0MTN9_HUMAN;tr|J3QQX3|J3QQX3_HUMAN;tr|A0A0A0MTR6|A0A0A0MTR6_HUMAN;tr|A0A0C4DFN8|A0A0C4DFN8_HUMAN;tr|A0A0C4DGN7|A0A0C4DGN7_HUMAN;tr|A0A0A0MSZ4|A0A0A0MSZ4_HUMAN;tr|A0A0A0MT64|A0A0A0MT64_HUMAN	929	Color2 [A=255, R=0, G=0, B=0]	1	4					6	6	6	12.4	12.4	12.4	53.836	0	9.631	894760000	74	19.3572	19.2362	19.46	18.9003	19.0196	18.9641	17.772	17.3573	17.734	18.4981	18.371	18.3356	18.4461	17.8999	18.3137	18.6126	18.4394	18.4698	18.963	18.8972	19.1417	19.277	19.2737	19.3774	18.9905	18.9183
+	6.19905	0.554253	sp|P23229|ITA6_HUMAN;tr|H7BZ97|H7BZ97_HUMAN;tr|C9JXX7|C9JXX7_HUMAN	sp|P23229|ITA6_HUMAN	937	Color2 [A=255, R=0, G=0, B=0]	1	4					14	14	14	14.8	14.8	14.8	126.6	0	42.341	1274100000	165	19.8856	19.4502	19.6508	19.3093	19.3572	19.4416	19.1303	19.061	18.9523	19.8149	19.7665	19.7202	19.7234	19.9156	19.7426	19.7686	19.8113	19.7177	19.0146	18.7577	19.0153	18.8159	18.8616	18.7792	19.2035	19.366
+	6.16201	1.11291	tr|A0A1W2PQV2|A0A1W2PQV2_HUMAN;tr|H3BUH9|H3BUH9_HUMAN;sp|P23434|GCSH_HUMAN	tr|A0A1W2PQV2|A0A1W2PQV2_HUMAN;tr|H3BUH9|H3BUH9_HUMAN;sp|P23434|GCSH_HUMAN	944	Color2 [A=255, R=0, G=0, B=0]	1	4					1	1	1	10	10	10	10.999	0.0044144	2.3005	200450000	36	15.0828	16.2394	15.72	16.5903	16.9403	16.7542	15.795	16.3997	15.8404	17.4111	17.1785	17.4132	17.5783	17.8295	17.5001	17.8744	17.6974	17.4877	15.0231	14.9934	14.8234	15.5712	15.5133	15.4953	16.5822	16.5034
+	10.2369	-0.697097	sp|P23526|SAHH_HUMAN	sp|P23526|SAHH_HUMAN	947	Color2 [A=255, R=0, G=0, B=0]	1	4					16	16	16	38.2	38.2	38.2	47.716	0	249.52	27839000000	463	23.3582	23.5933	23.483	23.638	23.5665	23.5997	23.9205	23.8872	23.9141	23.2457	23.1597	23.2426	23.0527	23.1498	23.2774	23.0777	23.1544	23.2594	24.192	24.3491	24.257	24.1406	24.1589	24.1692	23.4696	23.6454
+	6.28012	-0.646031	sp|P23921|RIR1_HUMAN;tr|E9PL69|E9PL69_HUMAN;tr|E9PP77|E9PP77_HUMAN;tr|H0YCY7|H0YCY7_HUMAN	sp|P23921|RIR1_HUMAN;tr|E9PL69|E9PL69_HUMAN	952	Color2 [A=255, R=0, G=0, B=0]	1	4					9	9	9	12.8	12.8	12.8	90.069	0	22.612	1747300000	133	18.8522	19.3366	18.8644	18.9378	19.3576	19.362	19.6522	19.8591	19.8455	18.6656	18.7319	18.8507	18.4908	18.7328	18.7255	18.5415	18.6322	18.5259	20.0282	19.9869	20.1888	19.8303	20.1216	20.1688	19.356	19.476
+	7.65679	0.903183	sp|P24534|EF1B_HUMAN;tr|C9JZW3|C9JZW3_HUMAN;tr|F8WF65|F8WF65_HUMAN;tr|F2Z2G2|F2Z2G2_HUMAN	sp|P24534|EF1B_HUMAN	953	Color2 [A=255, R=0, G=0, B=0]	1	4					9	7	7	40.4	35.6	35.6	24.763	0	67.277	33955000000	312	24.2659	23.9528	23.8098	24.2434	24.0803	24.2014	23.64	23.6141	23.6973	24.6795	24.5766	24.6426	24.9153	24.8049	24.7897	24.8222	24.6593	24.7539	23.3652	23.1105	23.1836	23.435	23.3863	23.2738	23.9192	23.8898
+	9.27472	-0.755709	sp|P25786|PSA1_HUMAN;tr|F5GX11|F5GX11_HUMAN;tr|B4DEV8|B4DEV8_HUMAN	sp|P25786|PSA1_HUMAN;tr|F5GX11|F5GX11_HUMAN	965	Color2 [A=255, R=0, G=0, B=0]	1	4					7	7	7	29.7	29.7	29.7	29.555	0	32.683	7818400000	164	22.5517	22.5448	22.4558	21.7671	21.6917	21.7948	22.1631	22.0569	21.8183	21.4503	21.7264	21.3185	21.1172	21.4178	21.2466	21.2204	21.6882	21.2949	22.4662	22.5516	22.655	22.3168	22.574	22.5874	21.5385	21.8922
+	7.4744	-0.635864	sp|P25789|PSA4_HUMAN;tr|H0YMZ1|H0YMZ1_HUMAN;tr|H0YN18|H0YN18_HUMAN;tr|H0YL69|H0YL69_HUMAN;tr|H0YMI6|H0YMI6_HUMAN;tr|H0YMA1|H0YMA1_HUMAN;tr|H0YLC2|H0YLC2_HUMAN;tr|H0YKT8|H0YKT8_HUMAN;tr|H0YKS0|H0YKS0_HUMAN;tr|H0YLS6|H0YLS6_HUMAN;tr|H0YMV3|H0YMV3_HUMAN	sp|P25789|PSA4_HUMAN;tr|H0YMZ1|H0YMZ1_HUMAN;tr|H0YN18|H0YN18_HUMAN;tr|H0YL69|H0YL69_HUMAN;tr|H0YMI6|H0YMI6_HUMAN;tr|H0YMA1|H0YMA1_HUMAN;tr|H0YLC2|H0YLC2_HUMAN;tr|H0YKT8|H0YKT8_HUMAN	968	Color2 [A=255, R=0, G=0, B=0]	1	4					6	6	6	19.5	19.5	19.5	29.483	0	11.907	6599700000	95	22.0175	20.9898	21.038	21.649	21.2764	21.6842	21.7741	21.7326	21.8185	21.1311	20.9362	21.0374	21.1375	21.0057	20.722	20.9781	21.0051	21.1321	22.2673	22.5657	22.5323	22.3636	22.2152	22.1634	21.3834	21.3948
+	9.30792	-0.634159	sp|P26038|MOES_HUMAN;tr|V9GZ54|V9GZ54_HUMAN	sp|P26038|MOES_HUMAN	972	Color2 [A=255, R=0, G=0, B=0]	1	4					31	31	21	47.1	47.1	33.1	67.819	0	186.07	34027000000	656	24.3805	24.3323	24.3679	23.7133	23.7732	23.8815	24.0643	24.0984	24.0736	23.4753	23.7154	23.4512	23.4031	23.4284	23.4109	23.3258	23.3449	23.4425	24.4894	24.6649	24.6108	24.1843	24.198	24.2681	23.8763	23.9188
+	5.65616	2.12114	sp|P26232|CTNA2_HUMAN;tr|A0A0A0MRI5|A0A0A0MRI5_HUMAN;tr|A0A0A0MTJ6|A0A0A0MTJ6_HUMAN;tr|C9IZ88|C9IZ88_HUMAN;tr|C9J144|C9J144_HUMAN	sp|P26232|CTNA2_HUMAN;tr|A0A0A0MRI5|A0A0A0MRI5_HUMAN;tr|A0A0A0MTJ6|A0A0A0MTJ6_HUMAN	974	Color2 [A=255, R=0, G=0, B=0]	1	4					8	2	2	9.8	2.8	2.8	105.31	0	4.7197	1176200000	40	17.2675	15.9137	17.6627	18.9016	18.5566	18.6698	18.8698	18.4172	18.6635	19.8546	19.2182	20.016	20.2103	19.9173	20.1552	20.0389	19.645	19.4862	14.5315	15.3204	14.8903	15.0553	15.329	13.3096	19.9509	19.8588
+	3.65493	-0.624463	sp|P26640|SYVC_HUMAN;tr|A0A140T936|A0A140T936_HUMAN;tr|A2ABF4|A2ABF4_HUMAN;tr|A0A0G2JJT9|A0A0G2JJT9_HUMAN;tr|A0A140T954|A0A140T954_HUMAN;tr|A0A140T904|A0A140T904_HUMAN	sp|P26640|SYVC_HUMAN;tr|A0A140T936|A0A140T936_HUMAN	982	Color2 [A=255, R=0, G=0, B=0]	1	4					13	13	13	11.1	11.1	11.1	140.47	0	82.144	2703200000	175	20.0382	19.4921	19.5683	19.782	19.7812	19.7572	20.5385	20.4837	20.5841	20.0095	19.7614	19.8159	19.4517	19.5155	19.4719	19.2228	19.6114	19.427	20.488	21.1461	20.8328	20.3258	20.3836	20.5853	20.2032	20.197
+	6.00031	-0.713506	sp|P26641|EF1G_HUMAN	sp|P26641|EF1G_HUMAN	983	Color2 [A=255, R=0, G=0, B=0]	1	4					15	15	15	33.9	33.9	33.9	50.118	0	121.52	22734000000	549	23.0191	23.267	23.2734	23.1161	23.0579	23.1378	23.6966	23.7345	23.7064	22.8587	22.9206	22.9541	22.6711	22.7278	22.6679	22.7127	22.7453	22.7924	24.1137	24.288	24.1037	23.9367	23.9914	24.0133	23.4858	23.5731
+	4.01789	-0.650438	tr|F8W7C6|F8W7C6_HUMAN;tr|A0A087WV22|A0A087WV22_HUMAN;tr|X1WI28|X1WI28_HUMAN;sp|P27635|RL10_HUMAN;tr|H7C123|H7C123_HUMAN;tr|H7C2C5|H7C2C5_HUMAN;tr|B8A6G2|B8A6G2_HUMAN;tr|A6QRI9|A6QRI9_HUMAN;sp|Q96L21|RL10L_HUMAN;tr|H7C2U2|H7C2U2_HUMAN	tr|F8W7C6|F8W7C6_HUMAN;tr|A0A087WV22|A0A087WV22_HUMAN;tr|X1WI28|X1WI28_HUMAN;sp|P27635|RL10_HUMAN;tr|H7C123|H7C123_HUMAN;tr|H7C2C5|H7C2C5_HUMAN	990	Color2 [A=255, R=0, G=0, B=0]	1	4					6	6	6	29.4	29.4	29.4	18.565	0	12.82	2398500000	215	20.4677	20.2983	20.2239	19.8372	19.8907	19.9746	19.6356	19.5909	19.6538	19.4876	19.7279	19.6339	19.2453	19.3486	19.3183	19.2987	19.6155	19.5855	19.9125	20.0324	20.0522	19.813	20.0173	20.3044	19.8778	20.0637
+	9.20444	-0.621157	sp|P27694|RFA1_HUMAN;tr|I3L4R8|I3L4R8_HUMAN	sp|P27694|RFA1_HUMAN	991	Color2 [A=255, R=0, G=0, B=0]	1	4					6	6	6	12	12	12	68.137	0	11.875	1051200000	65	19.7387	19.3351	19.2631	19.1156	19.0989	19.2156	19.8312	19.9319	19.9444	19.348	18.9381	18.8821	19.274	19.2839	19.3328	18.9372	18.8574	19.2173	20.005	20.004	19.9329	19.6399	19.6919	19.6552	19.5129	19.4343
+	9.02219	-0.653854	tr|G3V3M6|G3V3M6_HUMAN;sp|P27695|APEX1_HUMAN;tr|G3V5Q1|G3V5Q1_HUMAN;tr|G3V3C7|G3V3C7_HUMAN;tr|A0A0C4DGK8|A0A0C4DGK8_HUMAN;tr|G3V5M0|G3V5M0_HUMAN;tr|G3V359|G3V359_HUMAN;tr|G3V5D9|G3V5D9_HUMAN;tr|H7C4A8|H7C4A8_HUMAN;tr|G3V3Y6|G3V3Y6_HUMAN	tr|G3V3M6|G3V3M6_HUMAN;sp|P27695|APEX1_HUMAN;tr|G3V5Q1|G3V5Q1_HUMAN;tr|G3V3C7|G3V3C7_HUMAN;tr|A0A0C4DGK8|A0A0C4DGK8_HUMAN;tr|G3V5M0|G3V5M0_HUMAN;tr|G3V359|G3V359_HUMAN	992	Color2 [A=255, R=0, G=0, B=0]	1	4					9	9	9	46	46	46	29.19	0	66.184	8180000000	215	22.1972	22.2744	21.9093	21.6772	21.9078	21.6841	21.8637	22.1055	22.1316	21.1039	21.6	21.2021	21.1671	21.5978	21.4296	21.1848	21.4634	21.372	22.1152	22.3172	22.6117	21.8411	22.0956	22.4878	21.4294	21.7291
+	6.22846	-1.09586	tr|D6RCP9|D6RCP9_HUMAN;sp|P27707|DCK_HUMAN;tr|D6RFG8|D6RFG8_HUMAN	tr|D6RCP9|D6RCP9_HUMAN;sp|P27707|DCK_HUMAN;tr|D6RFG8|D6RFG8_HUMAN	993	Color2 [A=255, R=0, G=0, B=0]	1	4					3	3	3	13.1	13.1	13.1	22.891	0	4.7846	486240000	31	18.9421	18.7887	18.7541	18.4769	18.2923	18.4198	17.9855	18.0768	18.3996	17.7687	17.4073	18.2686	17.9366	17.4475	17.6086	17.5362	17.4919	17.4689	17.9319	18.377	17.9079	18.3086	18.3671	17.8196	17.5576	18.0009
+	5.20952	0.73649	sp|P27816|MAP4_HUMAN;tr|E7EVA0|E7EVA0_HUMAN;tr|H0Y2V1|H0Y2V1_HUMAN;tr|B5MEG9|B5MEG9_HUMAN;tr|F8W9U4|F8W9U4_HUMAN;tr|H7C456|H7C456_HUMAN;tr|A0A0J9YVV8|A0A0J9YVV8_HUMAN;tr|A0A0J9YW37|A0A0J9YW37_HUMAN	sp|P27816|MAP4_HUMAN;tr|E7EVA0|E7EVA0_HUMAN	996	Color2 [A=255, R=0, G=0, B=0]	1	4					30	30	20	32.6	32.6	22.8	121	0	323.31	32876000000	920	24.2835	24.4009	24.2691	24.085	24.0831	24.1279	24.0741	23.9306	24.074	24.0614	24.2446	24.0876	24.278	24.206	24.345	24.2627	24.3144	24.2694	22.715	22.7969	22.7794	22.5404	22.5337	22.612	23.5019	23.4696
+	12.0013	-1.1682	sp|P28070|PSB4_HUMAN	sp|P28070|PSB4_HUMAN	1000	Color2 [A=255, R=0, G=0, B=0]	1	4					3	3	3	12.9	12.9	12.9	29.204	0	8.9354	1779200000	80	20.2684	19.9226	19.9825	19.5471	19.4076	19.5003	19.896	19.8493	19.8228	18.8193	18.5771	18.7845	18.3279	18.749	18.6932	18.4561	18.8844	18.405	20.9432	21.142	20.8407	20.7378	20.7842	20.5342	18.9568	19.2974
+	8.43556	-0.646734	sp|P28072|PSB6_HUMAN;tr|I3L3X7|I3L3X7_HUMAN;tr|A0A087X2I4|A0A087X2I4_HUMAN	sp|P28072|PSB6_HUMAN	1001	Color2 [A=255, R=0, G=0, B=0]	1	4					3	3	3	13	13	13	25.357	0	9.2106	4055500000	96	21.1021	21.0033	20.9826	20.9143	20.7529	20.8706	21.0141	20.8384	21.0245	20.5117	20.3383	20.3614	20.4367	20.3756	20.5182	20.5336	20.4938	20.5861	21.8271	21.789	21.9904	21.6557	21.5757	21.7094	20.6144	20.577
+	6.36453	-0.672385	sp|P28074|PSB5_HUMAN;tr|H0YJM8|H0YJM8_HUMAN	sp|P28074|PSB5_HUMAN	1002	Color2 [A=255, R=0, G=0, B=0]	1	4					6	6	6	24	24	24	28.48	0	75.644	3009800000	141	20.28	20.8896	20.4633	19.865	20.0273	19.9124	20.7191	20.7471	20.7616	19.7431	20.0994	19.9313	19.4098	19.8266	19.5761	19.2679	19.876	19.5635	20.8339	21.1185	21.2424	20.4419	20.6934	21.0159	20.0617	20.4962
+	5.89174	0.845232	tr|H7C2Z6|H7C2Z6_HUMAN;tr|H7BXD5|H7BXD5_HUMAN;sp|P28676|GRAN_HUMAN	tr|H7C2Z6|H7C2Z6_HUMAN;tr|H7BXD5|H7BXD5_HUMAN;sp|P28676|GRAN_HUMAN	1008	Color2 [A=255, R=0, G=0, B=0]	1	4					2	2	2	12.3	12.3	12.3	16.712	0.00035075	3.9836	346850000	30	16.8951	16.9133	17.0524	17.7673	17.0091	17.4177	17.3329	16.7284	17.2022	18.2567	17.9905	18.1128	18.3817	18.0464	18.2975	18.2932	18.3158	18.5284	16.3626	16.9741	16.3186	16.5668	16.8037	16.4197	17.6295	16.9515
+	5.45895	0.765117	sp|P29084|T2EB_HUMAN;tr|E5RH41|E5RH41_HUMAN;tr|E5RIW4|E5RIW4_HUMAN;tr|E5RK24|E5RK24_HUMAN	sp|P29084|T2EB_HUMAN;tr|E5RH41|E5RH41_HUMAN	1011	Color2 [A=255, R=0, G=0, B=0]	1	4					6	6	6	23.4	23.4	23.4	33.043	0	8.3619	1733500000	57	19.5125	19.9574	19.5869	19.6981	19.7669	19.8759	19.5419	19.3753	19.7642	20.3604	20.2084	20.3493	19.9183	20.1443	20.1432	19.7436	20.2946	20.2181	18.7667	18.6199	18.8154	18.2741	18.3548	18.3871	19.6135	19.4372
+	3.13035	0.61583	sp|P29966|MARCS_HUMAN	sp|P29966|MARCS_HUMAN	1020	Color2 [A=255, R=0, G=0, B=0]	1	4					12	12	12	65.7	65.7	65.7	31.554	0	313.32	15901000000	481	23.6744	23.6516	23.7746	23.1568	23.3153	23.284	22.9499	22.9799	22.9423	22.819	23.1411	22.859	23.2183	23.316	23.3585	22.976	23.3083	23.2229	21.7451	22.1507	22.0722	21.814	21.7516	22.0442	22.224	22.4852
+	10.0236	0.848173	sp|P30040|ERP29_HUMAN;tr|F8VY02|F8VY02_HUMAN;tr|F8W1G0|F8W1G0_HUMAN	sp|P30040|ERP29_HUMAN;tr|F8VY02|F8VY02_HUMAN	1022	Color2 [A=255, R=0, G=0, B=0]	1	4					10	10	10	42.9	42.9	42.9	28.993	0	101.44	5749300000	233	20.067	20.5855	20.3959	21.0923	21.1792	21.1572	20.9849	21.1031	21.0147	21.6755	21.5284	21.6995	21.9244	21.8033	21.7194	21.8559	21.7979	21.8647	21.0411	21.2418	21.1181	21.1079	21.0495	20.9375	21.5139	21.3499
+	9.19181	0.586472	sp|P30044|PRDX5_HUMAN	sp|P30044|PRDX5_HUMAN	1025	Color2 [A=255, R=0, G=0, B=0]	1	4					8	8	8	44.9	44.9	44.9	22.086	0	38.005	10037000000	279	21.023	21.3942	21.3621	22.0536	22.1671	22.0862	21.8887	21.9089	21.9753	22.6057	22.355	22.5265	22.59	22.493	22.5491	22.733	22.5239	22.666	22.0009	21.7552	21.8108	22.1332	22.0768	22.0072	22.4703	22.3015
+	6.10727	1.04134	sp|P30046|DOPD_HUMAN;sp|A6NHG4|DDTL_HUMAN;tr|B5MC82|B5MC82_HUMAN;tr|J3KQ18|J3KQ18_HUMAN;tr|H7C342|H7C342_HUMAN	sp|P30046|DOPD_HUMAN;sp|A6NHG4|DDTL_HUMAN;tr|B5MC82|B5MC82_HUMAN;tr|J3KQ18|J3KQ18_HUMAN	1026	Color2 [A=255, R=0, G=0, B=0]	1	4					6	6	6	52.5	52.5	52.5	12.712	0	53.89	2682000000	63	18.2326	18.7535	18.6543	19.4162	19.5755	19.3273	20.19	20.7309	20.4551	20.1735	21.0687	20.6837	20.6167	20.7468	20.3091	20.1661	21.221	21.2402	19.5214	19.5384	19.3284	20.3024	20.1245	19.6105	20.4246	20.3468
+	6.66221	0.538645	sp|P30086|PEBP1_HUMAN	sp|P30086|PEBP1_HUMAN	1032	Color2 [A=255, R=0, G=0, B=0]	1	4					9	9	9	56.7	56.7	56.7	21.057	0	277.89	22966000000	424	23.3141	23.2956	23.2115	23.6709	23.6901	23.6385	23.3931	23.3609	23.3943	24.0611	23.9197	24.0148	23.9977	23.9699	23.9388	24.1273	23.9264	24.0266	23.1561	22.9994	23.0433	22.9538	23.1161	23.0918	23.5153	23.3101
+	13.749	-0.595639	sp|P30153|2AAA_HUMAN;tr|B3KQV6|B3KQV6_HUMAN;tr|C9J9C1|C9J9C1_HUMAN;tr|E9PH38|E9PH38_HUMAN;sp|P30154|2AAB_HUMAN;tr|E9PPI5|E9PPI5_HUMAN;tr|E9PHZ6|E9PHZ6_HUMAN;tr|H0YDG7|H0YDG7_HUMAN;tr|E9PNM7|E9PNM7_HUMAN	sp|P30153|2AAA_HUMAN;tr|B3KQV6|B3KQV6_HUMAN	1034	Color2 [A=255, R=0, G=0, B=0]	1	4					19	19	19	37.9	37.9	37.9	65.308	0	112.24	9781600000	387	22.2381	22.4357	22.4458	22.1312	22.0692	22.1966	22.3024	22.2106	22.3796	21.6308	21.7832	21.7665	21.871	21.6949	21.8281	21.5844	21.8379	21.836	22.4124	22.5443	22.4543	22.536	22.6354	22.7034	22.1736	22.0445
+	2.31708	-0.760918	tr|G5EA36|G5EA36_HUMAN;sp|P30260|CDC27_HUMAN;tr|I3L328|I3L328_HUMAN;tr|F6QPS0|F6QPS0_HUMAN;tr|I3L2Z8|I3L2Z8_HUMAN;tr|I3L3H6|I3L3H6_HUMAN	tr|G5EA36|G5EA36_HUMAN;sp|P30260|CDC27_HUMAN	1035	Color2 [A=255, R=0, G=0, B=0]	1	4					5	5	5	8.3	8.3	8.3	91.737	0	8.8778	310370000	20	17.1551	17.6171	17.4746	16.3469	17.0032	16.9787	17.4121	17.597	17.5277	14.3206	14.8857	12.8779	13.8693	17.3896	16.9177	17.3833	16.2553	16.9349	17.2039	17.2828	17.5907	17.3905	17.4098	17.6093	17.6985	17.3595
+	5.14073	0.652155	sp|P30533|AMRP_HUMAN;tr|A0A3B3IRQ7|A0A3B3IRQ7_HUMAN;tr|D6REW6|D6REW6_HUMAN	sp|P30533|AMRP_HUMAN;tr|A0A3B3IRQ7|A0A3B3IRQ7_HUMAN	1040	Color2 [A=255, R=0, G=0, B=0]	1	4					10	10	10	30.3	30.3	30.3	41.465	0	26.657	1323700000	128	20.1533	19.8112	19.4631	19.4871	19.7054	19.4986	19.0567	19.225	19.346	19.4436	19.5473	19.3141	19.7094	19.652	19.6898	19.6635	19.5566	19.6964	18.6421	18.1668	17.683	18.8914	18.2484	18.426	19.2206	19.2262
+	9.37923	-0.991971	tr|A0A1B0GWJ0|A0A1B0GWJ0_HUMAN;tr|A0A1B0GTJ7|A0A1B0GTJ7_HUMAN;sp|P30566|PUR8_HUMAN;tr|A0A0A6YY92|A0A0A6YY92_HUMAN;tr|A0A096LNY5|A0A096LNY5_HUMAN;tr|A0A096LNY6|A0A096LNY6_HUMAN;tr|A0A1B0GTG9|A0A1B0GTG9_HUMAN;tr|A0A1B0GWF8|A0A1B0GWF8_HUMAN;tr|A0A096LP92|A0A096LP92_HUMAN;tr|B4DEP1|B4DEP1_HUMAN;tr|A0A096LPA2|A0A096LPA2_HUMAN;tr|A0A096LP72|A0A096LP72_HUMAN;tr|A0A096LNY4|A0A096LNY4_HUMAN;tr|A0A1W2PRX2|…	tr|A0A1B0GWJ0|A0A1B0GWJ0_HUMAN;tr|A0A1B0GTJ7|A0A1B0GTJ7_HUMAN;sp|P30566|PUR8_HUMAN;tr|A0A0A6YY92|A0A0A6YY92_HUMAN;tr|A0A096LNY5|A0A096LNY5_HUMAN;tr|A0A096LNY6|A0A096LNY6_HUMAN;tr|A0A1B0GTG9|A0A1B0GTG9_HUMAN;tr|A0A1B0GWF8|A0A1B0GWF8_HUMAN	1042	Color2 [A=255, R=0, G=0, B=0]	1	4					7	7	7	19.8	19.8	19.8	54.465	0	19.914	1555700000	151	20.153	20.0243	19.9499	19.4103	19.5434	19.5234	19.6357	19.7296	19.7029	18.6492	19.2403	18.852	18.7635	18.9454	18.7659	18.6871	18.9527	18.8473	19.7165	19.8692	19.9965	19.7365	19.8424	20.0735	19.2093	19.3491
+	9.12478	0.643997	sp|P30622|CLIP1_HUMAN;tr|F5H0N7|F5H0N7_HUMAN;tr|F5H6A0|F5H6A0_HUMAN;tr|A0A3B3ITA2|A0A3B3ITA2_HUMAN;tr|F5H1T5|F5H1T5_HUMAN;tr|A0A3B3IS27|A0A3B3IS27_HUMAN;tr|F5H367|F5H367_HUMAN;tr|F5H270|F5H270_HUMAN	sp|P30622|CLIP1_HUMAN;tr|F5H0N7|F5H0N7_HUMAN;tr|F5H6A0|F5H6A0_HUMAN	1043	Color2 [A=255, R=0, G=0, B=0]	1	4					32	32	4	24.7	24.7	1.9	162.24	0	221.1	8067800000	609	21.9244	21.776	21.6062	21.8792	21.8494	21.7982	21.7514	21.7527	21.7884	22.0629	22.1649	22.2391	22.2223	22.2435	22.2545	22.2298	22.343	22.274	21.5226	21.6212	21.5831	21.4603	21.3744	21.4537	21.709	21.8104
+	5.25998	-0.579667	sp|P31040|SDHA_HUMAN;tr|A0A087X1I3|A0A087X1I3_HUMAN;tr|D6RFM5|D6RFM5_HUMAN;tr|A0A494C1T6|A0A494C1T6_HUMAN;tr|H0Y8X1|H0Y8X1_HUMAN	sp|P31040|SDHA_HUMAN;tr|A0A087X1I3|A0A087X1I3_HUMAN;tr|D6RFM5|D6RFM5_HUMAN	1049	Color2 [A=255, R=0, G=0, B=0]	1	4					8	8	8	15.5	15.5	15.5	72.691	0	35.26	1203700000	75	19.8807	19.655	19.7002	18.9801	19.567	19.288	18.534	18.5937	18.4866	18.5377	18.8827	18.9485	18.5822	18.7395	19.1206	18.9109	18.4988	18.4025	18.5723	18.8585	19.4399	19.4238	19.6877	19.6941	18.6487	19.239
+	3.65393	-0.659874	sp|P32321|DCTD_HUMAN;tr|D6RBJ9|D6RBJ9_HUMAN;tr|D6RAD7|D6RAD7_HUMAN;tr|D6RAR9|D6RAR9_HUMAN;tr|D6RC36|D6RC36_HUMAN;tr|D6R9S0|D6R9S0_HUMAN;tr|D6RBN2|D6RBN2_HUMAN;tr|D6RJA9|D6RJA9_HUMAN;tr|D6RD72|D6RD72_HUMAN	sp|P32321|DCTD_HUMAN;tr|D6RBJ9|D6RBJ9_HUMAN;tr|D6RAD7|D6RAD7_HUMAN;tr|D6RAR9|D6RAR9_HUMAN;tr|D6RC36|D6RC36_HUMAN;tr|D6R9S0|D6R9S0_HUMAN;tr|D6RBN2|D6RBN2_HUMAN	1066	Color2 [A=255, R=0, G=0, B=0]	1	4					4	4	4	24.7	24.7	24.7	20.016	0	13.31	400210000	25	18.6375	18.1483	17.8601	17.9706	17.4028	17.9722	17.1667	16.9616	17.3336	18.2592	17.8261	17.5978	17.8805	17.1302	17.9158	17.7104	18.0959	17.8079	17.6685	18.2017	17.5589	18.4697	17.9607	17.9982	17.426	17.8637
+	4.78017	0.620747	sp|P33240|CSTF2_HUMAN;tr|E7EWR4|E7EWR4_HUMAN;tr|E9PID8|E9PID8_HUMAN;tr|A0A0A0MT56|A0A0A0MT56_HUMAN	sp|P33240|CSTF2_HUMAN;tr|E7EWR4|E7EWR4_HUMAN;tr|E9PID8|E9PID8_HUMAN	1072	Color2 [A=255, R=0, G=0, B=0]	1	4					12	12	8	25.6	25.6	17.2	60.959	0	67.12	4738000000	220	21.5871	21.4894	21.6023	21.2957	21.3482	21.2579	21.1013	21.01	21.09	21.2312	21.2113	21.3345	21.5575	21.494	21.5636	21.4406	21.4	21.521	19.9672	19.9502	19.9999	19.644	19.6853	19.6557	20.9965	20.7614
+	7.82042	-0.95835	sp|P34896|GLYC_HUMAN;tr|J3KRK5|J3KRK5_HUMAN;tr|J3KRZ5|J3KRZ5_HUMAN	sp|P34896|GLYC_HUMAN;tr|J3KRK5|J3KRK5_HUMAN;tr|J3KRZ5|J3KRZ5_HUMAN	1080	Color2 [A=255, R=0, G=0, B=0]	1	4					3	3	3	6.6	6.6	6.6	53.082	0	5.6561	203950000	23	16.7251	17.1668	16.8659	16.5747	16.2769	16.6021	16.9989	16.4846	16.5795	16.1727	16.2	16.3304	15.9962	16.0438	16.072	16.064	16.4416	16.2428	17.2564	17.0336	17.0067	16.9235	17.0066	17.0941	16.0384	16.1755
+	6.39689	0.959156	tr|A0A2R8YD12|A0A2R8YD12_HUMAN;sp|P35237|SPB6_HUMAN;tr|A0A024QZX5|A0A024QZX5_HUMAN;tr|A0A087X1N8|A0A087X1N8_HUMAN;tr|A0A2R8Y6A7|A0A2R8Y6A7_HUMAN	tr|A0A2R8YD12|A0A2R8YD12_HUMAN;sp|P35237|SPB6_HUMAN;tr|A0A024QZX5|A0A024QZX5_HUMAN;tr|A0A087X1N8|A0A087X1N8_HUMAN;tr|A0A2R8Y6A7|A0A2R8Y6A7_HUMAN	1088	Color2 [A=255, R=0, G=0, B=0]	1	4					5	5	5	19.6	19.6	19.6	38.124	0	18.718	710940000	49	16.8202	17.52	17.2864	17.8238	17.9116	17.9366	18.314	17.915	18.3248	18.394	18.2707	18.4584	18.4019	18.4624	18.2444	18.2419	18.1558	18.2172	17.5008	16.9716	17.2119	15.0129	16.8526	16.5824	18.7323	18.5875
+	9.26559	-0.818732	sp|P35241|RADI_HUMAN;tr|A0A2R8Y5S7|A0A2R8Y5S7_HUMAN;tr|A0A2R8Y7M3|A0A2R8Y7M3_HUMAN;tr|E9PNV3|E9PNV3_HUMAN;tr|A0A2R8Y5P0|A0A2R8Y5P0_HUMAN;tr|E9PQ82|E9PQ82_HUMAN;tr|A0A2R8Y4H6|A0A2R8Y4H6_HUMAN	sp|P35241|RADI_HUMAN;tr|A0A2R8Y5S7|A0A2R8Y5S7_HUMAN;tr|A0A2R8Y7M3|A0A2R8Y7M3_HUMAN	1089	Color2 [A=255, R=0, G=0, B=0]	1	4					26	14	14	36.5	21.3	21.3	68.563	0	61.882	10293000000	371	22.89	22.7346	22.8619	22.0681	22.0354	22.1783	22.3749	22.3746	22.372	21.3886	21.6096	21.4421	21.1534	21.3708	21.3143	21.2465	21.4167	21.2377	22.3417	22.6763	22.6502	22.2844	22.2839	22.5518	21.7365	21.9087
+	11.3404	-0.729444	sp|P35250|RFC2_HUMAN;tr|H7C5S7|H7C5S7_HUMAN;tr|H7C5P1|H7C5P1_HUMAN;tr|H7C5Q7|H7C5Q7_HUMAN;tr|F8WC37|F8WC37_HUMAN;tr|H7C5A0|H7C5A0_HUMAN;tr|H7C5G4|H7C5G4_HUMAN;tr|H7C5P4|H7C5P4_HUMAN;tr|A0A087WVY3|A0A087WVY3_HUMAN	sp|P35250|RFC2_HUMAN	1092	Color2 [A=255, R=0, G=0, B=0]	1	4					3	3	3	10.7	10.7	10.7	39.157	0	25.961	663020000	64	18.7504	18.3279	18.5296	17.9804	18.2345	18.2779	18.6932	18.4577	18.5791	17.9267	17.9103	17.8138	17.4209	17.8336	17.7409	17.2047	17.7145	17.7726	18.3059	18.4823	18.5348	18.6946	18.5118	18.5613	18.0398	18.0137
+	2.0393	0.605217	sp|P35269|T2FA_HUMAN;tr|M0QXD6|M0QXD6_HUMAN;tr|M0R0R9|M0R0R9_HUMAN;tr|M0R0Z3|M0R0Z3_HUMAN	sp|P35269|T2FA_HUMAN;tr|M0QXD6|M0QXD6_HUMAN	1095	Color2 [A=255, R=0, G=0, B=0]	1	4					6	6	6	13.7	13.7	13.7	58.24	0	26.736	816590000	101	19.2597	19.2997	19.5071	18.9734	19.0235	18.7769	18.6775	18.8091	18.8445	18.5337	18.7633	18.5527	18.7797	18.7854	18.9498	18.7189	19.0429	18.8035	17.6077	14.7627	18.2305	17.687	17.7102	17.6806	18.5186	18.2777
+	5.28312	-0.643616	sp|P35579|MYH9_HUMAN;tr|Q5BKV1|Q5BKV1_HUMAN;tr|B1AH99|B1AH99_HUMAN;tr|A0A0C4DFM8|A0A0C4DFM8_HUMAN;REV__tr|S4R3H4|S4R3H4_HUMAN;REV__tr|E7EQT4|E7EQT4_HUMAN;REV__sp|Q9UKV3|ACINU_HUMAN	sp|P35579|MYH9_HUMAN	1097	Color2 [A=255, R=0, G=0, B=0]	1	4					94	94	77	50.4	50.4	42.2	226.53	0	323.31	135950000000	3673	25.7316	25.719	25.7129	25.5717	25.6369	25.6202	25.8184	25.8654	25.85	25.4439	25.4999	25.3755	25.3147	25.3525	25.3807	25.3686	25.3954	25.3218	26.4901	26.5659	26.6108	26.263	26.3518	26.4046	25.9714	26.0089
+	4.92276	-0.56449	sp|P35606|COPB2_HUMAN;tr|H0YAC7|H0YAC7_HUMAN;tr|D6R997|D6R997_HUMAN;tr|D6RBZ7|D6RBZ7_HUMAN;tr|D6RCL6|D6RCL6_HUMAN;tr|D6RBG7|D6RBG7_HUMAN;tr|D6RBT6|D6RBT6_HUMAN	sp|P35606|COPB2_HUMAN	1099	Color2 [A=255, R=0, G=0, B=0]	1	4					13	13	13	16	16	16	102.49	0	38.709	2781100000	230	20.5906	20.0497	20.2804	19.9778	20.2043	20.1461	20.2669	20.1901	20.427	19.8405	20.0718	19.7778	19.645	19.8725	19.7637	19.6945	19.9329	19.6637	20.7872	20.8564	20.8991	20.3931	20.5713	20.6842	20.4183	20.4768
+	2.29863	0.645138	sp|P35612|ADDB_HUMAN;tr|A0A1C7CYY0|A0A1C7CYY0_HUMAN	sp|P35612|ADDB_HUMAN	1101	Color2 [A=255, R=0, G=0, B=0]	1	4					4	4	4	7.2	7.2	7.2	80.853	0	13.867	101900000	14	14.1895	14.8359	13.9802	14.8161	14.8518	15.1208	16.0333	15.6835	15.587	14.7163	15.1849	15.5023	15.1826	15.9085	16.3708	14.6689	15.1939	13.6077	14.2092	15.7834	15.4275	16.2247	14.632	15.576	14.8112	15.4725
+	7.28483	0.767726	sp|P35637|FUS_HUMAN;tr|H3BPE7|H3BPE7_HUMAN	sp|P35637|FUS_HUMAN;tr|H3BPE7|H3BPE7_HUMAN	1103	Color2 [A=255, R=0, G=0, B=0]	1	4					6	6	4	13.5	13.5	9.1	53.425	0	58.814	28491000000	177	23.8886	23.9992	23.8087	23.8296	23.8989	23.9542	23.619	23.6058	23.6175	23.9704	24.0807	24.0797	24.1481	24.0529	24.1888	24.1523	24.2075	24.1911	22.9925	22.9999	23.1163	22.6299	22.5414	22.5474	23.4531	23.4448
+	3.48275	0.713837	sp|P35754|GLRX1_HUMAN	sp|P35754|GLRX1_HUMAN	1107	Color2 [A=255, R=0, G=0, B=0]	1	4					4	4	4	38.7	38.7	38.7	11.776	0	8.9742	1893900000	73	20.5481	20.2827	20.1835	20.1249	20.2551	20.2691	19.83	19.1944	19.711	20.7655	20.8418	20.7881	20.6331	20.4622	20.6	20.809	20.7036	20.8349	18.8581	18.7851	18.7644	19.084	19.2019	19.5472	19.9834	20.0431
+	4.29006	-0.677571	sp|P36404|ARL2_HUMAN;tr|V9GYD0|V9GYD0_HUMAN	sp|P36404|ARL2_HUMAN	1110	Color2 [A=255, R=0, G=0, B=0]	1	4					4	4	4	22.8	22.8	22.8	20.878	0	11.321	413490000	36	16.9742	17.3489	17.1423	18.1627	17.4986	17.4015	17.5736	17.7251	17.9497	17.1036	17.3293	17.14	17.3131	16.9319	17.2316	17.1751	17.1845	17.0985	18.5245	18.6493	18.2592	18.5318	18.3874	18.4971	18.1968	17.1769
+	8.21907	0.78241	sp|P36405|ARL3_HUMAN	sp|P36405|ARL3_HUMAN	1111	Color2 [A=255, R=0, G=0, B=0]	1	4					6	6	6	50	50	50	20.455	0	40.118	1642700000	181	18.4488	18.6076	18.7158	19.3599	19.4203	19.4823	19.3905	19.4843	19.3446	20.0304	19.8279	20.008	20.1903	20.0509	20.0706	20.4634	20.0066	20.1879	19.1164	18.8967	18.8563	19.3167	19.1314	18.8441	19.7979	19.5901
+	3.82793	0.658538	sp|P36406|TRI23_HUMAN	sp|P36406|TRI23_HUMAN	1112	Color2 [A=255, R=0, G=0, B=0]	1	4					1	1	1	1.7	1.7	1.7	64.066	0.0015733	2.8735	118420000	27	13.7512	13.6194	14.3773	15.5507	15.3362	15.457	15.5525	15.4443	15.4361	15.7464	15.4782	15.8275	15.9048	15.84	15.678	15.982	15.7619	16.0701	14.5767	14.4545	14.2172	15.554	15.391	15.331	16.4694	16.1369
+	7.06604	0.662733	sp|P37235|HPCL1_HUMAN;tr|E9PC71|E9PC71_HUMAN;sp|P84074|HPCA_HUMAN;sp|P61601|NCALD_HUMAN;tr|E5RGA9|E5RGA9_HUMAN;tr|E5RIG4|E5RIG4_HUMAN;tr|E5RIA5|E5RIA5_HUMAN;tr|E5RIZ1|E5RIZ1_HUMAN;tr|E5RHC8|E5RHC8_HUMAN;tr|E5RI78|E5RI78_HUMAN;tr|E5RHE8|E5RHE8_HUMAN;tr|A0A1B0GXG3|A0A1B0GXG3_HUMAN;tr|E5RI95|E5RI95_HUMAN;tr|E5RFL9|E5RFL9_HUMAN;tr|E5RGZ0|E5RGZ0_HUMAN;tr|E5RJJ6|E5RJJ6_HUMAN;tr|E5RJT1|E5RJT1_HUMAN;tr|E…	sp|P37235|HPCL1_HUMAN;tr|E9PC71|E9PC71_HUMAN;sp|P84074|HPCA_HUMAN;sp|P61601|NCALD_HUMAN	1128	Color2 [A=255, R=0, G=0, B=0]	1	4					6	6	6	34.2	34.2	34.2	22.313	0	13.679	992670000	115	17.2358	17.8983	17.8908	18.5174	18.5905	18.5501	18.662	18.6328	18.5748	19.1449	18.7814	19.1176	19.1831	18.9906	18.9271	19.2387	18.8123	18.8987	18.5663	18.6738	17.9496	18.8594	18.9478	18.618	19.3411	19.0235
+	13.0118	-0.938025	sp|P38606|VATA_HUMAN	sp|P38606|VATA_HUMAN	1134	Color2 [A=255, R=0, G=0, B=0]	1	4					6	6	6	12	12	12	68.303	0	9.8396	1022800000	55	19.6995	19.4985	19.1529	19.1266	19.1734	19.0415	19.277	19.24	19.2138	18.5401	18.4364	18.4763	18.2197	18.4584	18.2514	18.3693	18.4017	18.6416	19.5008	19.3691	19.8509	19.1162	19.5406	19.7035	18.5257	18.6868
+	6.34009	-0.618166	sp|P38919|IF4A3_HUMAN;tr|I3L3H2|I3L3H2_HUMAN	sp|P38919|IF4A3_HUMAN;tr|I3L3H2|I3L3H2_HUMAN	1136	Color2 [A=255, R=0, G=0, B=0]	1	4					11	9	9	28.7	24.6	24.6	46.871	0	20.549	3052400000	120	20.7677	20.5787	20.4959	20.2625	20.013	20.3573	20.5945	20.5701	20.6464	20.2781	20.1297	20.0063	20.029	20.0139	19.9395	20.0033	19.9277	19.9582	21.0253	20.9515	21.0465	20.8247	20.9338	20.8169	20.5275	20.5278
+	2.82148	-0.61398	tr|A0A2R8Y852|A0A2R8Y852_HUMAN;sp|P39880|CUX1_HUMAN;tr|A0A2R8YDI1|A0A2R8YDI1_HUMAN;sp|Q13948|CASP_HUMAN	tr|A0A2R8Y852|A0A2R8Y852_HUMAN;sp|P39880|CUX1_HUMAN;tr|A0A2R8YDI1|A0A2R8YDI1_HUMAN	1142	Color2 [A=255, R=0, G=0, B=0]	1	4					3	3	3	2.2	2.2	2.2	159.39	0.0041322	2.3312	561120000	9	19.2634	18.8791	19.2843	18.3575	18.3623	18.4053	18.3911	18.8757	18.3266	19.1026	18.5215	18.5494	18.8977	18.3485	18.3545	17.8512	18.0016	18.1607	18.1195	18.4362	18.3087	17.4283	17.5315	17.5866	17.5625	17.6993
+	9.96704	-0.721914	sp|P40227|TCPZ_HUMAN;tr|J3KRI6|J3KRI6_HUMAN	sp|P40227|TCPZ_HUMAN	1146	Color2 [A=255, R=0, G=0, B=0]	1	4					20	20	15	42.6	42.6	33.5	58.024	0	131.57	23000000000	533	23.8933	23.52	23.6168	23.2461	23.2014	23.1394	23.8189	23.6336	23.7555	22.9698	22.9648	23.0243	22.6049	22.6405	22.6421	22.6586	22.6037	22.5653	23.6638	23.8556	23.7229	23.5026	23.5207	23.5992	23.0871	23.0835
+	2.18117	0.610221	tr|Q5QNY5|Q5QNY5_HUMAN;sp|P40855|PEX19_HUMAN;tr|H0YJ60|H0YJ60_HUMAN;tr|H0YDY4|H0YDY4_HUMAN;tr|E9PS71|E9PS71_HUMAN;tr|B7Z8B3|B7Z8B3_HUMAN	tr|Q5QNY5|Q5QNY5_HUMAN;sp|P40855|PEX19_HUMAN;tr|H0YJ60|H0YJ60_HUMAN	1154	Color2 [A=255, R=0, G=0, B=0]	1	4					8	8	8	38.3	38.3	38.3	26.137	0	22.576	911910000	101	20.1715	19.7066	19.8715	19.2887	19.4736	19.4247	18.7413	18.7573	19.0082	19.243	19.1237	19.1815	19.3076	19.4854	19.21	19.1035	19.2135	19.0483	17.6589	17.4833	18.1317	16.7737	17.4786	18.0493	18.1843	18.0996
+	11.6268	-0.552518	sp|P40925|MDHC_HUMAN;tr|B9A041|B9A041_HUMAN;tr|B8ZZ51|B8ZZ51_HUMAN;tr|C9JF79|C9JF79_HUMAN;tr|C9JRL4|C9JRL4_HUMAN;tr|C9JLV6|C9JLV6_HUMAN	sp|P40925|MDHC_HUMAN;tr|B9A041|B9A041_HUMAN;tr|B8ZZ51|B8ZZ51_HUMAN;tr|C9JF79|C9JF79_HUMAN	1155	Color2 [A=255, R=0, G=0, B=0]	1	4					8	8	8	29.3	29.3	29.3	36.426	0	144.12	15437000000	305	23.5355	23.0921	23.5195	23.0683	23.0053	23.007	22.8693	22.9004	22.8949	22.7045	22.6968	22.8161	22.8086	22.654	22.7607	22.7194	22.6546	22.7966	23.0095	22.9701	22.9643	23.2028	23.2767	23.4026	22.5786	22.7172
+	4.75537	-0.999365	sp|P40937|RFC5_HUMAN	sp|P40937|RFC5_HUMAN	1157	Color2 [A=255, R=0, G=0, B=0]	1	4					3	3	3	10.3	10.3	10.3	38.496	0	5.137	157840000	23	16.949	17.0249	16.9065	16.056	16.0642	15.9335	13.897	16.6899	16.5638	15.0754	15.8721	15.4075	15.1622	15.6917	15.0908	15.1839	15.761	15.6146	16.2889	16.418	16.6881	15.5873	15.7181	16.0421	15.4343	16.3004
+	5.47467	-1.02952	sp|P40938|RFC3_HUMAN;tr|A0A087X270|A0A087X270_HUMAN	sp|P40938|RFC3_HUMAN	1158	Color2 [A=255, R=0, G=0, B=0]	1	4					3	3	3	10.4	10.4	10.4	40.556	0	5.1925	158760000	34	16.6702	16.6646	16.6188	15.8741	15.8928	16.3654	16.3048	16.8711	16.261	15.2415	16.0942	15.6526	13.5245	15.6017	15.468	15.03	14.7949	15.4643	16.2292	16.4685	16.7086	15.975	16.1682	16.5968	15.6022	15.9399
+	3.26649	-0.735771	sp|P41214|EIF2D_HUMAN;tr|Q5SY38|Q5SY38_HUMAN	sp|P41214|EIF2D_HUMAN;tr|Q5SY38|Q5SY38_HUMAN	1162	Color2 [A=255, R=0, G=0, B=0]	1	4					2	2	2	3.4	3.4	3.4	64.706	0.0021116	2.4963	81865000	16	16.9338	16.2264	17.0653	15.8385	14.4943	14.3679	13.4804	15.6501	15.1809	14.9658	13.2497	15.0088	15.0887	15.3051	15.3645	14.4842	15.2368	14.9734	16.108	16.1812	15.7934	15.295	15.8198	16.3667	14.8537	15.1246
+	5.81503	-0.546518	sp|P41227|NAA10_HUMAN;tr|F8W808|F8W808_HUMAN;tr|A8MWP7|A8MWP7_HUMAN;tr|C9JN83|C9JN83_HUMAN;tr|C9JW55|C9JW55_HUMAN;sp|Q9BSU3|NAA11_HUMAN	sp|P41227|NAA10_HUMAN;tr|F8W808|F8W808_HUMAN;tr|A8MWP7|A8MWP7_HUMAN	1163	Color2 [A=255, R=0, G=0, B=0]	1	4					4	4	4	22.6	22.6	22.6	26.458	0	66.41	1396400000	50	19.5908	19.6691	19.534	19.4045	19.5513	19.3174	19.2015	19.5088	19.5621	18.5908	18.6521	18.5194	18.6905	18.8648	18.5928	18.6919	18.8819	18.5681	19.8072	20.2589	20.0478	19.7667	19.7437	20.0632	18.8847	18.9889
+	6.09494	-1.25566	sp|P41240|CSK_HUMAN;tr|H3BUM9|H3BUM9_HUMAN;tr|H3BN15|H3BN15_HUMAN	sp|P41240|CSK_HUMAN;tr|H3BUM9|H3BUM9_HUMAN	1165	Color2 [A=255, R=0, G=0, B=0]	1	4					4	4	4	9.1	9.1	9.1	50.704	0	6.3028	517070000	36	18.5984	18.6402	18.5118	17.8613	17.8213	18.1631	18.0222	18.1245	17.9608	17.1174	17.527	16.963	17.0623	17.2491	17.1184	17.1921	17.2179	17.1718	18.4162	18.8805	18.8152	18.2113	18.1931	18.6144	17.6338	17.5937
+	7.85561	-0.710564	sp|P41250|GARS_HUMAN;tr|H7C443|H7C443_HUMAN	sp|P41250|GARS_HUMAN	1166	Color2 [A=255, R=0, G=0, B=0]	1	4					12	12	12	15.7	15.7	15.7	83.165	0	57.81	6621900000	174	21.9493	21.6721	21.7991	21.3759	21.3532	21.428	21.6849	21.6267	21.5893	21.2664	21.267	21.1746	20.9939	21.078	21.1842	21.079	21.3023	21.1042	22.4096	22.6477	22.4998	22.2841	22.1477	22.4302	21.5872	21.6102
+	9.82412	1.00023	sp|P41567|EIF1_HUMAN;tr|K7EM18|K7EM18_HUMAN;sp|O60739|EIF1B_HUMAN;tr|K7EQP2|K7EQP2_HUMAN	sp|P41567|EIF1_HUMAN;tr|K7EM18|K7EM18_HUMAN;sp|O60739|EIF1B_HUMAN	1168	Color2 [A=255, R=0, G=0, B=0]	1	4					6	6	6	75.2	75.2	75.2	12.732	0	185.26	5237500000	166	19.7495	20.5346	20.2571	21.0703	21.3491	21.138	21.1413	21.376	21.136	21.3952	21.4443	21.5361	21.8044	22.099	21.6595	21.8557	21.762	21.6638	20.2761	20.1259	20.3481	20.5434	20.4472	20.2884	21.0406	20.8539
+	6.64352	-0.577463	sp|P42224|STAT1_HUMAN;tr|J3KPM9|J3KPM9_HUMAN;tr|E7EPD2|E7EPD2_HUMAN;tr|D2KFR9|D2KFR9_HUMAN;tr|E7ENM1|E7ENM1_HUMAN;tr|H7BZB5|H7BZB5_HUMAN;tr|E9PH66|E9PH66_HUMAN	sp|P42224|STAT1_HUMAN;tr|J3KPM9|J3KPM9_HUMAN	1173	Color2 [A=255, R=0, G=0, B=0]	1	4					18	18	18	28.3	28.3	28.3	87.334	0	237.3	7406900000	446	21.1714	21.6699	21.5402	21.7272	21.7855	21.6197	22.1759	22.2309	22.18	21.4095	21.4958	21.3743	21.3435	21.2335	21.2775	20.9904	21.2231	21.1092	22.133	22.2835	22.2377	21.8695	21.9624	22.0626	21.7054	21.6667
+	7.10682	-0.679001	sp|P42677|RS27_HUMAN;tr|C9J1C5|C9J1C5_HUMAN	sp|P42677|RS27_HUMAN	1177	Color2 [A=255, R=0, G=0, B=0]	1	4					3	1	1	38.1	13.1	13.1	9.461	0	5.8003	6308900000	61	21.7321	21.6624	21.8109	21.2672	21.3293	21.5263	21.7604	21.6313	21.8434	21.148	21.032	20.9271	20.7391	20.8958	21.0048	20.8727	20.927	21.0324	21.5094	21.9066	21.9846	21.6117	21.75	21.7876	21.34	21.4317
+	3.84765	0.780345	tr|B4DKB2|B4DKB2_HUMAN;sp|P42892|ECE1_HUMAN;tr|A0A3B3ISF9|A0A3B3ISF9_HUMAN	tr|B4DKB2|B4DKB2_HUMAN;sp|P42892|ECE1_HUMAN;tr|A0A3B3ISF9|A0A3B3ISF9_HUMAN	1182	Color2 [A=255, R=0, G=0, B=0]	1	4					2	2	2	3.4	3.4	3.4	83.573	0.00064956	3.1638	91788000	5	14.9335	13.9275	15.4237	15.4716	15.9445	15.6893	15.7296	13.9503	15.6622	14.2595	16.0681	16.1908	16.1582	16.3191	16.0824	15.5163	15.9691	16.1634	15.9645	16.0441	15.9329	15.0939	15.7223	14.6841	15.9018	15.9631
+	8.72505	1.1804	sp|P43007|SATT_HUMAN	sp|P43007|SATT_HUMAN	1183	Color2 [A=255, R=0, G=0, B=0]	1	4					2	2	2	7.1	7.1	7.1	55.722	0	19.944	297360000	37	15.2941	13.5342	16.3503	16.0161	16.4925	16.3891	16.5206	15.9762	16.0644	17.1194	16.6767	16.81	16.7985	16.8979	16.8977	17.1447	16.9243	17.1988	16.9417	16.0322	16.5939	16.7621	16.4773	16.7277	17.5111	17.5072
+	5.02044	-0.972678	sp|P43246|MSH2_HUMAN;tr|A0A2R8YFH0|A0A2R8YFH0_HUMAN;tr|E9PHA6|E9PHA6_HUMAN;tr|A0A2R8Y6P0|A0A2R8Y6P0_HUMAN;tr|A0A2R8YG02|A0A2R8YG02_HUMAN;tr|A0A2R8Y7S8|A0A2R8Y7S8_HUMAN;tr|C9J809|C9J809_HUMAN;tr|A0A2R8Y713|A0A2R8Y713_HUMAN	sp|P43246|MSH2_HUMAN;tr|A0A2R8YFH0|A0A2R8YFH0_HUMAN;tr|E9PHA6|E9PHA6_HUMAN;tr|A0A2R8Y6P0|A0A2R8Y6P0_HUMAN;tr|A0A2R8YG02|A0A2R8YG02_HUMAN;tr|A0A2R8Y7S8|A0A2R8Y7S8_HUMAN	1186	Color2 [A=255, R=0, G=0, B=0]	1	4					15	15	15	16.1	16.1	16.1	104.74	0	33.262	2486800000	221	20.6086	20.4768	19.4233	19.7414	19.839	19.9912	20.1741	20.3792	20.1776	19.6582	19.4675	19.4723	19.3982	19.2988	19.5757	19.2365	19.387	19.5381	20.6173	20.5104	20.5515	20.5323	20.5633	20.7023	20.188	20.1497
+	5.21798	0.730494	tr|C9J3L8|C9J3L8_HUMAN;tr|C9J5W0|C9J5W0_HUMAN;sp|P43307|SSRA_HUMAN;tr|A0A3B3IRT8|A0A3B3IRT8_HUMAN;tr|E9PAL7|E9PAL7_HUMAN;tr|C9IZQ1|C9IZQ1_HUMAN	tr|C9J3L8|C9J3L8_HUMAN;tr|C9J5W0|C9J5W0_HUMAN;sp|P43307|SSRA_HUMAN;tr|A0A3B3IRT8|A0A3B3IRT8_HUMAN;tr|E9PAL7|E9PAL7_HUMAN;tr|C9IZQ1|C9IZQ1_HUMAN	1188	Color2 [A=255, R=0, G=0, B=0]	1	4					3	3	3	12.8	12.8	12.8	29.573	0	11.72	4919200000	84	21.6974	21.57	21.5815	21.5574	21.4998	21.5708	21.181	21.042	21.1573	21.7566	21.6406	21.6295	21.7968	21.6544	21.8327	22.0205	21.877	21.9366	20.6714	20.5307	20.2744	20.2097	20.3252	20.4954	20.9725	21.0255
+	10.5638	0.724928	sp|P43487|RANG_HUMAN;tr|F6WQW2|F6WQW2_HUMAN;tr|C9JXG8|C9JXG8_HUMAN;tr|C9JJ34|C9JJ34_HUMAN;tr|C9JDM3|C9JDM3_HUMAN;tr|C9JGV6|C9JGV6_HUMAN;tr|C9JIC6|C9JIC6_HUMAN;sp|Q9C010|IPKB_HUMAN;tr|Q5T0Z6|Q5T0Z6_HUMAN	sp|P43487|RANG_HUMAN;tr|F6WQW2|F6WQW2_HUMAN;tr|C9JXG8|C9JXG8_HUMAN;tr|C9JJ34|C9JJ34_HUMAN	1189	Color2 [A=255, R=0, G=0, B=0]	1	4					5	5	5	35.8	35.8	35.8	23.31	0	95.064	12335000000	231	21.5635	22.6558	21.8897	22.4232	22.5332	22.4651	22.4371	22.5007	22.464	22.5524	22.4335	22.551	22.7842	22.8287	22.776	22.7671	22.7352	22.7855	21.934	21.811	21.9371	21.9271	21.9291	21.8849	22.4018	22.3791
+	5.99575	-0.567725	sp|P45974|UBP5_HUMAN;tr|F5H571|F5H571_HUMAN	sp|P45974|UBP5_HUMAN	1196	Color2 [A=255, R=0, G=0, B=0]	1	4					20	20	20	28.8	28.8	28.8	95.785	0	133.97	6530300000	472	22.1638	21.8058	21.9035	21.4408	21.4152	21.425	21.7215	21.7616	21.6978	21.4784	21.2762	21.2605	21.2791	21.2883	21.205	21.38	21.1661	21.1661	21.8191	22.0044	21.9831	21.8501	21.7788	21.6167	21.745	21.6843
+	8.66991	0.993516	sp|P46109|CRKL_HUMAN	sp|P46109|CRKL_HUMAN	1203	Color2 [A=255, R=0, G=0, B=0]	1	4					4	4	4	16.5	16.5	16.5	33.777	0	8.4836	2667200000	63	19.3777	19.6122	19.543	20.2666	20.308	20.4349	20.0696	20.1882	20.0167	20.793	20.4336	20.3682	20.7087	20.5463	20.7735	20.8904	20.7566	20.5949	19.5695	19.1323	19.1072	19.6422	19.8546	19.9208	20.1893	20.1138
+	6.30119	-0.644317	tr|I3L0N3|I3L0N3_HUMAN;sp|P46459|NSF_HUMAN;tr|I3L0L3|I3L0L3_HUMAN;tr|I3L338|I3L338_HUMAN;tr|I3L4Q9|I3L4Q9_HUMAN;tr|I3L2G1|I3L2G1_HUMAN;tr|K7EQD6|K7EQD6_HUMAN	tr|I3L0N3|I3L0N3_HUMAN;sp|P46459|NSF_HUMAN	1205	Color2 [A=255, R=0, G=0, B=0]	1	4					12	12	12	15.8	15.8	15.8	82.091	0	32.162	1361700000	72	19.0329	18.7801	18.7918	18.8127	18.9996	18.8493	19.4393	19.4399	19.5011	18.2946	18.745	18.2915	18.4652	18.9197	18.4938	18.4584	18.3561	18.5796	19.7055	19.879	19.822	19.702	19.7707	19.9512	19.2673	19.0326
+	3.91529	-0.986991	sp|P46734|MP2K3_HUMAN;tr|J3KRV4|J3KRV4_HUMAN	sp|P46734|MP2K3_HUMAN;tr|J3KRV4|J3KRV4_HUMAN	1207	Color2 [A=255, R=0, G=0, B=0]	1	4					2	2	1	6.3	6.3	4	39.318	0	6.3162	221420000	42	14.7495	17.2776	17.1576	15.8765	17.0565	17.4435	16.5649	16.9564	17.3989	13.3409	16.8042	14.323	14.661	16.4708	16.5969	15.4171	16.9281	16.0205	17.7861	17.5684	17.4181	17.0951	16.8829	17.7279	16.9266	16.9589
+	5.47504	1.63615	sp|P46937|YAP1_HUMAN;tr|H0YCI3|H0YCI3_HUMAN	sp|P46937|YAP1_HUMAN;tr|H0YCI3|H0YCI3_HUMAN	1218	Color2 [A=255, R=0, G=0, B=0]	1	4					2	2	2	7.3	7.3	7.3	54.461	0	12.627	443210000	23	15.4877	17.7259	17.6434	17.5128	17.5191	17.4761	18.2991	18.3187	18.3775	17.1355	17.8594	17.4286	17.5154	17.5967	17.4207	17.4863	17.5415	17.4125	15.3746	14.7105	15.2391	15.0314	15.0367	14.962	16.7616	16.8387
+	3.38674	0.743535	tr|F2Z357|F2Z357_HUMAN;sp|P47736|RPGP1_HUMAN;tr|J3KPC5|J3KPC5_HUMAN;tr|A0A0A0MQY8|A0A0A0MQY8_HUMAN;tr|X6R8W7|X6R8W7_HUMAN	tr|F2Z357|F2Z357_HUMAN;sp|P47736|RPGP1_HUMAN;tr|J3KPC5|J3KPC5_HUMAN;tr|A0A0A0MQY8|A0A0A0MQY8_HUMAN;tr|X6R8W7|X6R8W7_HUMAN	1223	Color2 [A=255, R=0, G=0, B=0]	1	4					2	2	2	4.3	4.3	4.3	66.98	0.00035448	4.1104	75513000	13	15.1183	14.9966	15.186	15.0647	13.6124	15.0155	15.5882	15.2532	15.7229	15.496	16.0492	16.0623	16.266	15.0739	15.6845	15.7442	15.5281	16.4076	13.8271	14.9466	13.3326	14.717	15.2194	14.7531	15.0404	15.4271
+	7.82751	-0.545386	sp|P47813|IF1AX_HUMAN;tr|X6RAC9|X6RAC9_HUMAN;tr|A6NJH9|A6NJH9_HUMAN;sp|O14602|IF1AY_HUMAN	sp|P47813|IF1AX_HUMAN;tr|X6RAC9|X6RAC9_HUMAN;tr|A6NJH9|A6NJH9_HUMAN;sp|O14602|IF1AY_HUMAN	1225	Color2 [A=255, R=0, G=0, B=0]	1	4					3	3	3	21.5	21.5	21.5	16.46	0	17.829	2010600000	90	20.749	20.581	20.5502	20.0639	20.0587	20.0293	19.8176	19.7781	19.8459	19.2855	19.7051	19.5285	19.3366	19.6623	19.5627	19.3317	19.7309	19.6236	20.0055	20.364	20.22	20.0124	20.0051	20.1882	19.5089	19.7314
+	7.65835	-0.658991	tr|A0A0M3HER1|A0A0M3HER1_HUMAN;sp|P48059|LIMS1_HUMAN;tr|A0A0J9YXC7|A0A0J9YXC7_HUMAN	tr|A0A0M3HER1|A0A0M3HER1_HUMAN;sp|P48059|LIMS1_HUMAN;tr|A0A0J9YXC7|A0A0J9YXC7_HUMAN	1231	Color2 [A=255, R=0, G=0, B=0]	1	4					2	2	2	9.1	9.1	9.1	24.307	0	6.9717	605240000	16	18.3338	18.5254	18.4273	18.3539	17.8999	18.1222	18.1367	17.866	18.1683	17.8665	17.8841	17.8259	17.9075	17.7373	17.9486	17.9369	17.9987	18.1898	18.668	18.9021	18.6489	18.489	18.4131	18.4635	18.3556	18.2599
+	9.98307	-1.00697	sp|P48147|PPCE_HUMAN;tr|A0A499FJL1|A0A499FJL1_HUMAN	sp|P48147|PPCE_HUMAN;tr|A0A499FJL1|A0A499FJL1_HUMAN	1232	Color2 [A=255, R=0, G=0, B=0]	1	4					6	6	6	10.3	10.3	10.3	80.699	0	7.0564	671820000	77	19.5092	19.1167	18.9762	18.2387	18.1404	18.3376	18.7223	18.315	18.4735	17.6463	17.9348	18.0043	17.7506	17.4946	18.0136	18.0864	17.8165	17.714	18.8353	18.8476	18.5953	18.4223	18.3021	18.6223	18.1149	18.2856
+	6.89669	-0.5851	sp|P48163|MAOX_HUMAN	sp|P48163|MAOX_HUMAN	1233	Color2 [A=255, R=0, G=0, B=0]	1	4					9	9	9	18	18	18	64.149	0	27.18	4126800000	267	20.8763	20.7899	20.482	20.778	20.716	20.7155	21.0012	20.8221	21.1694	20.3444	20.3168	20.2251	20.2271	20.2661	20.2449	20.2597	20.247	20.3567	21.6471	21.5817	21.7434	21.6684	21.5212	21.7073	20.8102	20.7816
+	7.79793	-0.553236	tr|B0YIW6|B0YIW6_HUMAN;sp|P48444|COPD_HUMAN;tr|Q6P1Q5|Q6P1Q5_HUMAN	tr|B0YIW6|B0YIW6_HUMAN;sp|P48444|COPD_HUMAN	1235	Color2 [A=255, R=0, G=0, B=0]	1	4					9	9	9	17.4	17.4	17.4	61.626	0	44.22	2590000000	158	19.9066	20.1413	20.155	19.8008	20.1763	20.1499	20.4221	20.6207	20.4789	19.5577	19.7906	19.5793	19.2435	19.5654	19.6422	19.6818	19.9034	19.6024	20.6286	20.9822	20.9598	20.5479	20.5902	20.6285	19.9844	20.2087
+	5.48996	-0.753485	tr|R4GMR5|R4GMR5_HUMAN;sp|P48556|PSMD8_HUMAN;tr|K7EJR3|K7EJR3_HUMAN;tr|K7ERW6|K7ERW6_HUMAN;tr|K7ENY6|K7ENY6_HUMAN	tr|R4GMR5|R4GMR5_HUMAN;sp|P48556|PSMD8_HUMAN;tr|K7EJR3|K7EJR3_HUMAN	1238	Color2 [A=255, R=0, G=0, B=0]	1	4					7	7	3	22.3	22.3	10.1	32.551	0	9.3799	3164400000	80	20.516	20.4999	20.4484	20.3861	20.4712	20.5104	20.9199	20.7602	20.8763	20.4965	20.3758	20.1912	20.1552	20.022	20.1657	20.0347	20.0162	19.9597	20.9455	21.0133	20.594	21.112	20.9365	21.2746	20.6063	20.5802
+	14.4325	-0.790615	sp|P48643|TCPE_HUMAN;tr|B7ZAR1|B7ZAR1_HUMAN;tr|E9PCA1|E9PCA1_HUMAN;tr|E7ENZ3|E7ENZ3_HUMAN;tr|D6RIZ7|D6RIZ7_HUMAN;tr|H0Y914|H0Y914_HUMAN	sp|P48643|TCPE_HUMAN;tr|B7ZAR1|B7ZAR1_HUMAN;tr|E9PCA1|E9PCA1_HUMAN;tr|E7ENZ3|E7ENZ3_HUMAN	1241	Color2 [A=255, R=0, G=0, B=0]	1	4					23	23	23	42.9	42.9	42.9	59.67	0	80.228	18830000000	481	23.6905	23.5538	23.5705	23.0818	23.0673	23.1302	23.4391	23.3365	23.4801	22.56	22.7037	22.4936	22.2842	22.3299	22.39	22.425	22.3855	22.3965	23.4639	23.6178	23.5655	23.5088	23.4605	23.6529	22.7056	22.8738
+	12.5774	-0.99191	tr|A0A0A0MSW4|A0A0A0MSW4_HUMAN;sp|P48739|PIPNB_HUMAN;tr|B3KYB7|B3KYB7_HUMAN;tr|B3KYB6|B3KYB6_HUMAN	tr|A0A0A0MSW4|A0A0A0MSW4_HUMAN;sp|P48739|PIPNB_HUMAN;tr|B3KYB7|B3KYB7_HUMAN;tr|B3KYB6|B3KYB6_HUMAN	1244	Color2 [A=255, R=0, G=0, B=0]	1	4					4	4	4	16.6	16.6	16.6	31.581	0	12.659	1101300000	41	19.7559	18.9627	19.3485	19.5787	19.7505	19.7015	18.7505	19.182	18.3876	18.3156	18.2918	18.4783	18.1819	18.0627	18.1566	18.2074	18.4909	17.8863	19.8858	19.8687	19.4031	19.6978	19.7797	19.6736	18.7438	18.5707
+	7.44064	0.620373	sp|P48960|CD97_HUMAN	sp|P48960|CD97_HUMAN	1245	Color2 [A=255, R=0, G=0, B=0]	1	4					3	3	3	5.1	5.1	5.1	91.868	0	18.285	287200000	69	17.1848	17.313	17.1735	17.1556	16.9878	16.8536	16.736	16.7332	16.8064	17.1665	17.2344	16.9823	17.3602	17.2891	17.304	17.2109	17.4427	17.2833	16.7987	16.7615	16.9065	16.8509	16.7645	16.6507	17.0532	17.1595
+	4.42491	0.809555	sp|P49006|MRP_HUMAN	sp|P49006|MRP_HUMAN	1247	Color2 [A=255, R=0, G=0, B=0]	1	4					5	5	5	52.8	52.8	52.8	19.529	0	98.348	2222100000	92	20.6255	19.4332	20.0077	20.478	20.1863	20.3148	20.6563	20.1365	20.5414	20.178	20.016	20.4559	20.6557	20.8461	20.8388	20.6562	20.5561	21.0338	19.1393	18.7102	19.3139	19.0926	18.6214	19.3662	19.434	19.2837
+	2.48857	-0.731203	sp|P49327|FAS_HUMAN;tr|A0A0U1RQF0|A0A0U1RQF0_HUMAN;tr|A0A0U1RRG3|A0A0U1RRG3_HUMAN;tr|J3KTF0|J3KTF0_HUMAN	sp|P49327|FAS_HUMAN;tr|A0A0U1RQF0|A0A0U1RQF0_HUMAN	1253	Color2 [A=255, R=0, G=0, B=0]	1	4					70	70	70	35.5	35.5	35.5	273.42	0	323.31	26373000000	1383	23.1188	23.4067	23.2309	23.3298	23.3286	23.2542	23.7543	23.8295	23.8791	23.2989	23.3061	23.3685	23.1475	23.2254	23.1914	23.0997	23.1029	23.0196	23.6164	23.5164	23.6644	23.4451	23.4649	23.5539	23.5482	23.5312
+	5.73252	0.848493	tr|B3KVN2|B3KVN2_HUMAN;tr|E9PQP6|E9PQP6_HUMAN;sp|P49354|FNTA_HUMAN;tr|E9PPM9|E9PPM9_HUMAN;tr|H0YCW1|H0YCW1_HUMAN	tr|B3KVN2|B3KVN2_HUMAN;tr|E9PQP6|E9PQP6_HUMAN;sp|P49354|FNTA_HUMAN;tr|E9PPM9|E9PPM9_HUMAN;tr|H0YCW1|H0YCW1_HUMAN	1254	Color2 [A=255, R=0, G=0, B=0]	1	4					3	3	3	16.7	16.7	16.7	27.443	0	4.6608	113440000	30	13.8738	14.5311	14.2105	15.33	15.1364	15.0872	15.8057	16.0152	15.8895	16.3629	15.4942	16.2121	15.8812	16.2254	16.2035	16.6015	16.0682	16.5066	15.0549	14.8766	14.7204	15.3763	14.9422	14.7354	15.902	15.5556
+	6.07209	1.08905	tr|A0A0D9SG71|A0A0D9SG71_HUMAN;tr|A0A0D9SEZ6|A0A0D9SEZ6_HUMAN;tr|A0A0R4J2E5|A0A0R4J2E5_HUMAN;sp|P49459|UBE2A_HUMAN	tr|A0A0D9SG71|A0A0D9SG71_HUMAN;tr|A0A0D9SEZ6|A0A0D9SEZ6_HUMAN;tr|A0A0R4J2E5|A0A0R4J2E5_HUMAN;sp|P49459|UBE2A_HUMAN	1262	Color2 [A=255, R=0, G=0, B=0]	1	4					1	1	1	14.3	14.3	14.3	13.635	0	10.309	193180000	28	14.3197	15.4374	14.9208	16.2392	16.6952	16.1435	16.4546	14.0563	16.83	17.3193	16.7155	17.216	17.0602	17.0194	17.2098	16.9332	16.8061	16.9465	15.7936	15.3791	14.4355	16.2879	16.3406	16.006	16.7165	16.8914
+	11.3669	-0.584619	sp|P49591|SYSC_HUMAN;tr|Q5T5C7|Q5T5C7_HUMAN	sp|P49591|SYSC_HUMAN;tr|Q5T5C7|Q5T5C7_HUMAN	1267	Color2 [A=255, R=0, G=0, B=0]	1	4					8	8	8	15.8	15.8	15.8	58.777	0	17.027	1279800000	159	19.3772	19.4582	19.2931	18.9656	19.0546	19.156	19.3918	19.4456	19.5375	18.821	19.0959	18.7668	18.8651	18.7899	18.7803	18.9815	18.7081	18.7099	19.5945	19.6355	19.6366	19.4831	19.5178	19.6041	19.3573	19.1178
+	5.26352	-0.928704	tr|B5MCT7|B5MCT7_HUMAN;sp|P49593|PPM1F_HUMAN;tr|C9J2F3|C9J2F3_HUMAN;tr|A8MX49|A8MX49_HUMAN	tr|B5MCT7|B5MCT7_HUMAN;sp|P49593|PPM1F_HUMAN	1268	Color2 [A=255, R=0, G=0, B=0]	1	4					3	3	3	11.9	11.9	11.9	31.263	0	4.6505	202980000	30	17.5125	17.5195	17.2954	16.5967	16.3283	16.9215	16.7669	16.8771	16.5658	16.4415	16.1406	16.503	15.8909	16.0051	16.0601	16.3702	16.2896	16.0168	17.0192	17.4691	16.9355	16.5489	16.8593	17.3175	16.0632	16.0375
+	3.47509	0.590105	sp|P49757|NUMB_HUMAN;tr|G3V3Z8|G3V3Z8_HUMAN	sp|P49757|NUMB_HUMAN;tr|G3V3Z8|G3V3Z8_HUMAN	1279	Color2 [A=255, R=0, G=0, B=0]	1	4					2	1	1	3.5	2.3	2.3	70.803	0	9.6634	239650000	29	16.3427	16.823	16.6619	16.6286	16.758	16.8307	16.7056	16.8452	16.8145	16.5477	16.7496	16.5969	16.5716	16.6756	16.4885	16.476	16.7251	16.5225	14.5883	16.2544	16.3582	16.2531	16.4621	16.6379	16.1923	16.552
+	3.43095	-0.674773	sp|P49916|DNLI3_HUMAN;tr|K7ERZ5|K7ERZ5_HUMAN;tr|K7EQB6|K7EQB6_HUMAN;tr|K7ENR9|K7ENR9_HUMAN	sp|P49916|DNLI3_HUMAN;tr|K7ERZ5|K7ERZ5_HUMAN	1290	Color2 [A=255, R=0, G=0, B=0]	1	4					4	4	4	4.7	4.7	4.7	112.91	0	7.5858	360750000	35	17.7539	16.8992	17.1093	16.8057	15.9033	16.5843	17.5128	17.3262	17.9823	17.0308	16.3052	16.3727	14.4835	16.464	16.9156	17.1714	16.6998	16.6952	17.7291	17.4555	17.8004	17.2819	17.256	17.0306	17.2793	17.2739
+	2.46406	-0.737696	sp|P50748|KNTC1_HUMAN;tr|E7ES84|E7ES84_HUMAN;tr|J3KQF2|J3KQF2_HUMAN;tr|F5H5V0|F5H5V0_HUMAN	sp|P50748|KNTC1_HUMAN;tr|E7ES84|E7ES84_HUMAN	1303	Color2 [A=255, R=0, G=0, B=0]	1	4					5	5	5	2.4	2.4	2.4	250.75	0.00066357	3.36	309530000	7	19.5415	18.7347	19.4961	18.6363	18.5497	18.4558	18.7531	18.5699	18.7611	18.8571	17.9871	18.6355	18.7495	18.6002	18.4746	18.8138	18.4965	18.7227	19.4547	19.2961	19.4635	19.7807	19.3599	19.5583	18.9681	18.5456
+	9.78634	-0.730756	sp|P50990|TCPQ_HUMAN;tr|H7C4C8|H7C4C8_HUMAN;tr|H7C2U0|H7C2U0_HUMAN	sp|P50990|TCPQ_HUMAN;tr|H7C4C8|H7C4C8_HUMAN	1309	Color2 [A=255, R=0, G=0, B=0]	1	4					25	25	25	50.9	50.9	50.9	59.62	0	153.19	23033000000	628	23.6189	23.1495	23.2125	23.1645	23.24	23.1872	23.7029	23.5689	23.6498	22.9548	22.9626	22.913	22.7664	22.6771	22.762	22.5018	22.6975	22.6544	23.9683	24.1472	24.0897	24.0364	24.0216	24.0674	23.2994	23.2628
+	3.45984	0.977638	tr|G3XAH6|G3XAH6_HUMAN;sp|P51003|PAPOA_HUMAN;tr|G3V457|G3V457_HUMAN;tr|G3V3I9|G3V3I9_HUMAN;tr|H0YJL4|H0YJL4_HUMAN;tr|A0A0C4DGK1|A0A0C4DGK1_HUMAN	tr|G3XAH6|G3XAH6_HUMAN;sp|P51003|PAPOA_HUMAN	1313	Color2 [A=255, R=0, G=0, B=0]	1	4					3	3	3	5.9	5.9	5.9	80.625	0.00036206	4.3832	2135000000	12	19.4792	19.3278	19.3744	19.3566	19.1672	19.3217	19.7008	19.6803	19.7196	19.6523	19.3898	19.4915	19.5861	19.4633	19.4423	19.3325	19.4074	19.5166	15.5742	18.1387	18.1437	18.8296	18.6522	18.849	19.0192	19.1034
+	1.78203	0.636897	tr|A0A0A0MT03|A0A0A0MT03_HUMAN;tr|A0A1B0GWA8|A0A1B0GWA8_HUMAN;tr|A0A1B0GU54|A0A1B0GU54_HUMAN;tr|A0A0U1RQZ9|A0A0U1RQZ9_HUMAN;tr|F6VDE0|F6VDE0_HUMAN;sp|P51531|SMCA2_HUMAN	tr|A0A0A0MT03|A0A0A0MT03_HUMAN;tr|A0A1B0GWA8|A0A1B0GWA8_HUMAN;tr|A0A1B0GU54|A0A1B0GU54_HUMAN;tr|A0A0U1RQZ9|A0A0U1RQZ9_HUMAN;tr|F6VDE0|F6VDE0_HUMAN;sp|P51531|SMCA2_HUMAN	1323	Color2 [A=255, R=0, G=0, B=0]	1	4					1	1	1	7	7	7	22.05	0.00064371	3.0723	54047000	3	12.9977	15.1411	15.1855	13.5439	13.7557	13.7762	13.9939	14.3507	14.2947	13.8815	13.8354	13.9233	13.9288	14.0004	13.7918	13.8302	13.7484	13.8091	13.4666	13.4243	14.4502	13.0029	14.9137	14.3306	13.873	13.9568
+	4.85695	-0.552145	sp|P51572|BAP31_HUMAN;tr|A0A2R8Y5M6|A0A2R8Y5M6_HUMAN;tr|C9JMD7|C9JMD7_HUMAN;tr|C9JSP1|C9JSP1_HUMAN;tr|C9JQ75|C9JQ75_HUMAN;tr|C9J0M4|C9J0M4_HUMAN;tr|C9JM14|C9JM14_HUMAN	sp|P51572|BAP31_HUMAN;tr|A0A2R8Y5M6|A0A2R8Y5M6_HUMAN;tr|C9JMD7|C9JMD7_HUMAN;tr|C9JSP1|C9JSP1_HUMAN;tr|C9JQ75|C9JQ75_HUMAN;tr|C9J0M4|C9J0M4_HUMAN	1326	Color2 [A=255, R=0, G=0, B=0]	1	4					6	6	6	26.8	26.8	26.8	27.991	0	15.386	2075600000	136	20.7208	20.4776	20.6034	19.9746	20.1556	20.1856	19.3839	19.3591	19.6155	19.3937	19.8522	19.7502	19.3807	19.5303	19.5451	19.5303	19.6279	19.7343	20.6379	21.0155	20.9076	20.2795	20.3858	20.6854	19.8379	19.8338
+	10.5972	-0.6269	sp|P51665|PSMD7_HUMAN;tr|H3BNT7|H3BNT7_HUMAN;tr|H3BTM8|H3BTM8_HUMAN;tr|H3BQV2|H3BQV2_HUMAN	sp|P51665|PSMD7_HUMAN;tr|H3BNT7|H3BNT7_HUMAN;tr|H3BTM8|H3BTM8_HUMAN	1333	Color2 [A=255, R=0, G=0, B=0]	1	4					7	7	7	29	29	29	37.025	0	34.379	2751700000	197	20.8031	20.8452	21.193	20.5061	20.3347	20.4059	20.4012	20.4141	20.5481	19.5755	19.9062	20.0515	19.7027	19.912	19.7597	19.6933	20.0693	19.9421	20.6606	20.5622	20.231	20.4099	20.5296	20.4937	20.0475	20.2848
+	3.84706	-0.598476	sp|P51784|UBP11_HUMAN;tr|G5E9A6|G5E9A6_HUMAN;tr|Q5JXD3|Q5JXD3_HUMAN	sp|P51784|UBP11_HUMAN;tr|G5E9A6|G5E9A6_HUMAN;tr|Q5JXD3|Q5JXD3_HUMAN	1334	Color2 [A=255, R=0, G=0, B=0]	1	4					2	2	2	1.8	1.8	1.8	109.82	0.0074777	2.1214	100330000	8	16.1199	15.6746	15.6188	15.6617	15.0898	15.5821	16.0566	16.5275	15.9739	15.77	15.4662	15.1829	15.399	15.4633	15.4016	15.8864	15.6726	15.2386	15.7102	15.7429	15.7138	15.7029	15.6835	15.7797	15.1507	15.6669
+	4.75953	-0.644714	sp|P51812|KS6A3_HUMAN;tr|B7ZB17|B7ZB17_HUMAN;tr|B1AXG1|B1AXG1_HUMAN;tr|B4DG22|B4DG22_HUMAN;tr|A0A2R8Y603|A0A2R8Y603_HUMAN;tr|B1AXG2|B1AXG2_HUMAN;tr|A0A2R8YGB7|A0A2R8YGB7_HUMAN;sp|Q15418|KS6A1_HUMAN;sp|Q15349|KS6A2_HUMAN;tr|E9PGT3|E9PGT3_HUMAN;tr|F2Z2J1|F2Z2J1_HUMAN;tr|B7Z3B5|B7Z3B5_HUMAN;tr|E9PAN7|E9PAN7_HUMAN;tr|D6RE03|D6RE03_HUMAN;tr|A0A2R8Y7S9|A0A2R8Y7S9_HUMAN;tr|D6RA62|D6RA62_HUMAN;tr|D6R910|…	sp|P51812|KS6A3_HUMAN;tr|B7ZB17|B7ZB17_HUMAN;tr|B1AXG1|B1AXG1_HUMAN;tr|B4DG22|B4DG22_HUMAN	1335	Color2 [A=255, R=0, G=0, B=0]	1	4					11	11	11	16.8	16.8	16.8	83.735	0	15.475	787440000	56	19.2433	18.7	18.4476	18.3363	18.4788	18.6172	18.5737	19.0141	18.6896	18.3073	18.2946	17.8932	18.4966	17.8452	18.1509	17.989	17.733	18.0401	18.6062	19.0778	19.039	18.654	18.1698	18.1344	18.2383	18.5729
+	8.33627	1.04558	sp|P51970|NDUA8_HUMAN	sp|P51970|NDUA8_HUMAN	1338	Color2 [A=255, R=0, G=0, B=0]	1	4					7	7	7	47.7	47.7	47.7	20.105	0	13.099	1900600000	91	20.2795	19.5375	19.2216	19.7812	19.7467	19.9171	19.5512	18.9097	18.7666	20.6443	20.2864	20.4808	20.7817	20.6757	20.4926	20.7803	20.5207	20.6533	18.5802	19.0833	19.0832	18.7898	18.4864	18.5065	20.1458	19.9535
+	13.2852	-0.534874	sp|P52292|IMA1_HUMAN;tr|J3QLL0|J3QLL0_HUMAN;tr|J3KS65|J3KS65_HUMAN	sp|P52292|IMA1_HUMAN	1342	Color2 [A=255, R=0, G=0, B=0]	1	4					12	12	12	29.9	29.9	29.9	57.861	0	138.06	12009000000	415	22.8087	22.6197	22.7594	22.5711	22.615	22.4913	22.6718	22.6347	22.6568	22.0476	22.212	22.1175	22.1307	22.1729	22.1204	22.1244	22.2436	22.1362	22.6802	22.7677	22.8379	22.761	22.7649	22.8968	22.4964	22.5587
+	13.6299	-1.20381	tr|C9JLU1|C9JLU1_HUMAN;sp|P52434|RPAB3_HUMAN	tr|C9JLU1|C9JLU1_HUMAN;sp|P52434|RPAB3_HUMAN	1345	Color2 [A=255, R=0, G=0, B=0]	1	4					4	4	4	33.1	33.1	33.1	16.925	0	13.775	575750000	91	19.1498	18.8727	19.035	18.2746	18.2644	18.3526	18.135	17.8761	18.3521	17.3292	17.4288	17.2706	16.8341	17.2222	17.4667	17.1191	17.3486	17.2464	18.6597	18.9281	18.9679	18.6652	18.7204	18.7821	17.1716	17.6346
+	10.9719	1.4553	tr|J3KNC0|J3KNC0_HUMAN;sp|P52655|TF2AA_HUMAN	tr|J3KNC0|J3KNC0_HUMAN;sp|P52655|TF2AA_HUMAN	1350	Color2 [A=255, R=0, G=0, B=0]	1	4					1	1	1	18.6	18.6	18.6	6.7407	0.00035881	4.2392	215430000	35	15.3035	15.6372	15.6847	16.4691	16.6436	16.7043	16.5509	16.4515	16.6552	16.8052	16.9641	17.2849	17.4997	17.4355	17.3687	17.4107	16.9785	17.1045	15.041	14.756	14.9538	14.8029	14.6842	14.6964	16.5991	16.2681
+	6.40637	-0.895876	sp|P52732|KIF11_HUMAN	sp|P52732|KIF11_HUMAN	1353	Color2 [A=255, R=0, G=0, B=0]	1	4					7	7	7	8	8	8	119.16	0	17.152	247420000	35	17.0311	17.2446	17.6805	16.2038	16.4843	16.099	17.1493	17.505	17.4606	16.0396	15.7549	16.2191	15.685	15.8404	15.7884	15.6521	15.6262	15.5776	16.4545	16.3633	16.399	16.5453	16.522	16.8238	16.1446	16.2389
+	3.87608	-0.599252	sp|P52758|RIDA_HUMAN;tr|H0YBX3|H0YBX3_HUMAN;tr|H0YB34|H0YB34_HUMAN	sp|P52758|RIDA_HUMAN;tr|H0YBX3|H0YBX3_HUMAN;tr|H0YB34|H0YB34_HUMAN	1355	Color2 [A=255, R=0, G=0, B=0]	1	4					3	3	3	27	27	27	14.494	0	9.1084	950550000	7	19.5777	19.4411	19.4049	19.2062	19.185	19.2429	18.2823	17.9663	17.9271	18.6685	19.1393	18.6182	18.1731	18.3477	19.1872	18.5608	18.4718	18.7439	19.0804	19.1649	19.2211	18.9954	19.1269	19.1549	17.8259	17.8855
+	8.95875	1.12348	sp|P52943|CRIP2_HUMAN;tr|H0YFA4|H0YFA4_HUMAN;tr|H0YHD8|H0YHD8_HUMAN	sp|P52943|CRIP2_HUMAN;tr|H0YFA4|H0YFA4_HUMAN	1361	Color2 [A=255, R=0, G=0, B=0]	1	4					4	4	4	32.2	32.2	32.2	22.492	0	23.033	738740000	79	17.0316	18.009	17.0692	18.3836	18.5697	18.3947	17.6314	18.0825	18.1892	18.4954	18.8295	18.413	19.0842	19.4226	19.2527	19.1041	19.4575	19.2122	16.9606	16.5536	16.7269	17.8633	18.0892	18.2622	18.8605	18.92
+	1.89056	-0.752195	sp|P53041|PPP5_HUMAN;tr|H0YDU8|H0YDU8_HUMAN;tr|A8MU39|A8MU39_HUMAN	sp|P53041|PPP5_HUMAN;tr|H0YDU8|H0YDU8_HUMAN	1365	Color2 [A=255, R=0, G=0, B=0]	1	4					4	4	4	10.4	10.4	10.4	56.878	0	9.8087	244820000	33	15.0635	15.93	17.1131	17.0481	17.065	16.6914	17.5881	16.7163	17.906	16.0655	16.532	16.478	14.4917	17.0334	16.1231	16.4159	16.6025	16.3718	13.791	14.9012	15.1055	16.8891	17.457	17.1688	16.3231	16.5565
+	7.32429	-0.72168	sp|P53396|ACLY_HUMAN;tr|K7ESG8|K7ESG8_HUMAN;tr|K7EIE7|K7EIE7_HUMAN	sp|P53396|ACLY_HUMAN	1369	Color2 [A=255, R=0, G=0, B=0]	1	4					47	47	47	48.1	48.1	48.1	120.84	0	309.43	47110000000	1214	24.7499	24.448	24.5416	24.2345	24.3505	24.2351	24.8086	24.8134	24.7897	24.1761	24.1434	24.2359	23.8573	23.97	24.0266	23.862	23.9105	23.8965	24.5826	24.6951	24.6264	24.5906	24.6073	24.6482	24.2266	24.2621
+	5.23613	-1.06067	sp|P53671|LIMK2_HUMAN;tr|B5MC51|B5MC51_HUMAN	sp|P53671|LIMK2_HUMAN;tr|B5MC51|B5MC51_HUMAN	1375	Color2 [A=255, R=0, G=0, B=0]	1	4					2	2	2	3.4	3.4	3.4	72.231	0.00065253	3.1908	920020000	14	19.3475	19.3046	19.2136	18.8874	18.4082	18.8032	17.8715	17.7893	17.8341	18.2959	18.4342	18.1126	18.3645	18.5473	18.386	18.4429	18.4037	18.3164	18.3001	17.7551	18.2694	19.6303	18.8457	18.558	18.432	18.76
+	12.9899	-0.572429	sp|P53990|IST1_HUMAN;tr|H3BMU1|H3BMU1_HUMAN;tr|H3BUI0|H3BUI0_HUMAN;tr|F5GXM3|F5GXM3_HUMAN;tr|H3BQF7|H3BQF7_HUMAN;tr|J3KR23|J3KR23_HUMAN;tr|H3BPP6|H3BPP6_HUMAN;tr|H3BRE2|H3BRE2_HUMAN	sp|P53990|IST1_HUMAN;tr|H3BMU1|H3BMU1_HUMAN;tr|H3BUI0|H3BUI0_HUMAN;tr|F5GXM3|F5GXM3_HUMAN;tr|H3BQF7|H3BQF7_HUMAN;tr|J3KR23|J3KR23_HUMAN	1378	Color2 [A=255, R=0, G=0, B=0]	1	4					4	4	4	10.7	10.7	10.7	39.75	0	5.7492	1163700000	71	19.2631	19.1654	19.2872	19.3965	19.1562	19.0946	19.1828	19.2575	19.6111	18.8488	18.8154	19.0025	18.7483	18.7655	18.9945	18.4025	18.6589	18.8656	19.7191	19.6082	19.6178	19.6267	19.5113	19.4849	19.3005	18.8251
+	4.08964	1.04918	tr|E9PMI6|E9PMI6_HUMAN;tr|E9PJF4|E9PJF4_HUMAN;tr|J3KN38|J3KN38_HUMAN;sp|P54105|ICLN_HUMAN;tr|E9PQ83|E9PQ83_HUMAN	tr|E9PMI6|E9PMI6_HUMAN;tr|E9PJF4|E9PJF4_HUMAN;tr|J3KN38|J3KN38_HUMAN;sp|P54105|ICLN_HUMAN;tr|E9PQ83|E9PQ83_HUMAN	1381	Color2 [A=255, R=0, G=0, B=0]	1	4					2	2	2	15	15	15	18.259	0	10.142	1131700000	56	18.0703	19.7065	18.9505	19.059	19.2314	19.0825	18.7764	18.8365	19.0234	19.8563	19.2779	19.511	19.5358	20.0175	19.6312	19.4904	19.574	20.1696	18.225	18.1346	18.6109	18.2939	15.0933	14.2584	18.6311	19.1378
+	4.05777	-0.648047	sp|P54136|SYRC_HUMAN;tr|E5RJM9|E5RJM9_HUMAN;tr|E5RH09|E5RH09_HUMAN	sp|P54136|SYRC_HUMAN	1382	Color2 [A=255, R=0, G=0, B=0]	1	4					17	17	17	29.2	29.2	29.2	75.378	0	42.314	5659000000	302	21.8155	21.3922	21.2985	21.068	21.1223	21.2269	21.4382	21.5602	21.5787	21.0798	20.9039	21.1653	20.9302	20.8707	20.792	20.9725	20.8367	20.8564	21.5078	21.4826	21.7029	21.4937	21.4565	21.5063	21.4968	21.4336
+	10.7868	0.997002	sp|P54709|AT1B3_HUMAN;tr|H7C547|H7C547_HUMAN;tr|F8WBY4|F8WBY4_HUMAN;tr|C9JXZ1|C9JXZ1_HUMAN;tr|C9JA36|C9JA36_HUMAN	sp|P54709|AT1B3_HUMAN;tr|H7C547|H7C547_HUMAN;tr|F8WBY4|F8WBY4_HUMAN;tr|C9JXZ1|C9JXZ1_HUMAN;tr|C9JA36|C9JA36_HUMAN	1388	Color2 [A=255, R=0, G=0, B=0]	1	4					2	2	2	9	9	9	31.512	0	6.4979	208080000	40	15.2041	15.2938	15.1073	16.2093	16.3405	16.2579	15.8431	16.1322	16.0167	17.1099	16.8127	17.3465	17.0526	17.1919	17.1653	17.4491	17.2567	17.4172	16.1806	15.7403	15.8168	16.5439	16.4285	15.9389	17.2289	16.9441
+	7.20994	0.753936	sp|P55081|MFAP1_HUMAN	sp|P55081|MFAP1_HUMAN	1399	Color2 [A=255, R=0, G=0, B=0]	1	4					3	3	3	10.3	10.3	10.3	51.958	0	7.6301	557150000	59	18.0396	17.8956	17.8754	18.4725	18.2374	18.1281	18.0799	18.0042	18.0946	18.5278	18.3498	18.3665	18.4847	18.5805	18.4547	18.2121	18.5813	18.428	17.5963	17.2804	17.2235	17.3222	16.8638	16.8839	17.8618	17.6885
+	6.17371	1.27117	tr|F8W020|F8W020_HUMAN;tr|F8VXI6|F8VXI6_HUMAN;tr|F8VUX1|F8VUX1_HUMAN;tr|F8VY35|F8VY35_HUMAN;tr|F8W0J6|F8W0J6_HUMAN;tr|F5H4R6|F5H4R6_HUMAN;tr|H0YIV4|H0YIV4_HUMAN;sp|P55209|NP1L1_HUMAN;tr|H0YHC3|H0YHC3_HUMAN;tr|F8W118|F8W118_HUMAN;tr|F8VV59|F8VV59_HUMAN;tr|B7Z9C2|B7Z9C2_HUMAN;tr|H0YH88|H0YH88_HUMAN;tr|F8VRJ2|F8VRJ2_HUMAN;tr|F8VVB5|F8VVB5_HUMAN	tr|F8W020|F8W020_HUMAN;tr|F8VXI6|F8VXI6_HUMAN;tr|F8VUX1|F8VUX1_HUMAN;tr|F8VY35|F8VY35_HUMAN;tr|F8W0J6|F8W0J6_HUMAN;tr|F5H4R6|F5H4R6_HUMAN;tr|H0YIV4|H0YIV4_HUMAN;sp|P55209|NP1L1_HUMAN;tr|H0YHC3|H0YHC3_HUMAN;tr|F8W118|F8W118_HUMAN;tr|F8VV59|F8VV59_HUMAN;tr|B7Z9C2|B7Z9C2_HUMAN;tr|H0YH88|H0YH88_HUMAN;tr|F8VRJ2|F8VRJ2_HUMAN;tr|F8VVB5|F8VVB5_HUMAN	1403	Color2 [A=255, R=0, G=0, B=0]	1	4					7	5	2	44.9	39.6	20.3	24.366	0	59.86	3473100000	99	17.5022	18.82	18.6538	19.7909	20.043	20.1693	20.1236	20.5794	20.1978	20.6886	20.9321	21.0184	21.5258	21.1412	18.4407	21.5573	20.759	21.1541	19.7109	19.5989	19.4033	19.3472	19.4605	19.507	20.3605	20.5746
+	11.0027	-0.820171	sp|P55263|ADK_HUMAN	sp|P55263|ADK_HUMAN	1405	Color2 [A=255, R=0, G=0, B=0]	1	4					6	6	6	22.1	22.1	22.1	40.545	0	13.955	1187200000	110	20.0362	19.6666	20.0263	19.4744	19.635	19.4352	19.222	18.9227	19.2861	18.6949	18.5492	18.6649	18.4214	18.4853	18.7554	18.5336	18.6466	18.4225	19.4031	19.7153	19.7575	19.245	19.434	19.5961	18.739	18.8773
+	12.1634	1.38537	sp|P55327|TPD52_HUMAN;tr|H0YC44|H0YC44_HUMAN;tr|E5RK35|E5RK35_HUMAN	sp|P55327|TPD52_HUMAN	1407	Color2 [A=255, R=0, G=0, B=0]	1	4					7	7	1	49.1	49.1	12.1	24.327	0	287.56	8674600000	260	21.5082	21.6903	21.5985	21.9446	22.006	21.8975	21.6948	21.813	21.6966	22.675	22.498	22.7089	23.1494	22.9002	22.9291	23.04	22.7574	22.8783	20.5723	20.5438	20.567	20.5647	20.5769	20.594	22.0744	21.8279
+	10.0671	-0.71189	sp|P55735|SEC13_HUMAN;tr|E7ERC8|E7ERC8_HUMAN;tr|A8MXL6|A8MXL6_HUMAN	sp|P55735|SEC13_HUMAN	1408	Color2 [A=255, R=0, G=0, B=0]	1	4					3	3	3	13.4	13.4	13.4	35.54	0	12.551	425870000	44	18.5667	18.4354	18.1496	18.0334	17.9562	17.7445	17.6543	17.9399	17.7879	16.997	17.4102	17.0528	16.7918	17.1538	17.3128	16.9996	17.3871	17.3341	17.5	18.2368	18.4747	17.7389	17.7259	17.96	17.2508	17.2723
+	8.91583	1.01715	sp|P56181|NDUV3_HUMAN	sp|P56181|NDUV3_HUMAN	1415	Color2 [A=255, R=0, G=0, B=0]	1	4					1	1	1	14.8	14.8	14.8	11.94	0.00035829	4.2282	705260000	46	18.4106	18.3434	18.3218	18.6624	18.291	18.8039	18.591	17.9134	18.0352	18.9459	18.9082	18.983	18.938	18.9748	19.1883	18.9272	18.8046	18.8944	17.0646	17.5677	17.4166	17.5924	17.4039	17.4225	18.1834	18.0662
+	4.2601	0.788065	sp|P56211|ARP19_HUMAN;tr|H3BMD8|H3BMD8_HUMAN;tr|H3BQ52|H3BQ52_HUMAN;tr|H3BTD3|H3BTD3_HUMAN	sp|P56211|ARP19_HUMAN;tr|H3BMD8|H3BMD8_HUMAN;tr|H3BQ52|H3BQ52_HUMAN;tr|H3BTD3|H3BTD3_HUMAN	1418	Color2 [A=255, R=0, G=0, B=0]	1	4					5	4	4	51.8	42	42	12.323	0	27.258	3328300000	120	21.2371	21.2846	21.1773	21.0244	21.0506	20.9682	20.6175	20.626	20.6664	20.8482	21.0061	20.9322	21.0978	21.1516	21.1083	21.0244	21.1662	21.2377	19.2662	19.318	19.1627	19.3785	19.2791	19.3572	19.9187	20.123
+	4.6888	-0.720777	tr|C9J8T0|C9J8T0_HUMAN;sp|P57772|SELB_HUMAN	tr|C9J8T0|C9J8T0_HUMAN;sp|P57772|SELB_HUMAN	1427	Color2 [A=255, R=0, G=0, B=0]	1	4					2	2	2	5.3	5.3	5.3	47.876	0	5.9268	261940000	43	17.2532	16.7645	16.6855	17.1089	17.0201	17.0954	16.5625	17.0629	16.8673	16.7625	16.2187	16.2581	16.6595	15.9457	16.3613	16.4063	16.4033	16.5181	17.2884	17.6846	17.4132	17.4252	17.5885	17.4729	17.179	17.0716
+	6.9817	0.791287	tr|C9JL85|C9JL85_HUMAN;sp|P58546|MTPN_HUMAN	tr|C9JL85|C9JL85_HUMAN;sp|P58546|MTPN_HUMAN	1428	Color2 [A=255, R=0, G=0, B=0]	1	4					2	2	2	46.2	46.2	46.2	5.7044	0	99.354	2577000000	80	19.5687	18.0614	19.5353	20.4781	20.3095	20.2109	20.1882	18.5536	18.8571	20.4279	20.0366	20.4932	20.8862	20.6437	20.7477	19.6552	20.4377	20.8672	19.9635	19.823	19.4065	20.053	20.0159	19.8514	20.2082	20.0501
+	3.17888	0.679975	tr|E9PM31|E9PM31_HUMAN;tr|H0YEE2|H0YEE2_HUMAN;tr|E9PJK1|E9PJK1_HUMAN;tr|E9PRJ8|E9PRJ8_HUMAN;tr|H0YDL9|H0YDL9_HUMAN;tr|H0YDJ9|H0YDJ9_HUMAN;sp|P60033|CD81_HUMAN;tr|E9PIF1|E9PIF1_HUMAN;tr|A6NMH8|A6NMH8_HUMAN	tr|E9PM31|E9PM31_HUMAN;tr|H0YEE2|H0YEE2_HUMAN;tr|E9PJK1|E9PJK1_HUMAN;tr|E9PRJ8|E9PRJ8_HUMAN;tr|H0YDL9|H0YDL9_HUMAN;tr|H0YDJ9|H0YDJ9_HUMAN;sp|P60033|CD81_HUMAN;tr|E9PIF1|E9PIF1_HUMAN;tr|A6NMH8|A6NMH8_HUMAN	1430	Color2 [A=255, R=0, G=0, B=0]	1	4					1	1	1	21.7	21.7	21.7	10.027	0.00065232	3.1906	342920000	4	16.8165	16.2342	16.9845	17.3283	17.399	16.4421	15.0767	17.3525	14.1728	16.1582	17.2202	17.3884	17.6575	17.526	17.4386	17.6342	17.4936	17.6482	16.9084	16.448	16.9699	17.76	17.3139	17.343	16.9517	17.3447
+	4.49972	0.80893	sp|P60059|SC61G_HUMAN	sp|P60059|SC61G_HUMAN	1431	Color2 [A=255, R=0, G=0, B=0]	1	4					1	1	1	19.1	19.1	19.1	7.7412	0.0015552	2.7653	122950000	33	14.242	14.8921	15.1075	16.0351	16.0419	16.0692	15.7393	15.8836	15.7486	16.744	16.4422	16.837	16.8328	16.1101	16.554	17.1213	16.4984	16.5445	15.2979	15.085	15.4043	16.0481	15.924	15.4608	16.4347	15.885
+	6.54928	-0.626233	sp|P60228|EIF3E_HUMAN;tr|E5RGA2|E5RGA2_HUMAN;tr|E5RHS5|E5RHS5_HUMAN;tr|E5RIT4|E5RIT4_HUMAN;tr|H0YBR5|H0YBR5_HUMAN;tr|H0YAW4|H0YAW4_HUMAN	sp|P60228|EIF3E_HUMAN;tr|E5RGA2|E5RGA2_HUMAN;tr|E5RHS5|E5RHS5_HUMAN	1433	Color2 [A=255, R=0, G=0, B=0]	1	4					8	8	8	19.6	19.6	19.6	52.22	0	49.383	4274100000	217	20.8431	20.6269	20.9247	20.7647	20.6546	20.8043	21.1319	21.301	21.2632	20.6312	20.4797	20.565	20.4158	20.4126	20.5033	20.3321	20.6259	20.7078	21.3645	21.3919	21.3992	21.2029	21.1296	21.3913	21.0009	21.0548
+	3.92037	0.99611	sp|P60468|SC61B_HUMAN;tr|S4R3B5|S4R3B5_HUMAN	sp|P60468|SC61B_HUMAN	1434	Color2 [A=255, R=0, G=0, B=0]	1	4					3	3	3	37.5	37.5	37.5	9.9743	0	13.702	1682200000	72	20.2806	20.2498	20.2642	19.8265	19.9951	19.9989	19.8628	19.7969	19.9105	19.9922	20.0942	19.8452	19.8598	19.7749	19.8593	19.7847	19.8238	19.8784	16.9137	18.2007	17.2788	17.0428	17.4259	15.7399	19.4032	19.5893
+	6.56747	0.752748	tr|F8W1R7|F8W1R7_HUMAN;sp|P60660|MYL6_HUMAN;tr|G3V1V0|G3V1V0_HUMAN;tr|J3KND3|J3KND3_HUMAN;tr|G8JLA2|G8JLA2_HUMAN;tr|B7Z6Z4|B7Z6Z4_HUMAN;tr|G3V1Y7|G3V1Y7_HUMAN;tr|F8VPF3|F8VPF3_HUMAN;tr|F8VZU9|F8VZU9_HUMAN;tr|F8W180|F8W180_HUMAN;tr|H0YI43|H0YI43_HUMAN;tr|F8VXL3|F8VXL3_HUMAN	tr|F8W1R7|F8W1R7_HUMAN;sp|P60660|MYL6_HUMAN;tr|G3V1V0|G3V1V0_HUMAN;tr|J3KND3|J3KND3_HUMAN;tr|G8JLA2|G8JLA2_HUMAN;tr|B7Z6Z4|B7Z6Z4_HUMAN;tr|G3V1Y7|G3V1Y7_HUMAN;tr|F8VPF3|F8VPF3_HUMAN	1435	Color2 [A=255, R=0, G=0, B=0]	1	4					7	7	5	56.6	56.6	40	16.29	0	216.57	67608000000	458	24.9588	25.2451	24.8982	25.3973	25.3214	25.3734	24.6391	24.7216	24.688	25.7283	25.4634	25.656	25.9512	25.8112	25.7951	25.8446	25.6838	25.812	24.2612	24.1272	24.1051	24.3995	24.4051	24.3739	24.8411	24.7546
+	7.38612	-1.31468	sp|P60673|PROF3_HUMAN	sp|P60673|PROF3_HUMAN	1436	Color2 [A=255, R=0, G=0, B=0]	1	4					2	2	2	20.4	20.4	20.4	14.596	0.00034083	3.6184	367810000	41	19.2028	18.6374	18.9716	18.2568	17.9925	18.3503	17.8138	17.3798	17.7263	17.5375	17.1862	17.4307	17.1922	16.8085	17.5867	17.5795	13.7411	17.6824	17.7872	17.7439	17.5709	17.8283	17.7932	17.9202	16.9149	17.1187
+	3.68749	-0.592224	sp|P60842|IF4A1_HUMAN;tr|J3KT12|J3KT12_HUMAN;tr|J3QS69|J3QS69_HUMAN;tr|J3KTB5|J3KTB5_HUMAN;tr|J3KSZ0|J3KSZ0_HUMAN;tr|J3QL43|J3QL43_HUMAN;tr|J3QR64|J3QR64_HUMAN;tr|J3QLN6|J3QLN6_HUMAN;tr|J3KTN0|J3KTN0_HUMAN;tr|J3KS25|J3KS25_HUMAN;tr|J3QKZ9|J3QKZ9_HUMAN;tr|J3QL52|J3QL52_HUMAN;tr|J3KSN7|J3KSN7_HUMAN;tr|E7EMV8|E7EMV8_HUMAN;tr|J3KS93|J3KS93_HUMAN;tr|J3KT04|J3KT04_HUMAN;tr|F8WE11|F8WE11_HUMAN;tr|E9PBH4…	sp|P60842|IF4A1_HUMAN;tr|J3KT12|J3KT12_HUMAN;tr|J3QS69|J3QS69_HUMAN;tr|J3KTB5|J3KTB5_HUMAN;tr|J3KSZ0|J3KSZ0_HUMAN;tr|J3QL43|J3QL43_HUMAN	1438	Color2 [A=255, R=0, G=0, B=0]	1	4					19	19	9	48.8	48.8	23.4	46.153	0	273.41	29989000000	722	23.2381	23.3684	23.1379	23.3905	23.4336	23.4259	24.0421	24.0951	24.0777	23.5377	23.4946	23.4171	23.2748	23.1999	23.2049	23.1947	23.2807	23.204	24.3573	24.4275	24.6363	24.2792	24.2595	24.521	23.8643	23.9403
+	4.21387	1.09855	sp|P60880|SNP25_HUMAN;tr|A0A0A0MSS0|A0A0A0MSS0_HUMAN	sp|P60880|SNP25_HUMAN;tr|A0A0A0MSS0|A0A0A0MSS0_HUMAN	1440	Color2 [A=255, R=0, G=0, B=0]	1	4					3	3	3	19.4	19.4	19.4	23.315	0	16.793	276010000	18	16.9336	17.515	17.5443	17.1965	17.3254	17.1784	17.1224	16.9951	17.1561	17.5679	17.456	17.3934	17.4622	17.9528	17.642	17.1329	17.8363	17.5343	15.036	15.2643	16.6399	16.3475	15.2596	16.0166	17.0987	17.3253
+	9.70508	-0.814592	tr|B1ALA9|B1ALA9_HUMAN;sp|P60891|PRPS1_HUMAN;tr|A0A2R8Y7H4|A0A2R8Y7H4_HUMAN;tr|B1ALA7|B1ALA7_HUMAN;tr|A0A0B4J207|A0A0B4J207_HUMAN;sp|P21108|PRPS3_HUMAN;tr|Q15244|Q15244_HUMAN	tr|B1ALA9|B1ALA9_HUMAN;sp|P60891|PRPS1_HUMAN;tr|A0A2R8Y7H4|A0A2R8Y7H4_HUMAN;tr|B1ALA7|B1ALA7_HUMAN	1441	Color2 [A=255, R=0, G=0, B=0]	1	4					8	8	5	29.8	29.8	20.4	31.392	0	27.42	2829600000	113	20.5751	20.8412	20.734	20.1682	20.2526	20.1934	20.6855	20.7135	20.7308	19.6882	20.013	19.875	19.0643	19.7506	19.5667	19.2751	19.8711	19.4259	20.0483	21.0209	20.7826	20.5281	20.7565	20.9799	20.121	20.3726
+	3.10665	-0.661852	sp|P60981|DEST_HUMAN;tr|F6RFD5|F6RFD5_HUMAN	sp|P60981|DEST_HUMAN;tr|F6RFD5|F6RFD5_HUMAN	1445	Color2 [A=255, R=0, G=0, B=0]	1	4					8	7	7	50.9	46.7	46.7	18.506	0	130.36	12801000000	222	23.4961	23.5788	23.5844	22.7847	22.9988	22.9294	21.9502	22.0198	22.0783	22.5367	22.8169	22.5838	22.6348	22.6942	22.6482	22.625	22.7688	22.6897	21.2499	21.4867	21.6287	22.9653	23.0619	23.2064	22.3797	22.3832
+	7.55804	-0.678384	sp|P61081|UBC12_HUMAN;tr|M0QX69|M0QX69_HUMAN;tr|M0QYI6|M0QYI6_HUMAN	sp|P61081|UBC12_HUMAN	1455	Color2 [A=255, R=0, G=0, B=0]	1	4					7	7	7	37.7	37.7	37.7	20.9	0	28.455	2512000000	178	21.1811	21.1594	21.2091	20.5786	20.6054	20.7114	20.1827	20.0946	20.2369	19.9363	19.9918	19.9439	19.9101	20.0601	20.1802	20.0054	20.112	20.1863	20.2604	20.3924	20.5829	20.2427	20.1484	20.5308	19.9728	20.0842
+	7.56036	-0.744827	sp|P61221|ABCE1_HUMAN;tr|D6R9I9|D6R9I9_HUMAN;tr|D6RGF4|D6RGF4_HUMAN;tr|H0Y990|H0Y990_HUMAN	sp|P61221|ABCE1_HUMAN;tr|D6R9I9|D6R9I9_HUMAN;tr|D6RGF4|D6RGF4_HUMAN	1465	Color2 [A=255, R=0, G=0, B=0]	1	4					14	14	14	29	29	29	67.314	0	24.937	1752400000	79	20.3333	19.8182	20.5223	20.0156	19.1982	19.5808	19.5187	19.5884	19.6133	19.7444	19.777	19.5779	19.0937	19.303	19.2089	19.2414	19.067	19.323	19.7906	20.2834	19.8801	19.7104	19.8825	19.617	19.9171	19.8337
+	4.02241	-0.59835	tr|J3QRI7|J3QRI7_HUMAN;tr|J3QQQ9|J3QQQ9_HUMAN;tr|J3QQV1|J3QQV1_HUMAN;tr|J3QRC4|J3QRC4_HUMAN;sp|P61254|RL26_HUMAN;tr|E5RIT6|E5RIT6_HUMAN;sp|Q9UNX3|RL26L_HUMAN;tr|J3KSS0|J3KSS0_HUMAN;tr|E5RHH1|E5RHH1_HUMAN;tr|J3KS10|J3KS10_HUMAN	tr|J3QRI7|J3QRI7_HUMAN;tr|J3QQQ9|J3QQQ9_HUMAN;tr|J3QQV1|J3QQV1_HUMAN;tr|J3QRC4|J3QRC4_HUMAN;sp|P61254|RL26_HUMAN;tr|E5RIT6|E5RIT6_HUMAN;sp|Q9UNX3|RL26L_HUMAN	1470	Color2 [A=255, R=0, G=0, B=0]	1	4					7	7	7	52.3	52.3	52.3	12.63	0	31.525	7771500000	253	22.3067	22.0278	22.3492	21.5284	21.717	21.7054	21.4175	21.3953	21.5121	21.6325	21.6615	21.6888	21.0683	21.1977	21.4048	21.0922	21.3159	21.2698	21.9058	22.2521	22.1075	21.7388	21.9113	21.8031	21.8169	21.9217
+	4.10894	0.575292	sp|P61604|CH10_HUMAN;tr|B8ZZL8|B8ZZL8_HUMAN;tr|B8ZZ54|B8ZZ54_HUMAN	sp|P61604|CH10_HUMAN;tr|B8ZZL8|B8ZZL8_HUMAN;tr|B8ZZ54|B8ZZ54_HUMAN	1477	Color2 [A=255, R=0, G=0, B=0]	1	4					6	6	3	60.8	60.8	32.4	10.932	0	50.389	184660000000	466	27.229	26.7867	26.9409	26.9053	26.607	26.8011	26.3244	26.0307	26.2438	27.0021	26.7829	26.9437	27.0543	26.9225	27.0615	27.0452	26.9206	27.0734	26.0004	25.8537	25.7668	25.8648	25.7574	25.8481	26.2209	26.1393
+	8.78731	0.89492	tr|F5GXX5|F5GXX5_HUMAN;sp|P61803|DAD1_HUMAN;tr|F5H895|F5H895_HUMAN;tr|A0A0B4J239|A0A0B4J239_HUMAN	tr|F5GXX5|F5GXX5_HUMAN;sp|P61803|DAD1_HUMAN;tr|F5H895|F5H895_HUMAN;tr|A0A0B4J239|A0A0B4J239_HUMAN	1481	Color2 [A=255, R=0, G=0, B=0]	1	4					3	3	3	37.6	37.6	37.6	9.5541	0	11.544	779580000	44	15.7968	16.8827	16.5381	17.4607	17.8703	17.5768	17.4782	17.3005	16.9552	18.8465	19.0994	18.4223	18.5442	18.3713	18.5498	18.7658	18.3265	18.6531	17.6173	17.7199	17.9317	18.0979	17.9424	18.2445	18.5342	18.4636
+	12.9261	-0.835043	sp|P61981|1433G_HUMAN	sp|P61981|1433G_HUMAN	1490	Color2 [A=255, R=0, G=0, B=0]	1	4					9	6	6	40.1	29.1	29.1	28.302	0	160.14	21503000000	220	24.1829	23.8447	24.0617	23.62	23.5929	23.6257	23.5837	23.4043	23.4362	22.8523	23.014	22.7039	22.863	22.9519	22.9346	22.6198	22.897	22.8076	23.7048	23.9027	23.8082	23.5737	23.5378	23.6338	22.9062	23.2376
+	6.9937	-1.14385	sp|P62070|RRAS2_HUMAN;tr|E9PK85|E9PK85_HUMAN	sp|P62070|RRAS2_HUMAN;tr|E9PK85|E9PK85_HUMAN	1491	Color2 [A=255, R=0, G=0, B=0]	1	4					2	1	1	11.3	5.9	5.9	23.399	0	8.2342	130880000	43	17.0955	16.8417	16.9847	16.5109	16.6261	16.471	15.9911	15.6983	16.0463	15.0116	15.9254	15.4137	14.917	15.5951	15.5204	15.5662	15.9521	15.366	16.8947	17.147	17.1537	16.8938	16.9231	17.2454	15.7572	16.0108
+	2.5934	0.719501	sp|P62072|TIM10_HUMAN	sp|P62072|TIM10_HUMAN	1492	Color2 [A=255, R=0, G=0, B=0]	1	4					2	2	2	16.7	16.7	16.7	10.333	0.0015753	2.8869	995700000	65	20.5005	20.2016	20.3067	19.5719	19.581	19.6605	18.5433	18.4328	18.4253	19.5699	19.504	19.5543	19.6354	19.7422	19.6942	19.7513	19.8338	19.8359	17.7832	18.1058	17.7211	17.3666	17.8373	17.5984	18.4437	18.7251
+	8.93165	-0.701751	sp|P62140|PP1B_HUMAN;tr|C9J9S3|C9J9S3_HUMAN;tr|C9JP48|C9JP48_HUMAN;tr|E7ETD8|E7ETD8_HUMAN	sp|P62140|PP1B_HUMAN;tr|C9J9S3|C9J9S3_HUMAN;tr|C9JP48|C9JP48_HUMAN	1495	Color2 [A=255, R=0, G=0, B=0]	1	4					8	8	4	28.1	28.1	15.3	37.186	0	22.647	1486900000	112	19.725	19.2829	19.7625	19.3366	19.1728	18.8389	19.2189	19.3147	19.2375	19.0041	18.913	18.696	18.5175	19.3552	18.7993	19.0367	19.1814	18.9982	19.7498	20.2166	20.2385	19.2158	19.6188	19.5135	18.4377	19.1123
+	3.21162	0.627327	sp|P62256|UBE2H_HUMAN;tr|H7C4M9|H7C4M9_HUMAN;tr|C9JZG9|C9JZG9_HUMAN;tr|C9JZY6|C9JZY6_HUMAN;tr|C9J8Q9|C9J8Q9_HUMAN;tr|A0A3B3IU20|A0A3B3IU20_HUMAN	sp|P62256|UBE2H_HUMAN;tr|H7C4M9|H7C4M9_HUMAN;tr|C9JZG9|C9JZG9_HUMAN;tr|C9JZY6|C9JZY6_HUMAN;tr|C9J8Q9|C9J8Q9_HUMAN	1503	Color2 [A=255, R=0, G=0, B=0]	1	4					3	3	3	16.9	16.9	16.9	20.655	0	4.8744	452090000	29	18.9215	17.0781	18.6971	17.3438	17.3926	18.129	17.2397	17.9164	17.655	17.7882	18.0101	18.146	18.466	17.7303	18.0404	18.0526	17.1959	17.502	17.1478	16.782	17.049	17.3332	17.2436	17.0074	17.4231	17.9272
+	11.5112	-0.530794	sp|P62258|1433E_HUMAN;tr|K7EM20|K7EM20_HUMAN;tr|B4DJF2|B4DJF2_HUMAN;tr|I3L3T1|I3L3T1_HUMAN;tr|K7EIT4|K7EIT4_HUMAN;tr|I3L0W5|I3L0W5_HUMAN	sp|P62258|1433E_HUMAN	1504	Color2 [A=255, R=0, G=0, B=0]	1	4					18	18	16	81.6	81.6	74.5	29.174	0	200.03	112770000000	978	26.0037	25.8584	25.7754	25.6442	25.7089	25.5898	25.7656	25.6387	25.7079	25.2811	25.408	25.309	25.1732	25.1638	25.232	25.1453	25.359	25.2597	26.1703	26.2734	26.3915	26.1174	26.2481	26.3608	25.3673	25.4753
+	9.11029	-0.717908	sp|P62269|RS18_HUMAN;tr|J3JS69|J3JS69_HUMAN;tr|A0A0G2JQH2|A0A0G2JQH2_HUMAN;tr|Q5GGW2|Q5GGW2_HUMAN	sp|P62269|RS18_HUMAN	1507	Color2 [A=255, R=0, G=0, B=0]	1	4					11	11	11	53.3	53.3	53.3	17.718	0	139.77	17190000000	394	23.7418	23.4368	23.615	23.1046	22.9002	23.0263	22.9144	22.7334	22.8533	22.4968	22.472	22.4674	22.2757	22.1415	22.4428	22.2732	22.372	22.4176	23.2805	23.5513	23.4636	22.7526	22.8461	22.9741	22.5571	22.6577
+	8.76247	-1.15879	sp|P62306|RUXF_HUMAN;tr|A0A0B4J254|A0A0B4J254_HUMAN;tr|F8W0W6|F8W0W6_HUMAN	sp|P62306|RUXF_HUMAN	1511	Color2 [A=255, R=0, G=0, B=0]	1	4					3	3	3	32.6	32.6	32.6	9.7251	0	97.663	1215600000	65	19.6736	19.6803	19.7325	19.1845	19.565	19.4121	18.8629	18.5842	18.7477	18.3012	18.5778	18.6984	18.4596	18.3566	18.4926	18.333	17.8279	17.9667	20.3273	20.8471	20.3448	19.9689	20.1448	20.615	18.1658	18.3176
+	8.60123	0.643296	sp|P62310|LSM3_HUMAN	sp|P62310|LSM3_HUMAN	1512	Color2 [A=255, R=0, G=0, B=0]	1	4					1	1	1	11.8	11.8	11.8	11.845	0.00064103	3.0532	983690000	10	18.3656	18.6617	18.619	19.054	19.0957	19.0689	18.584	18.7471	18.8208	19.1602	19.1887	19.2496	19.1752	19.1726	19.1151	19.2364	19.09	19.27	18.4269	18.3606	18.4135	18.4814	18.3216	18.346	18.7814	18.677
+	5.4354	-0.636704	sp|P62316|SMD2_HUMAN;tr|K7ERG4|K7ERG4_HUMAN;tr|K7EJB5|K7EJB5_HUMAN	sp|P62316|SMD2_HUMAN;tr|K7ERG4|K7ERG4_HUMAN	1515	Color2 [A=255, R=0, G=0, B=0]	1	4					6	6	6	55.9	55.9	55.9	13.527	0	29.543	2905900000	66	21.1393	21.0209	21.0825	20.5567	20.6383	20.9193	19.9714	19.59	19.9919	20.2029	20.3164	20.2473	19.8777	20.6249	19.7173	20.5718	20.2772	19.9854	21.0506	21.2232	20.9234	21.1462	21.0599	20.8667	19.9616	20.1477
+	2.24859	0.701366	sp|P62328|TYB4_HUMAN	sp|P62328|TYB4_HUMAN	1517	Color2 [A=255, R=0, G=0, B=0]	1	4					3	3	3	54.5	54.5	54.5	5.0526	0	25.154	104240000000	323	26.7712	26.5147	26.5442	26.1878	24.838	26.078	25.3914	25.3839	25.3653	25.6805	25.5916	25.5194	26.1101	26.208	26.2507	25.6278	25.6929	25.6268	22.3235	22.5672	23.3378	24.0381	24.1044	24.1506	24.6401	25.0711
+	4.45135	-0.637458	sp|P62487|RPB7_HUMAN;tr|E9PIU7|E9PIU7_HUMAN;tr|H0YEE4|H0YEE4_HUMAN;tr|E9PKH3|E9PKH3_HUMAN	sp|P62487|RPB7_HUMAN;tr|E9PIU7|E9PIU7_HUMAN;tr|H0YEE4|H0YEE4_HUMAN;tr|E9PKH3|E9PKH3_HUMAN	1521	Color2 [A=255, R=0, G=0, B=0]	1	4					4	4	4	25.6	25.6	25.6	19.294	0	10.057	439590000	30	17.7841	17.9145	17.809	17.823	17.9492	17.8506	17.8172	17.4167	18.1566	17.2888	17.5683	15.7923	17.5907	17.5476	17.263	17.8462	17.2123	17.6787	18.2492	18.041	18.2642	18.441	17.923	18.4464	17.7638	17.2123
+	6.01538	-0.585912	sp|P62495|ERF1_HUMAN;tr|B7Z7P8|B7Z7P8_HUMAN;tr|I3L492|I3L492_HUMAN;tr|D6RCB3|D6RCB3_HUMAN;tr|D6RJE8|D6RJE8_HUMAN	sp|P62495|ERF1_HUMAN;tr|B7Z7P8|B7Z7P8_HUMAN	1522	Color2 [A=255, R=0, G=0, B=0]	1	4					13	13	13	34.6	34.6	34.6	49.03	0	64.684	3583600000	200	20.5514	20.3274	20.2681	20.3929	20.2142	20.3629	20.7189	20.6571	20.7125	20.1858	20.1143	20.2913	19.8284	19.9539	20.0286	19.972	20.0915	19.9739	21.2348	21.3491	21.173	21.2983	21.2214	21.2281	20.6473	20.7534
+	2.04928	1.12771	tr|E7ETK0|E7ETK0_HUMAN;tr|A0A2R8Y849|A0A2R8Y849_HUMAN;sp|P62847|RS24_HUMAN;tr|A0A2R8YD14|A0A2R8YD14_HUMAN;tr|A0A2R8Y8A0|A0A2R8Y8A0_HUMAN	tr|E7ETK0|E7ETK0_HUMAN;tr|A0A2R8Y849|A0A2R8Y849_HUMAN;sp|P62847|RS24_HUMAN;tr|A0A2R8YD14|A0A2R8YD14_HUMAN;tr|A0A2R8Y8A0|A0A2R8Y8A0_HUMAN	1534	Color2 [A=255, R=0, G=0, B=0]	1	4					2	2	2	17.6	17.6	17.6	15.197	0	5.2945	407680000	18	14.1887	14.9685	14.4161	13.7283	17.2817	16.1969	17.277	16.7688	16.4465	16.9027	16.9898	17.4584	18.2655	17.2945	17.157	17.5724	17.145	17.2063	19.8287	19.5644	19.4206	14.072	16.4897	14.0312	18.647	17.9356
+	4.0075	-0.585499	sp|Q5JNZ5|RS26L_HUMAN;sp|P62854|RS26_HUMAN	sp|Q5JNZ5|RS26L_HUMAN;sp|P62854|RS26_HUMAN	1536	Color2 [A=255, R=0, G=0, B=0]	1	4					1	1	1	7.8	7.8	7.8	13.002	0.0015466	2.7117	4227700000	42	21.2913	20.8995	21.1128	20.8443	20.8466	20.8554	20.7413	20.6158	20.7736	20.4471	20.602	20.4271	20.1421	20.228	20.2096	20.3244	20.4878	20.4677	21.3382	21.4497	21.4725	20.9663	20.9983	21.0908	20.9764	21.0788
+	5.99194	0.583413	sp|P62857|RS28_HUMAN	sp|P62857|RS28_HUMAN	1537	Color2 [A=255, R=0, G=0, B=0]	1	4					4	4	4	40.6	40.6	40.6	7.8409	0	16.634	10284000000	296	22.7245	21.3433	21.668	22.2658	22.0401	22.3154	21.8579	21.709	21.9365	22.2637	22.0317	22.3428	22.5378	22.292	22.504	22.3526	22.2425	22.3477	21.756	21.2296	21.103	21.8842	21.6813	21.4971	21.971	21.5881
+	10.5207	1.21937	sp|P62861|RS30_HUMAN;tr|E9PR30|E9PR30_HUMAN	sp|P62861|RS30_HUMAN;tr|E9PR30|E9PR30_HUMAN	1538	Color2 [A=255, R=0, G=0, B=0]	1	4					1	1	1	16.9	16.9	16.9	6.6478	0.00034953	3.9389	5508100000	75	20.4011	20.5846	20.4841	21.2707	21.1316	21.1287	21.2685	21.0923	21.2142	21.9247	21.8127	21.9048	21.9928	21.8047	21.953	22.3907	22.1604	22.2938	20.4815	20.237	20.2129	20.0367	19.8562	19.7879	21.6187	21.4665
+	8.76277	-0.624033	sp|P62899|RL31_HUMAN;tr|B8ZZK4|B8ZZK4_HUMAN;tr|H7C2W9|H7C2W9_HUMAN;tr|C9JU56|C9JU56_HUMAN;tr|B7Z4E3|B7Z4E3_HUMAN;tr|B7Z4C8|B7Z4C8_HUMAN	sp|P62899|RL31_HUMAN;tr|B8ZZK4|B8ZZK4_HUMAN;tr|H7C2W9|H7C2W9_HUMAN;tr|C9JU56|C9JU56_HUMAN;tr|B7Z4E3|B7Z4E3_HUMAN;tr|B7Z4C8|B7Z4C8_HUMAN	1543	Color2 [A=255, R=0, G=0, B=0]	1	4					5	5	5	33.6	33.6	33.6	14.463	0	13.372	12536000000	173	23.6051	23.2973	23.4296	22.9879	22.8069	22.9154	22.5734	22.4489	22.5656	22.2801	22.2728	22.2128	21.9589	21.9993	22.1875	22.1662	22.256	22.3043	22.8113	23.2218	23.0519	22.5687	22.6605	22.7709	22.2753	22.4666
+	5.56571	-0.639054	tr|Q5VVC8|Q5VVC8_HUMAN;sp|P62913|RL11_HUMAN	tr|Q5VVC8|Q5VVC8_HUMAN;sp|P62913|RL11_HUMAN	1546	Color2 [A=255, R=0, G=0, B=0]	1	4					9	9	9	53.3	53.3	53.3	19.024	0	78.914	11147000000	316	23.5099	22.917	23.2663	22.554	22.3105	22.4154	21.8503	21.6826	21.7861	22.2732	22.2693	22.286	22.1456	21.9831	22.0675	22.1464	22.1351	22.2556	22.5496	22.6018	22.4827	22.6379	22.6408	22.5233	22.4292	22.4715
+	9.00192	0.614898	sp|P62937|PPIA_HUMAN;tr|F8WE65|F8WE65_HUMAN;tr|C9J5S7|C9J5S7_HUMAN;tr|A0A0H2UH34|A0A0H2UH34_HUMAN;sp|Q9Y536|PAL4A_HUMAN;sp|P0DN26|PAL4F_HUMAN;sp|F5H284|PAL4D_HUMAN;sp|A0A0B4J2A2|PAL4C_HUMAN;sp|A0A075B767|PAL4H_HUMAN;sp|A0A075B759|PAL4E_HUMAN;tr|E5RIZ5|E5RIZ5_HUMAN;sp|P0DN37|PAL4G_HUMAN	sp|P62937|PPIA_HUMAN;tr|F8WE65|F8WE65_HUMAN;tr|C9J5S7|C9J5S7_HUMAN	1548	Color2 [A=255, R=0, G=0, B=0]	1	4					9	9	9	49.7	49.7	49.7	18.012	0	66.655	97472000000	866	24.7483	25.1759	24.9548	25.4574	25.4671	25.4956	25.1434	25.1811	25.2166	25.9019	25.6758	25.745	26.1393	25.8954	25.8934	26.152	25.8808	25.9601	24.5769	24.7249	24.5934	25.0264	25.0378	24.8773	25.5806	25.4285
+	4.27242	-0.892084	sp|P63000|RAC1_HUMAN;sp|P60763|RAC3_HUMAN;sp|P15153|RAC2_HUMAN;tr|J3KSC4|J3KSC4_HUMAN;tr|J3QLK0|J3QLK0_HUMAN;tr|B1AH77|B1AH77_HUMAN;tr|B1AH78|B1AH78_HUMAN;tr|B1AH80|B1AH80_HUMAN	sp|P63000|RAC1_HUMAN;sp|P60763|RAC3_HUMAN;sp|P15153|RAC2_HUMAN	1553	Color2 [A=255, R=0, G=0, B=0]	1	4					5	4	4	27.1	21.4	21.4	21.45	0	10.032	1929400000	20	20.2736	20.7145	20.1769	19.5185	19.2717	20.1327	18.5138	18.3131	18.6792	19.5129	19.0728	18.6293	19.3058	18.9079	19.2718	19.4378	18.8942	19.3757	19.8841	19.8107	19.86	19.866	20.0461	19.8025	19.1976	19.0865
+	9.99462	1.17785	tr|F6U1T9|F6U1T9_HUMAN;sp|P63098|CANB1_HUMAN;tr|D3YTA9|D3YTA9_HUMAN;tr|H7BYZ3|H7BYZ3_HUMAN	tr|F6U1T9|F6U1T9_HUMAN;sp|P63098|CANB1_HUMAN;tr|D3YTA9|D3YTA9_HUMAN;tr|H7BYZ3|H7BYZ3_HUMAN	1556	Color2 [A=255, R=0, G=0, B=0]	1	4					2	2	2	17.5	17.5	17.5	18.208	0.00033979	3.5794	484880000	8	16.3161	17.0326	16.8089	17.5403	17.8032	17.8559	17.439	17.6621	17.6634	18.0777	17.9784	18.1964	18.2998	18.2958	18.1324	18.2473	18.1971	18.1519	16.8951	16.3836	16.7632	17.0767	17.4154	16.997	17.8924	17.9011
+	12.626	-1.24526	sp|P63167|DYL1_HUMAN;tr|F8VXI7|F8VXI7_HUMAN;tr|F8VXL2|F8VXL2_HUMAN;tr|F8VRV5|F8VRV5_HUMAN;sp|Q96FJ2|DYL2_HUMAN	sp|P63167|DYL1_HUMAN;tr|F8VXI7|F8VXI7_HUMAN;tr|F8VXL2|F8VXL2_HUMAN;tr|F8VRV5|F8VRV5_HUMAN;sp|Q96FJ2|DYL2_HUMAN	1560	Color2 [A=255, R=0, G=0, B=0]	1	4					2	2	2	37.1	37.1	37.1	10.366	0	11.336	1644800000	103	20.3655	20.4306	20.2684	20.0547	20.3975	20.2356	19.8729	19.8291	19.6318	19.3682	19.5011	19.2911	19.0635	19.3004	19.2364	19.0632	19.419	19.2894	20.4852	20.7126	20.7738	20.6424	20.771	20.9711	18.9735	19.2256
+	6.61631	0.870675	sp|P67870|CSK2B_HUMAN;tr|Q5SRQ3|Q5SRQ3_HUMAN;tr|Q5SRQ6|Q5SRQ6_HUMAN;tr|N0E472|N0E472_HUMAN;tr|A0A0G2JM12|A0A0G2JM12_HUMAN;tr|N0E644|N0E644_HUMAN;tr|A0A0G2JM58|A0A0G2JM58_HUMAN	sp|P67870|CSK2B_HUMAN;tr|Q5SRQ3|Q5SRQ3_HUMAN;tr|Q5SRQ6|Q5SRQ6_HUMAN;tr|N0E472|N0E472_HUMAN;tr|A0A0G2JM12|A0A0G2JM12_HUMAN	1571	Color2 [A=255, R=0, G=0, B=0]	1	4					3	3	3	15.3	15.3	15.3	24.942	0	21.513	1403500000	53	20.0828	17.7774	17.4772	18.599	18.624	18.549	19.2577	19.2161	19.0935	19.8853	19.447	19.6333	19.6689	19.6096	19.6977	19.9704	19.4877	19.5499	18.522	18.0964	19.0666	18.5654	18.8436	18.3758	19.4762	19.2384
+	8.29711	1.67277	sp|P68402|PA1B2_HUMAN;tr|J3KNE3|J3KNE3_HUMAN	sp|P68402|PA1B2_HUMAN;tr|J3KNE3|J3KNE3_HUMAN	1579	Color2 [A=255, R=0, G=0, B=0]	1	4					4	4	4	29.3	29.3	29.3	25.569	0	54.726	737410000	99	14.0593	17.4134	16.5464	17.7768	17.6467	17.7602	17.8834	18.4968	17.9435	19.1121	18.8398	19.3118	19.7735	19.3448	19.1496	19.5158	19.09	18.7727	16.102	16.1494	16.1521	16.6548	16.9356	17.2833	18.6947	18.1569
+	4.26079	-0.677379	tr|K7EMV3|K7EMV3_HUMAN;tr|A0A590UJJ6|A0A590UJJ6_HUMAN;tr|B4DEB1|B4DEB1_HUMAN;tr|K7EK07|K7EK07_HUMAN;sp|Q71DI3|H32_HUMAN;sp|Q16695|H31T_HUMAN;sp|P84243|H33_HUMAN;sp|P68431|H31_HUMAN;tr|K7ES00|K7ES00_HUMAN;tr|K7EP01|K7EP01_HUMAN;sp|Q6NXT2|H3C_HUMAN	tr|K7EMV3|K7EMV3_HUMAN;tr|A0A590UJJ6|A0A590UJJ6_HUMAN;tr|B4DEB1|B4DEB1_HUMAN;tr|K7EK07|K7EK07_HUMAN;sp|Q71DI3|H32_HUMAN;sp|Q16695|H31T_HUMAN;sp|P84243|H33_HUMAN;sp|P68431|H31_HUMAN;tr|K7ES00|K7ES00_HUMAN;tr|K7EP01|K7EP01_HUMAN;sp|Q6NXT2|H3C_HUMAN	1580	Color2 [A=255, R=0, G=0, B=0]	1	4					5	5	2	30.4	30.4	12	10.334	0	14.022	70666000000	166	25.7531	25.4378	25.6356	25.1153	25.0997	25.1677	24.6263	24.4851	24.6721	24.5442	24.6237	24.5089	24.2312	24.311	24.3036	24.4005	24.4461	24.5403	25.4125	25.7188	25.6691	24.9153	25.0181	25.2628	24.8084	24.916
+	3.63626	-0.868905	sp|P78356|PI42B_HUMAN;tr|A0A087WT35|A0A087WT35_HUMAN;tr|H7BXS3|H7BXS3_HUMAN;sp|P48426|PI42A_HUMAN	sp|P78356|PI42B_HUMAN	1588	Color2 [A=255, R=0, G=0, B=0]	1	4					3	3	3	9.9	9.9	9.9	47.377	0	5.7133	272180000	33	17.464	16.9145	17.0601	17.2418	16.8164	16.9359	16.8495	16.8721	17.2686	16.8708	14.943	16.98	16.7653	14.3166	16.9351	17.4875	14.3984	16.6773	17.6224	17.7155	15.3401	17.7755	17.6656	17.554	16.4833	16.9882
+	1.42561	-0.668621	sp|P78362|SRPK2_HUMAN;tr|H7C5L6|H7C5L6_HUMAN	sp|P78362|SRPK2_HUMAN;tr|H7C5L6|H7C5L6_HUMAN	1589	Color2 [A=255, R=0, G=0, B=0]	1	4					3	3	3	5.5	5.5	5.5	77.526	0	7.1045	427860000	39	18.4644	18.3756	16.3155	16.3693	18.2156	17.9034	18.0249	17.1361	18.0115	13.4684	16.0203	17.2754	15.5359	14.1329	14.5052	15.8079	18.0627	14.838	18.0007	18.0472	18.2861	17.8525	17.8173	18.2027	17.592	17.8806
+	4.66619	0.796641	sp|P78536|ADA17_HUMAN;tr|A6H8L4|A6H8L4_HUMAN	sp|P78536|ADA17_HUMAN	1595	Color2 [A=255, R=0, G=0, B=0]	1	4					4	4	4	5.7	5.7	5.7	93.02	0	8.3108	446290000	86	17.7637	17.7086	17.8292	17.856	18.0034	17.8882	17.713	17.6661	17.5537	18.4707	18.543	18.3874	18.065	18.0842	18.3671	18.1321	18.3308	18.4243	15.5823	15.9694	14.5823	17.4758	17.2064	16.8625	17.5957	17.6296
+	5.25	1.0136	sp|P80723|BASP1_HUMAN	sp|P80723|BASP1_HUMAN	1599	Color2 [A=255, R=0, G=0, B=0]	1	4					12	12	12	61.2	61.2	61.2	22.693	0	323.31	42232000000	711	24.467	24.5028	24.5051	24.2027	24.3418	24.3643	24.5456	24.6535	24.6026	24.0421	24.286	24.0986	24.4282	24.6333	24.6288	24.2269	24.5638	24.4396	22.3403	22.6465	22.6065	22.6703	22.8881	23.0925	23.5846	23.7683
+	4.47843	-2.27617	sp|P81605|DCD_HUMAN	sp|P81605|DCD_HUMAN	1600	Color2 [A=255, R=0, G=0, B=0]	1	4					2	2	2	20	20	20	11.284	0	7.0828	297690000	22	18.6506	18.4559	18.522	15.0169	14.9409	15.0401	15.4205	15.3281	15.4108	17.536	17.6054	17.7203	15.2202	14.8977	15.1164	13.6474	13.9312	13.5533	19.2452	19.4201	19.3349	20.6332	20.6662	20.6234	14.2758	14.7879
+	2.8766	0.737104	sp|P82909|RT36_HUMAN;tr|D6R941|D6R941_HUMAN	sp|P82909|RT36_HUMAN	1606	Color2 [A=255, R=0, G=0, B=0]	1	4					4	4	4	41.7	41.7	41.7	11.466	0	11.238	634690000	91	19.3686	19.2197	19.2248	18.7681	18.7405	18.6999	18.2164	18.2422	18.4175	19.0287	19.1743	19.2719	18.8873	19.0858	19.1083	18.5786	18.8662	18.7885	16.6323	16.7949	16.3896	17.3371	16.9213	16.9259	17.8689	18.1877
+	5.0062	-1.33745	sp|P82914|RT15_HUMAN	sp|P82914|RT15_HUMAN	1607	Color2 [A=255, R=0, G=0, B=0]	1	4					1	1	1	3.9	3.9	3.9	29.842	0.0029762	2.4119	220830000	5	17.3503	17.4313	17.5141	17.0752	16.9859	17.1988	14.4282	16.8889	16.9713	14.9153	16.6153	16.5051	14.077	16.4274	14.1273	16.4711	16.7678	16.6527	17.0478	17.1947	17.2739	16.9545	17.2815	17.675	14.144	15.3168
+	4.49977	0.607721	sp|P82930|RT34_HUMAN;tr|C9JJ19|C9JJ19_HUMAN	sp|P82930|RT34_HUMAN;tr|C9JJ19|C9JJ19_HUMAN	1609	Color2 [A=255, R=0, G=0, B=0]	1	4					4	4	4	22.5	22.5	22.5	25.65	0	5.6738	280220000	38	17.9451	16.8636	17.6933	16.966	16.6003	16.745	16.3973	16.3667	16.5873	17.3853	17.3191	17.4132	17.2922	17.2795	17.4202	17.7157	17.6998	17.4636	16.3308	15.7618	15.5936	15.8255	15.8807	16.0077	17.1064	16.9412
+	4.90535	0.754764	sp|P82979|SARNP_HUMAN;tr|H0YHG0|H0YHG0_HUMAN;tr|F8VZQ9|F8VZQ9_HUMAN;tr|F8VS12|F8VS12_HUMAN	sp|P82979|SARNP_HUMAN;tr|H0YHG0|H0YHG0_HUMAN;tr|F8VZQ9|F8VZQ9_HUMAN	1612	Color2 [A=255, R=0, G=0, B=0]	1	4					8	8	8	35.7	35.7	35.7	23.671	0	88.062	14210000000	215	23.5467	23.1917	23.3693	23.0697	23.0611	23.1156	22.6157	22.4896	22.6027	23.2387	23.3468	23.2018	23.2825	23.3397	23.3952	23.3732	23.4702	23.4953	21.8323	21.8362	22.063	21.3652	21.3577	21.4426	22.4106	22.485
+	4.11702	-0.646335	tr|H0YNN5|H0YNN5_HUMAN;sp|P83111|LACTB_HUMAN	tr|H0YNN5|H0YNN5_HUMAN;sp|P83111|LACTB_HUMAN	1613	Color2 [A=255, R=0, G=0, B=0]	1	4					2	2	2	20.6	20.6	20.6	14.618	0.00036792	4.5237	229080000	51	17.6566	17.6181	16.2058	16.5793	16.8174	16.759	16.2555	16.4332	16.4309	15.6861	16.2918	16.1705	15.7868	16.1164	16.3149	16.18	16.3288	16.1742	16.6704	17.2857	17.2788	16.9382	17.1269	17.4012	16.4951	16.5994
+	4.97771	-0.666742	sp|Q969Q0|RL36L_HUMAN;sp|P83881|RL36A_HUMAN;tr|H0Y5B4|H0Y5B4_HUMAN;tr|H7BZ11|H7BZ11_HUMAN;tr|J3KQN4|J3KQN4_HUMAN;tr|R4GN19|R4GN19_HUMAN	sp|Q969Q0|RL36L_HUMAN;sp|P83881|RL36A_HUMAN;tr|H0Y5B4|H0Y5B4_HUMAN;tr|H7BZ11|H7BZ11_HUMAN;tr|J3KQN4|J3KQN4_HUMAN;tr|R4GN19|R4GN19_HUMAN	1615	Color2 [A=255, R=0, G=0, B=0]	1	4					3	3	3	17	17	17	12.469	0	7.2233	462950000	81	18.6188	18.3529	18.5969	17.9012	17.7743	17.6882	17.728	17.5219	17.753	17.6367	17.4547	17.77	17.6165	17.1832	17.3211	17.1908	17.3401	17.8	18.0211	18.5799	18.3443	17.7106	17.8727	17.9258	17.9312	17.6191
+	8.08578	0.81982	sp|P83916|CBX1_HUMAN;tr|B5MD17|B5MD17_HUMAN;tr|J3KS05|J3KS05_HUMAN;tr|K7ELA4|K7ELA4_HUMAN;tr|C9JWS9|C9JWS9_HUMAN	sp|P83916|CBX1_HUMAN;tr|B5MD17|B5MD17_HUMAN;tr|J3KS05|J3KS05_HUMAN;tr|K7ELA4|K7ELA4_HUMAN	1616	Color2 [A=255, R=0, G=0, B=0]	1	4					4	3	3	31.4	22.7	22.7	21.418	0	36.744	2159500000	84	19.087	19.8399	19.9461	20.0965	20.4138	20.0299	19.9929	19.9953	20.0401	20.1609	20.1341	20.3831	20.481	20.5514	20.4335	20.2946	20.2784	20.3451	19.2673	18.8686	18.7652	19.3722	18.9867	19.0331	20.0217	19.7495
+	7.99198	-0.834259	tr|C9J1Z8|C9J1Z8_HUMAN;sp|P84085|ARF5_HUMAN;tr|F5H1V1|F5H1V1_HUMAN;tr|F5H6T5|F5H6T5_HUMAN;tr|F8WDB3|F8WDB3_HUMAN	tr|C9J1Z8|C9J1Z8_HUMAN;sp|P84085|ARF5_HUMAN	1618	Color2 [A=255, R=0, G=0, B=0]	1	4					4	1	1	32.7	6.7	6.7	17.107	0.00064329	3.0669	343570000	21	18.3093	18.4468	18.5717	17.2954	17.2169	17.5496	17.5949	17.4059	17.4035	16.6361	16.9941	16.7301	16.4625	16.676	16.7651	16.5977	16.866	16.5393	17.2989	18.0879	17.8616	17.555	17.7106	17.3718	16.6814	16.9839
+	11.6872	1.39485	sp|P84103|SRSF3_HUMAN;tr|A0A087X2D0|A0A087X2D0_HUMAN	sp|P84103|SRSF3_HUMAN;tr|A0A087X2D0|A0A087X2D0_HUMAN	1622	Color2 [A=255, R=0, G=0, B=0]	1	4					6	6	5	36.6	36.6	36.6	19.329	0	41.398	3583800000	93	19.0109	20.4289	19.8115	20.1033	20.5038	20.3837	20.0515	20.5798	20.2469	21.301	21.2309	21.4588	21.6952	21.8134	21.4574	21.5984	21.3577	21.5766	19.5042	19.4766	19.4997	19.1034	19.1134	19.1688	20.398	20.5042
+	3.98609	0.61891	sp|P98179|RBM3_HUMAN	sp|P98179|RBM3_HUMAN	1627	Color2 [A=255, R=0, G=0, B=0]	1	4					4	4	4	31.8	31.8	31.8	17.17	0	18.118	1399500000	68	19.068	19.7392	19.3414	19.7232	19.8328	19.7559	19.1858	19.5355	19.4221	19.1015	19.8438	19.2874	20.233	19.9866	19.8359	20.1421	19.7548	19.9706	18.0348	18.3847	18.1516	17.9903	18.1487	18.1743	18.7336	19.1072
+	2.12148	0.610783	tr|E9PMQ6|E9PMQ6_HUMAN;sp|Q00613|HSF1_HUMAN	tr|E9PMQ6|E9PMQ6_HUMAN;sp|Q00613|HSF1_HUMAN	1635	Color2 [A=255, R=0, G=0, B=0]	1	4					1	1	1	3.2	3.2	3.2	53.593	0	9.9849	203300000	39	15.8723	16.4946	16.1151	16.2869	16.1727	16.5355	16.6323	16.8125	16.7279	16.2247	16.369	16.1704	16.3518	16.4579	15.3637	16.2907	16.5442	16.6134	15.9993	16.1556	16.2509	14.0296	13.0518	14.2193	16.2368	16.4656
+	10.7156	0.895579	sp|Q00688|FKBP3_HUMAN;tr|G3V5F2|G3V5F2_HUMAN	sp|Q00688|FKBP3_HUMAN	1637	Color2 [A=255, R=0, G=0, B=0]	1	4					8	8	8	47.8	47.8	47.8	25.177	0	193.2	15535000000	387	22.258	22.2424	22.215	22.9919	22.9104	22.9115	22.7737	22.716	22.7375	23.3098	23.171	23.1804	23.421	23.4995	23.4307	23.332	23.3979	23.3711	22.1827	22.1482	21.7396	21.9759	22.0072	21.9201	22.8285	22.7711
+	10.211	-0.736774	sp|Q01518|CAP1_HUMAN;tr|Q5T0R1|Q5T0R1_HUMAN;tr|Q5T0R9|Q5T0R9_HUMAN;tr|Q5T0R7|Q5T0R7_HUMAN;tr|Q5T0R6|Q5T0R6_HUMAN;tr|Q5T0R5|Q5T0R5_HUMAN;tr|Q5T0R4|Q5T0R4_HUMAN;tr|Q5T0R3|Q5T0R3_HUMAN;tr|Q5T0R2|Q5T0R2_HUMAN;tr|Q5T0S3|Q5T0S3_HUMAN;tr|Q5T0R8|Q5T0R8_HUMAN	sp|Q01518|CAP1_HUMAN	1647	Color2 [A=255, R=0, G=0, B=0]	1	4					14	14	13	31.8	31.8	30.1	51.901	0	257.18	13313000000	538	22.8186	22.5451	22.7082	22.3787	22.2319	22.3229	22.877	22.8143	22.8137	22.0347	21.8651	21.9808	21.8897	21.7674	21.9146	21.8191	21.6583	21.9304	23.2166	23.1052	23.0589	23.2384	23.1735	23.0911	22.392	22.4404
+	11.345	-1.16772	sp|Q01581|HMCS1_HUMAN;tr|D6RIW1|D6RIW1_HUMAN;sp|P54868|HMCS2_HUMAN	sp|Q01581|HMCS1_HUMAN	1648	Color2 [A=255, R=0, G=0, B=0]	1	4					8	8	8	19	19	19	57.293	0	23.666	2951200000	107	21.2688	21.1742	21.2178	20.6775	20.73	20.6026	20.6261	20.7054	20.7817	20.0427	19.2826	20.1243	20.0912	20.1952	20.1017	19.9493	20.1894	20.0288	20.7499	20.9431	20.8656	20.8452	20.8839	21.1948	20.0763	20.235
+	11.4907	1.67604	sp|Q01658|NC2B_HUMAN	sp|Q01658|NC2B_HUMAN	1651	Color2 [A=255, R=0, G=0, B=0]	1	4					1	1	1	7.4	7.4	7.4	19.443	0	6.4263	83159000	30	12.6628	13.3055	13.3012	14.1957	14.7991	14.7557	14.9359	15.5459	15.1006	15.4506	14.7483	15.2416	16.0302	15.8508	15.5751	16.0507	15.31	15.4671	13.7063	13.5482	14.149	14.0505	13.7842	13.9095	15.4211	14.5556
+	3.63894	-0.659996	sp|Q01813|PFKAP_HUMAN;tr|B1APP6|B1APP6_HUMAN;tr|H0Y757|H0Y757_HUMAN;tr|V9GY25|V9GY25_HUMAN;tr|H0Y3Y3|H0Y3Y3_HUMAN;tr|Q5VSR5|Q5VSR5_HUMAN;tr|V9GYV7|V9GYV7_HUMAN	sp|Q01813|PFKAP_HUMAN;tr|B1APP6|B1APP6_HUMAN	1653	Color2 [A=255, R=0, G=0, B=0]	1	4					21	21	19	32.4	32.4	28.8	85.595	0	171.73	22539000000	550	23.4293	23.3742	23.4162	23.2757	23.3069	23.3542	23.6316	23.6123	23.6104	23.3012	23.2952	23.3006	23.077	23.0344	23.0682	23.0196	23.204	23.0815	23.737	23.7782	23.8659	23.5293	23.536	23.6352	23.4255	23.5539
+	7.41907	-0.637889	sp|Q01995|TAGL_HUMAN;tr|H0YCU9|H0YCU9_HUMAN;tr|E9PJ32|E9PJ32_HUMAN	sp|Q01995|TAGL_HUMAN;tr|H0YCU9|H0YCU9_HUMAN;tr|E9PJ32|E9PJ32_HUMAN	1657	Color2 [A=255, R=0, G=0, B=0]	1	4					4	4	4	19.9	19.9	19.9	22.611	0	12.04	854760000	32	19.3646	19.0475	18.966	18.731	18.7435	18.7593	18.7053	18.3804	18.7226	18.2507	18.1887	18.2602	18.176	18.0386	17.8452	18.1211	18.3696	17.9663	19.0148	19.1069	19.4698	18.6373	18.78	18.6803	17.6869	17.735
+	6.82588	-1.01231	sp|Q02750|MP2K1_HUMAN	sp|Q02750|MP2K1_HUMAN	1665	Color2 [A=255, R=0, G=0, B=0]	1	4					6	5	5	12.5	10.7	10.7	43.439	0	29.273	6681200000	102	22.835	22.9075	22.3975	22.7218	21.368	22.5907	21.8148	21.8371	21.9088	21.0004	21.1245	20.3123	21.2369	21.3793	21.4707	21.2947	21.0508	21.2687	21.3762	21.7571	21.6227	22.5507	21.3611	22.7443	21.4047	21.6626
+	9.43569	-0.731267	sp|Q02790|FKBP4_HUMAN;tr|F5H1U3|F5H1U3_HUMAN;tr|H0YFG2|H0YFG2_HUMAN;tr|F5H120|F5H120_HUMAN	sp|Q02790|FKBP4_HUMAN	1666	Color2 [A=255, R=0, G=0, B=0]	1	4					20	20	20	46.2	46.2	46.2	51.804	0	97.028	12163000000	326	22.6642	22.7709	22.5695	22.4772	22.3378	22.362	22.7022	22.7085	22.6658	22.1082	22.2155	22.1494	21.9771	21.876	21.9115	22.0349	21.964	22.1076	23.1222	23.3664	23.1116	23.1059	23.003	22.9542	22.4843	22.4336
+	4.45857	0.733789	sp|Q02952|AKA12_HUMAN	sp|Q02952|AKA12_HUMAN	1671	Color2 [A=255, R=0, G=0, B=0]	1	4					49	49	49	43.5	43.5	43.5	191.48	0	323.31	18401000000	1443	23.1516	23.4459	23.3729	23.301	23.3581	23.2694	23.2807	23.3709	23.3839	22.7757	23.2501	23.1322	23.3435	23.5425	23.4819	23.3512	23.5221	23.4293	22.0753	22.1782	22.3698	21.4772	21.5941	21.7183	22.2733	22.646
+	4.6335	-0.924834	sp|Q03169|TNAP2_HUMAN;tr|H0YLC0|H0YLC0_HUMAN;tr|H0YKI8|H0YKI8_HUMAN;tr|H0YKR7|H0YKR7_HUMAN	sp|Q03169|TNAP2_HUMAN	1674	Color2 [A=255, R=0, G=0, B=0]	1	4					9	9	9	13.9	13.9	13.9	72.66	0	19.059	776270000	50	19.0263	18.6491	18.7246	18.8398	18.0711	18.073	18.8121	18.742	18.7508	18.095	18.0021	17.7883	18.2034	17.8311	17.7832	17.4642	17.6301	18.1341	18.9914	19.4701	19.0144	18.7537	18.4738	19.049	18.5233	18.6774
+	13.9741	-0.745671	sp|Q04917|1433F_HUMAN;tr|A2IDB2|A2IDB2_HUMAN;tr|F8WEB6|F8WEB6_HUMAN;tr|A2IDB1|A2IDB1_HUMAN	sp|Q04917|1433F_HUMAN;tr|A2IDB2|A2IDB2_HUMAN	1685	Color2 [A=255, R=0, G=0, B=0]	1	4					12	10	10	50.4	46.3	46.3	28.218	0	144.71	7135200000	208	22.37	22.2646	22.3436	21.8858	21.9615	21.8846	21.7446	21.8324	21.8499	21.2879	21.4271	21.2672	21.2871	21.4066	21.3088	21.1911	21.4882	21.2372	22.0009	21.9893	22.2853	22.1718	22.1863	22.4182	21.4318	21.5638
+	4.27834	-0.697473	tr|A0A0D9SFB1|A0A0D9SFB1_HUMAN;tr|A0A0U1RQP1|A0A0U1RQP1_HUMAN;tr|A0A0D9SFE4|A0A0D9SFE4_HUMAN;sp|Q05193|DYN1_HUMAN;tr|A0A1B0GU67|A0A1B0GU67_HUMAN;tr|A0A1B0GUX5|A0A1B0GUX5_HUMAN	tr|A0A0D9SFB1|A0A0D9SFB1_HUMAN;tr|A0A0U1RQP1|A0A0U1RQP1_HUMAN;tr|A0A0D9SFE4|A0A0D9SFE4_HUMAN;sp|Q05193|DYN1_HUMAN;tr|A0A1B0GU67|A0A1B0GU67_HUMAN;tr|A0A1B0GUX5|A0A1B0GUX5_HUMAN	1689	Color2 [A=255, R=0, G=0, B=0]	1	4					9	5	5	9.9	5.7	5.7	94.016	0	32.573	669000000	66	18.5082	18.472	18.3264	18.2041	18.2592	18.348	18.8086	18.5471	18.8932	17.9393	17.9579	17.8297	17.6086	17.8281	17.9934	17.7997	18.0882	17.8249	18.4316	18.2439	18.1981	17.9635	17.7585	17.9932	17.9603	18.1829
+	11.2029	1.33403	tr|Q5T760|Q5T760_HUMAN;sp|Q05519|SRS11_HUMAN;tr|B4DWT1|B4DWT1_HUMAN;tr|Q5T757|Q5T757_HUMAN;tr|S4R3C4|S4R3C4_HUMAN	tr|Q5T760|Q5T760_HUMAN;sp|Q05519|SRS11_HUMAN	1692	Color2 [A=255, R=0, G=0, B=0]	1	4					5	5	5	19	19	19	42.316	0	28.693	1192500000	105	17.7543	18.2004	17.5001	18.7777	18.8634	18.6658	18.5345	19.2255	18.8328	19.6582	19.1502	19.787	20.0481	19.8648	19.7396	19.7013	19.7341	19.9396	17.7705	17.3915	17.7493	18.1676	18.1518	17.8203	19.4481	18.6292
+	3.49532	-0.685101	sp|Q05639|EF1A2_HUMAN;tr|A0A2U3TZH3|A0A2U3TZH3_HUMAN	sp|Q05639|EF1A2_HUMAN;tr|A0A2U3TZH3|A0A2U3TZH3_HUMAN	1693	Color2 [A=255, R=0, G=0, B=0]	1	4					13	2	2	33.5	5.6	5.6	50.47	0.0015427	2.6878	284830000	10	17.0663	16.9095	16.7676	17.3361	16.9112	17.05	17.4381	18.2709	17.8808	16.5896	14.1231	16.1594	16.1485	16.3573	16.2837	15.8524	16.0654	15.8402	16.6881	16.8061	18.297	16.4969	16.2624	17.1146	16.3033	16.4642
+	5.20764	0.690114	sp|Q05682|CALD1_HUMAN;tr|E7EX44|E7EX44_HUMAN;tr|C9JEK3|C9JEK3_HUMAN	sp|Q05682|CALD1_HUMAN;tr|E7EX44|E7EX44_HUMAN	1694	Color2 [A=255, R=0, G=0, B=0]	1	4					17	17	1	24	24	1.5	93.23	0	323.31	14608000000	534	23.1497	23.1102	23.0276	22.9584	22.9397	22.9173	22.8198	22.7555	22.732	22.7636	22.889	22.8782	22.8838	22.9798	23.1082	22.9591	23.0794	23.0374	21.6982	21.7993	21.9633	21.3115	21.3359	21.542	22.3137	22.3207
+	10.7117	1.08324	sp|Q07021|C1QBP_HUMAN;tr|I3L3Q7|I3L3Q7_HUMAN;tr|I3L3B0|I3L3B0_HUMAN	sp|Q07021|C1QBP_HUMAN;tr|I3L3Q7|I3L3Q7_HUMAN;tr|I3L3B0|I3L3B0_HUMAN	1704	Color2 [A=255, R=0, G=0, B=0]	1	4					6	6	6	39.7	39.7	39.7	31.362	0	151.2	14143000000	229	20.8358	22.1346	21.9567	22.4103	22.9403	22.6258	22.2599	22.6558	22.314	23.1866	23.0006	23.11	23.4501	23.0178	23.3842	23.1967	23.1321	23.1606	21.9549	21.7752	21.9574	21.9486	22.0557	21.9095	22.6538	22.555
+	6.63388	0.835289	sp|Q07812|BAX_HUMAN;tr|K4JQN1|K4JQN1_HUMAN;tr|I6LPK7|I6LPK7_HUMAN	sp|Q07812|BAX_HUMAN	1708	Color2 [A=255, R=0, G=0, B=0]	1	4					6	6	6	39.6	39.6	39.6	21.184	0	17.919	657010000	59	18.0377	17.5271	17.2795	18.1262	18.1767	18.3669	18.0812	18.3802	18.1635	18.907	18.6266	19.2353	19.315	19.0689	18.6875	19.1474	18.6575	18.6281	18.007	18.0328	16.8613	17.3466	17.7906	16.6517	18.1306	18.21
+	8.0307	-0.552239	tr|G5E9S8|G5E9S8_HUMAN;tr|G3V2E7|G3V2E7_HUMAN;sp|Q07866|KLC1_HUMAN;tr|F8W6L3|F8W6L3_HUMAN;tr|G3V3H3|G3V3H3_HUMAN;tr|G3V5R9|G3V5R9_HUMAN;tr|E7EVH7|E7EVH7_HUMAN;tr|G3V2P7|G3V2P7_HUMAN;tr|H0YJU9|H0YJU9_HUMAN;tr|H0YJL0|H0YJL0_HUMAN;tr|H7C4M1|H7C4M1_HUMAN;tr|H0YJT3|H0YJT3_HUMAN;tr|H0YGB8|H0YGB8_HUMAN;tr|K7EL76|K7EL76_HUMAN;sp|Q6P597|KLC3_HUMAN	tr|G5E9S8|G5E9S8_HUMAN;tr|G3V2E7|G3V2E7_HUMAN;sp|Q07866|KLC1_HUMAN;tr|F8W6L3|F8W6L3_HUMAN;tr|G3V3H3|G3V3H3_HUMAN;tr|G3V5R9|G3V5R9_HUMAN;tr|E7EVH7|E7EVH7_HUMAN	1710	Color2 [A=255, R=0, G=0, B=0]	1	4					15	15	8	29.1	29.1	13.8	62.506	0	82.611	3337700000	266	21.4371	21.4468	21.3755	20.8583	20.9644	20.9578	20.6242	20.6933	20.6612	20.287	20.4836	20.294	20.4759	20.4929	20.5548	20.3478	20.5807	20.431	20.4489	20.7756	20.7808	20.5034	20.802	20.9815	20.1683	20.331
+	17.4209	-0.78866	sp|Q07960|RHG01_HUMAN;tr|H0YE29|H0YE29_HUMAN;tr|E9PNR6|E9PNR6_HUMAN	sp|Q07960|RHG01_HUMAN;tr|H0YE29|H0YE29_HUMAN	1712	Color2 [A=255, R=0, G=0, B=0]	1	4					5	5	5	10.7	10.7	10.7	50.435	0	20.839	2893500000	150	21.2975	21.0964	21.0342	20.7845	20.694	20.726	20.7369	20.626	20.7749	20.1071	20.1637	20.0863	20.0522	20.035	20.1885	19.9416	20.1998	20.1233	20.9361	20.9239	21.122	20.5961	20.8064	20.879	20.1178	20.1398
+	7.27569	-0.535665	sp|Q08209|PP2BA_HUMAN;tr|E7ETC2|E7ETC2_HUMAN;tr|E9PPC8|E9PPC8_HUMAN;tr|E9PK68|E9PK68_HUMAN;tr|Q5F2F8|Q5F2F8_HUMAN;sp|P16298|PP2BB_HUMAN	sp|Q08209|PP2BA_HUMAN;tr|E7ETC2|E7ETC2_HUMAN	1714	Color2 [A=255, R=0, G=0, B=0]	1	4					7	7	7	15.7	15.7	15.7	58.687	0	22.626	1365400000	101	19.3886	19.1205	19.3678	19.3019	19.5665	19.1307	19.3815	19.688	19.5756	19.1971	19.1083	19.0212	18.6729	18.6063	19.0441	18.8206	18.4687	18.8553	19.8628	20.0823	20.0614	19.7016	19.5789	19.9734	19.3109	19.228
+	12.0534	-0.684226	sp|Q08257|QOR_HUMAN;tr|A6NP24|A6NP24_HUMAN;tr|C9JH92|C9JH92_HUMAN	sp|Q08257|QOR_HUMAN;tr|A6NP24|A6NP24_HUMAN;tr|C9JH92|C9JH92_HUMAN	1716	Color2 [A=255, R=0, G=0, B=0]	1	4					14	14	14	48	48	48	35.206	0	67.232	5199800000	392	22.2926	21.8932	22.058	21.6246	21.5199	21.5293	21.1449	21.1839	21.1909	20.8936	21.0524	21.1147	20.7558	20.6697	20.9584	20.8135	21.1175	21.1017	21.5845	21.8031	21.6612	21.4109	21.5754	21.5778	20.8712	20.8422
+	2.6768	0.980991	sp|Q08495|DEMA_HUMAN;tr|E5RGQ7|E5RGQ7_HUMAN;tr|E5RJC0|E5RJC0_HUMAN;tr|E5RGQ0|E5RGQ0_HUMAN;tr|E5RFK4|E5RFK4_HUMAN	sp|Q08495|DEMA_HUMAN;tr|E5RGQ7|E5RGQ7_HUMAN;tr|E5RJC0|E5RJC0_HUMAN;tr|E5RGQ0|E5RGQ0_HUMAN;tr|E5RFK4|E5RFK4_HUMAN	1720	Color2 [A=255, R=0, G=0, B=0]	1	4					2	2	2	5.2	5.2	5.2	45.514	0.00033829	3.5416	161120000	9	17.091	16.9279	16.9999	16.4284	16.5757	17.398	16.1623	16.4272	16.335	17.7726	17.9956	17.6078	17.5281	17.9421	17.7278	16.7994	16.7663	17.4362	14.7473	14.461	16.4585	14.1747	13.3458	14.8714	15.6527	15.8504
+	6.44505	-0.619709	tr|E7EVH9|E7EVH9_HUMAN;sp|Q08623|HDHD1_HUMAN	tr|E7EVH9|E7EVH9_HUMAN;sp|Q08623|HDHD1_HUMAN	1722	Color2 [A=255, R=0, G=0, B=0]	1	4					2	2	2	14.7	14.7	14.7	21.466	0	5.7695	380360000	43	18.6833	18.3068	18.4843	17.9051	17.9508	18.2612	17.4323	17.4827	17.7562	17.0389	17.1472	17.1224	16.9048	17.2652	17.34	16.9513	17.4842	17.3064	17.6961	18.0991	18.04	17.5201	17.7496	17.8717	17.3071	17.3014
+	7.7944	0.70441	sp|Q09666|AHNK_HUMAN;tr|E9PKR9|E9PKR9_HUMAN;tr|E9PLK4|E9PLK4_HUMAN;tr|E9PQE3|E9PQE3_HUMAN;tr|E9PJZ0|E9PJZ0_HUMAN;tr|E9PJC6|E9PJC6_HUMAN	sp|Q09666|AHNK_HUMAN	1729	Color2 [A=255, R=0, G=0, B=0]	1	4					216	216	216	62.8	62.8	62.8	629.09	0	323.31	372180000000	7038	27.2007	27.228	27.1932	27.3813	27.3219	27.3106	27.3552	27.2523	27.3289	27.3173	27.2454	27.2694	27.541	27.5323	27.606	27.5601	27.545	27.5826	26.8191	26.8221	26.8473	26.5254	26.4832	26.5929	27.0795	27.0598
+	4.23859	-0.644162	sp|Q0VDF9|HSP7E_HUMAN;tr|H7C2A1|H7C2A1_HUMAN	sp|Q0VDF9|HSP7E_HUMAN	1730	Color2 [A=255, R=0, G=0, B=0]	1	4					4	4	4	10.4	10.4	10.4	54.794	0.00034626	3.7989	143120000	5	16.6502	16.4432	16.6143	15.1974	16.0261	16.5515	16.3128	16.1931	16.6686	16.225	16.2594	16.2987	16.0839	16.0138	15.9622	16.4586	16.2708	13.5852	16.5866	16.5685	16.5187	16.6462	16.6817	16.5866	16.2505	16.1501
+	7.13714	-0.780059	sp|Q10567|AP1B1_HUMAN;tr|C9J1E7|C9J1E7_HUMAN	sp|Q10567|AP1B1_HUMAN;tr|C9J1E7|C9J1E7_HUMAN	1733	Color2 [A=255, R=0, G=0, B=0]	1	4					15	5	5	16.9	6.4	6.4	104.64	0	10.589	643100000	65	18.6275	18.2812	18.56	18.0817	18.1221	18.2268	18.3647	18.2127	18.3995	18.0535	18.0184	17.8747	17.6987	17.642	17.9022	17.854	17.8935	17.7967	18.6953	18.9004	18.7597	18.6461	18.4581	18.6219	18.1698	17.9985
+	3.23847	-0.755884	tr|G3V198|G3V198_HUMAN;sp|Q12769|NU160_HUMAN;tr|E9PR16|E9PR16_HUMAN;tr|E9PSI3|E9PSI3_HUMAN	tr|G3V198|G3V198_HUMAN;sp|Q12769|NU160_HUMAN;tr|E9PR16|E9PR16_HUMAN	1737	Color2 [A=255, R=0, G=0, B=0]	1	4					3	3	3	2.5	2.5	2.5	148.86	0	4.8796	283970000	22	17.978	17.7783	17.9499	17.1794	17.4752	17.2498	17.0811	17.4904	17.1969	16.6317	16.9566	16.647	16.8055	17.0746	14.8936	16.9126	17.0629	16.8706	16.8184	16.8982	16.9722	16.922	16.9781	17.2454	17.0519	17.0924
+	7.91294	-0.735169	sp|Q12792|TWF1_HUMAN;tr|F8VS81|F8VS81_HUMAN;tr|F8VRG3|F8VRG3_HUMAN;tr|F8W1Q9|F8W1Q9_HUMAN	sp|Q12792|TWF1_HUMAN;tr|F8VS81|F8VS81_HUMAN	1741	Color2 [A=255, R=0, G=0, B=0]	1	4					7	6	6	23.4	21.4	21.4	40.282	0	78.224	2260000000	165	20.2583	20.1263	20.4199	19.7364	19.8425	19.8354	20.4746	20.4662	20.4838	19.088	19.2793	19.0247	19.2242	19.1917	19.2712	19.1684	19.2441	19.1829	20.7421	20.8439	20.9007	20.0277	20.0922	20.1126	19.9718	20.0793
+	6.88379	1.32331	sp|Q12913|PTPRJ_HUMAN;tr|A0A087WTK0|A0A087WTK0_HUMAN;tr|A0A087WVC6|A0A087WVC6_HUMAN;tr|E9PPH3|E9PPH3_HUMAN;tr|E9PJ83|E9PJ83_HUMAN	sp|Q12913|PTPRJ_HUMAN;tr|A0A087WTK0|A0A087WTK0_HUMAN;tr|A0A087WVC6|A0A087WVC6_HUMAN	1755	Color2 [A=255, R=0, G=0, B=0]	1	4					6	6	6	7.1	7.1	7.1	145.94	0	42.326	437420000	40	17.775	17.8638	17.9767	17.1786	17.8222	17.4329	17.0577	17.2029	16.9144	17.5676	18.0133	18.0682	17.9028	18.6039	18.4115	18.3601	18.392	18.448	16.8862	17.2318	16.8593	17.426	16.6065	17.1811	16.9179	17.7619
+	4.73402	-0.949164	tr|A0A0G2JQ41|A0A0G2JQ41_HUMAN;sp|Q12979|ABR_HUMAN;tr|A0A1C7CYZ0|A0A1C7CYZ0_HUMAN;tr|B7Z683|B7Z683_HUMAN;tr|I3L1U8|I3L1U8_HUMAN;tr|I3L2P5|I3L2P5_HUMAN;tr|A0A0G2JRJ1|A0A0G2JRJ1_HUMAN;tr|I3L379|I3L379_HUMAN;tr|I3L3W0|I3L3W0_HUMAN	tr|A0A0G2JQ41|A0A0G2JQ41_HUMAN;sp|Q12979|ABR_HUMAN;tr|A0A1C7CYZ0|A0A1C7CYZ0_HUMAN;tr|B7Z683|B7Z683_HUMAN;tr|I3L1U8|I3L1U8_HUMAN;tr|I3L2P5|I3L2P5_HUMAN	1760	Color2 [A=255, R=0, G=0, B=0]	1	4					4	4	3	6.3	6.3	5	88.857	0	15.696	538950000	76	18.2147	18.5348	18.3882	17.9715	18.0548	18.2535	18.3063	18.2564	18.4506	17.9497	17.8997	17.3485	17.7846	17.4414	17.9225	17.4193	17.5077	17.3637	18.253	18.3294	18.7067	18.1554	17.9816	18.6269	17.8733	17.8642
+	6.0697	-0.611256	sp|Q13148|TADBP_HUMAN;tr|A0A087WX29|A0A087WX29_HUMAN;tr|A0A087WYY0|A0A087WYY0_HUMAN;tr|A0A087X260|A0A087X260_HUMAN;tr|G3V162|G3V162_HUMAN;tr|B1AKP7|B1AKP7_HUMAN;tr|K7EN94|K7EN94_HUMAN;tr|A0A0A0N0M3|A0A0A0N0M3_HUMAN;tr|A0A087WV68|A0A087WV68_HUMAN;tr|K7EJM5|K7EJM5_HUMAN;tr|A0A087WXQ5|A0A087WXQ5_HUMAN;tr|A0A087WXV3|A0A087WXV3_HUMAN;tr|A0A087WX67|A0A087WX67_HUMAN;tr|A0A087WW61|A0A087WW61_HUMAN;tr|K7E…	sp|Q13148|TADBP_HUMAN;tr|A0A087WX29|A0A087WX29_HUMAN;tr|A0A087WYY0|A0A087WYY0_HUMAN;tr|A0A087X260|A0A087X260_HUMAN;tr|G3V162|G3V162_HUMAN;tr|B1AKP7|B1AKP7_HUMAN;tr|K7EN94|K7EN94_HUMAN;tr|A0A0A0N0M3|A0A0A0N0M3_HUMAN;tr|A0A087WV68|A0A087WV68_HUMAN;tr|K7EJM5|K7EJM5_HUMAN;tr|A0A087WXQ5|A0A087WXQ5_HUMAN	1773	Color2 [A=255, R=0, G=0, B=0]	1	4					5	5	5	15	15	15	44.739	0	9.4534	1370600000	69	20.0548	19.6988	19.7271	19.3414	19.1383	19.317	19.2656	19.1392	19.2504	18.5499	19.1548	19.0497	18.9324	19.0135	18.9245	18.8283	18.9285	18.7277	19.3061	19.2627	19.3377	19.1928	19.2669	19.2987	19.0493	19.2179
+	6.5446	0.596543	sp|Q13151|ROA0_HUMAN	sp|Q13151|ROA0_HUMAN	1774	Color2 [A=255, R=0, G=0, B=0]	1	4					6	6	6	27.5	27.5	27.5	30.84	0	62.348	56364000000	289	23.5361	23.4015	22.5916	23.375	23.4722	23.4114	23.82	23.6614	23.6593	24.2706	23.9259	24.1056	24.3329	23.9758	23.9776	24.3952	24.1076	24.0667	22.9713	23.0035	22.6171	23.1834	23.3953	22.8379	23.9887	23.6209
+	12.9016	-0.768308	sp|Q13200|PSMD2_HUMAN;tr|C9JPC0|C9JPC0_HUMAN;tr|H7C2Q3|H7C2Q3_HUMAN;tr|F8WBS8|F8WBS8_HUMAN;tr|H7C1H2|H7C1H2_HUMAN	sp|Q13200|PSMD2_HUMAN	1780	Color2 [A=255, R=0, G=0, B=0]	1	4					18	18	18	22.4	22.4	22.4	100.2	0	179.66	5798900000	438	21.7341	21.6304	21.7652	21.3696	21.2784	21.459	21.6626	21.6517	21.7338	20.6697	20.8987	20.7387	20.6945	20.8066	20.8467	20.7089	20.8685	20.7936	21.7818	21.9299	22.0892	21.668	21.6796	21.9057	21.1776	21.2572
+	2.55104	0.722092	sp|Q13206|DDX10_HUMAN;tr|A0A3B3ISR7|A0A3B3ISR7_HUMAN;tr|E9PIF2|E9PIF2_HUMAN	sp|Q13206|DDX10_HUMAN;tr|A0A3B3ISR7|A0A3B3ISR7_HUMAN;tr|E9PIF2|E9PIF2_HUMAN	1781	Color2 [A=255, R=0, G=0, B=0]	1	4					4	4	4	6.2	6.2	6.2	100.89	0	5.2638	120800000	7	14.7357	15.9415	15.5445	15.307	15.7497	15.1828	16.1639	15.8778	16.2339	16.3184	16.4932	14.9507	14.0614	15.3314	15.7474	16.2994	15.7857	15.3188	15.6766	14.7503	13.1062	14.8715	14.922	14.4789	15.5796	16.1126
+	6.52578	0.604582	sp|Q13242|SRSF9_HUMAN;tr|H0YIB4|H0YIB4_HUMAN;tr|S4R3G0|S4R3G0_HUMAN	sp|Q13242|SRSF9_HUMAN;tr|H0YIB4|H0YIB4_HUMAN;tr|S4R3G0|S4R3G0_HUMAN	1785	Color2 [A=255, R=0, G=0, B=0]	1	4					8	7	7	35.3	32.1	32.1	25.542	0	52.506	3929700000	196	21.4818	21.0863	20.9971	21.1719	21.1869	21.0667	20.4902	20.6362	20.6477	21.1504	21.2139	21.2697	21.371	21.4482	21.4799	21.5122	21.2956	21.561	20.0843	20.041	20.1928	20.2937	20.2516	20.3336	20.8297	20.6702
+	10.1714	-0.863792	sp|Q13257|MD2L1_HUMAN	sp|Q13257|MD2L1_HUMAN	1787	Color2 [A=255, R=0, G=0, B=0]	1	4					2	2	2	11.7	11.7	11.7	23.51	0.0044014	2.2749	134790000	28	16.8408	16.7184	16.7826	16.1445	16.3088	16.2492	16.4009	16.6632	16.554	15.6741	16.0815	16.2418	15.3356	15.6751	15.3372	15.285	15.3954	15.4677	16.3601	16.573	16.4782	15.4513	16.1092	16.1312	15.4476	15.9727
+	7.12886	0.551857	sp|Q13283|G3BP1_HUMAN;tr|E5RIZ6|E5RIZ6_HUMAN;tr|E5RI46|E5RI46_HUMAN;tr|E5RIF8|E5RIF8_HUMAN;tr|E5RH42|E5RH42_HUMAN;tr|E5RJU8|E5RJU8_HUMAN;tr|E5RH00|E5RH00_HUMAN	sp|Q13283|G3BP1_HUMAN	1789	Color2 [A=255, R=0, G=0, B=0]	1	4					13	13	12	36.5	36.5	34.8	52.164	0	83.585	9796100000	479	22.3082	22.1941	22.2002	22.2479	22.1276	22.0735	22.1995	22.2582	22.0967	22.3204	22.2608	22.3342	22.4274	22.5529	22.4069	22.4547	22.436	22.408	21.4047	21.5249	21.3837	21.1285	21.2879	21.3112	22.2127	22.1577
+	12.3578	-0.674344	sp|Q13347|EIF3I_HUMAN;tr|Q5TFK1|Q5TFK1_HUMAN	sp|Q13347|EIF3I_HUMAN	1792	Color2 [A=255, R=0, G=0, B=0]	1	4					8	8	8	35.4	35.4	35.4	36.501	0	35.959	5463600000	192	21.3909	21.55	21.6005	21.1762	21.3007	21.2213	21.538	21.6011	21.4915	20.7501	20.8254	20.6596	20.7195	20.8718	20.7074	20.6194	20.8567	20.5488	21.8203	21.8232	21.9566	21.7032	21.6167	21.783	21.1853	21.2737
+	4.95707	-0.642818	sp|Q13363|CTBP1_HUMAN;tr|H0Y8W7|H0Y8W7_HUMAN;tr|E7ESU7|E7ESU7_HUMAN;tr|D6RAX2|D6RAX2_HUMAN;tr|E7EPF8|E7EPF8_HUMAN;tr|E9PGB1|E9PGB1_HUMAN;tr|H0Y9M9|H0Y9M9_HUMAN;tr|H0Y8U5|H0Y8U5_HUMAN;tr|E7EUB3|E7EUB3_HUMAN	sp|Q13363|CTBP1_HUMAN;tr|H0Y8W7|H0Y8W7_HUMAN;tr|E7ESU7|E7ESU7_HUMAN;tr|D6RAX2|D6RAX2_HUMAN;tr|E7EPF8|E7EPF8_HUMAN	1793	Color2 [A=255, R=0, G=0, B=0]	1	4					6	6	4	17	17	13.6	47.535	0	29.522	882160000	96	19.1578	18.9919	18.5755	18.7385	18.3804	18.8779	18.6143	18.6424	18.6732	18.6677	18.7371	18.7085	18.6429	18.4497	18.5029	18.2455	18.5882	18.4086	18.5736	18.982	18.6629	18.8246	18.9299	18.8753	18.7947	18.5673
+	2.1378	0.653704	sp|Q13416|ORC2_HUMAN;tr|C9JK08|C9JK08_HUMAN;tr|B8ZZ80|B8ZZ80_HUMAN	sp|Q13416|ORC2_HUMAN;tr|C9JK08|C9JK08_HUMAN;tr|B8ZZ80|B8ZZ80_HUMAN	1797	Color2 [A=255, R=0, G=0, B=0]	1	4					2	2	2	3.8	3.8	3.8	65.971	0.00065147	3.1788	183520000	35	17.1917	16.9698	17.0567	16.4556	16.3476	16.6618	16.5897	16.9063	16.9431	16.6573	16.463	16.4743	16.2427	16.1571	16.1215	16.095	16.2524	16.3289	13.8606	15.5942	15.0659	14.9796	13.8282	14.9364	15.7159	15.9298
+	6.75648	0.857093	sp|Q13428|TCOF_HUMAN;tr|H0Y8Y7|H0Y8Y7_HUMAN;tr|H0YA99|H0YA99_HUMAN;tr|A0A2R8Y857|A0A2R8Y857_HUMAN	sp|Q13428|TCOF_HUMAN;tr|H0Y8Y7|H0Y8Y7_HUMAN	1801	Color2 [A=255, R=0, G=0, B=0]	1	4					25	25	3	23.3	23.3	3.4	152.1	0	107.27	8199000000	339	21.5152	21.5929	21.5506	21.6154	21.5041	21.4399	22.2571	22.1017	22.3831	21.8324	21.8711	21.747	22.0641	22.1179	22.3681	22.2291	22.1546	22.292	20.84	21.1828	21.1666	20.7241	20.5072	20.7329	21.2304	21.3111
+	6.22292	0.899751	sp|Q13442|HAP28_HUMAN;tr|F8WBW6|F8WBW6_HUMAN	sp|Q13442|HAP28_HUMAN	1804	Color2 [A=255, R=0, G=0, B=0]	1	4					6	6	6	35.9	35.9	35.9	20.63	0	133.79	7491900000	132	22.4097	22.2614	22.3519	21.8942	21.8891	21.809	21.8935	21.7013	21.696	21.9698	22.1814	21.8545	22.0302	21.9309	22.1586	21.9922	21.9288	22.0591	20.6681	20.5677	20.6632	20.4128	20.0515	20.5994	21.2752	21.4572
+	4.73663	0.960138	sp|Q13503|MED21_HUMAN;tr|F5H872|F5H872_HUMAN	sp|Q13503|MED21_HUMAN;tr|F5H872|F5H872_HUMAN	1811	Color2 [A=255, R=0, G=0, B=0]	1	4					1	1	1	9.7	9.7	9.7	15.564	0.00035524	4.1345	117880000	6	15.0093	15.3511	15.523	15.5335	15.8122	15.6338	15.2411	15.1582	15.4158	13.3472	17.3691	16.1662	16.4083	17.2489	17.3777	16.374	16.3898	16.4667	14.7604	15.0093	14.9164	15.2411	14.9729	14.863	15.5101	15.6111
+	9.42287	0.893133	sp|Q13510|ASAH1_HUMAN;tr|A0A1B0GUW4|A0A1B0GUW4_HUMAN;tr|A0A1B0GTZ5|A0A1B0GTZ5_HUMAN;tr|A0A1B0GTM3|A0A1B0GTM3_HUMAN;tr|A0A1B0GUA4|A0A1B0GUA4_HUMAN;tr|A0A1B0GW68|A0A1B0GW68_HUMAN;tr|E7EMM4|E7EMM4_HUMAN;tr|A0A1B0GUE3|A0A1B0GUE3_HUMAN;tr|A0A1B0GTP7|A0A1B0GTP7_HUMAN;tr|A0A1B0GUG1|A0A1B0GUG1_HUMAN;tr|A0A1B0GUH5|A0A1B0GUH5_HUMAN;tr|A0A1B0GVG2|A0A1B0GVG2_HUMAN;tr|A0A1B0GU62|A0A1B0GU62_HUMAN;tr|A0A1B0GUJ3…	sp|Q13510|ASAH1_HUMAN;tr|A0A1B0GUW4|A0A1B0GUW4_HUMAN;tr|A0A1B0GTZ5|A0A1B0GTZ5_HUMAN;tr|A0A1B0GTM3|A0A1B0GTM3_HUMAN;tr|A0A1B0GUA4|A0A1B0GUA4_HUMAN;tr|A0A1B0GW68|A0A1B0GW68_HUMAN;tr|E7EMM4|E7EMM4_HUMAN;tr|A0A1B0GUE3|A0A1B0GUE3_HUMAN;tr|A0A1B0GTP7|A0A1B0GTP7_HUMAN;tr|A0A1B0GUG1|A0A1B0GUG1_HUMAN;tr|A0A1B0GUH5|A0A1B0GUH5_HUMAN;tr|A0A1B0GVG2|A0A1B0GVG2_HUMAN;tr|A0A1B0GU62|A0A1B0GU62_HUMAN;tr|A0A1B0GUJ3…	1814	Color2 [A=255, R=0, G=0, B=0]	1	4					4	4	2	10.1	10.1	4.3	44.659	0	24.677	1541300000	93	18.916	18.5114	18.412	19.637	19.4963	19.3378	19.1739	19.0826	19.2055	20.3148	20.0974	20.1995	20.168	20.0177	20.106	20.1816	19.8722	20.0222	19.0992	18.5485	18.3874	19.3972	19.3617	18.9113	20.1185	19.9379
+	5.15799	1.92688	sp|Q13541|4EBP1_HUMAN	sp|Q13541|4EBP1_HUMAN	1817	Color2 [A=255, R=0, G=0, B=0]	1	4					1	1	1	11	11	11	12.58	0	6.7224	1286200000	59	19.2544	19.4942	19.2068	19.102	19.2717	19.2547	18.1175	18.2664	18.4962	18.4471	19.1413	18.4928	19.5353	19.6772	19.2204	19.0526	19.8128	19.7959	18.2159	14.4023	18.4178	14.8654	13.4409	14.8596	18.1504	18.5442
+	7.5776	0.72824	sp|Q13561|DCTN2_HUMAN;tr|F8W1I6|F8W1I6_HUMAN;tr|H0YI98|H0YI98_HUMAN;tr|F8VW18|F8VW18_HUMAN;tr|F8VRV7|F8VRV7_HUMAN;tr|F8VX93|F8VX93_HUMAN;tr|H0YHL1|H0YHL1_HUMAN;tr|F8W0U6|F8W0U6_HUMAN	sp|Q13561|DCTN2_HUMAN;tr|F8W1I6|F8W1I6_HUMAN;tr|H0YI98|H0YI98_HUMAN;tr|F8VW18|F8VW18_HUMAN	1820	Color2 [A=255, R=0, G=0, B=0]	1	4					14	14	14	40.4	40.4	40.4	44.23	0	125.98	7726800000	459	22.0021	21.8339	21.9785	21.9563	21.8386	21.8711	21.813	21.7454	21.8893	22.2339	22.1037	22.1255	22.2492	22.1534	22.1354	22.1824	21.9023	22.0882	20.8605	20.9491	20.7961	20.9144	20.9866	20.8846	21.7047	21.6101
+	12.901	-0.954581	sp|Q13564|ULA1_HUMAN;tr|J3QRA5|J3QRA5_HUMAN;tr|J3KTE3|J3KTE3_HUMAN;tr|J3KRK3|J3KRK3_HUMAN	sp|Q13564|ULA1_HUMAN	1821	Color2 [A=255, R=0, G=0, B=0]	1	4					4	4	4	9.9	9.9	9.9	60.246	0	19.696	503330000	44	18.5013	18.4711	17.7766	17.9536	17.8032	17.705	18.1837	18.2937	18.1449	17.2232	17.0751	17.2134	17.1095	17.153	17.2059	17.2042	16.867	17.0419	18.6086	18.6566	18.6225	18.3175	18.3569	18.4401	18.0775	17.8347
+	7.01973	0.684515	sp|Q13573|SNW1_HUMAN;tr|G3V3A4|G3V3A4_HUMAN;tr|G3V4X8|G3V4X8_HUMAN;tr|G3V5R3|G3V5R3_HUMAN	sp|Q13573|SNW1_HUMAN;tr|G3V3A4|G3V3A4_HUMAN;tr|G3V4X8|G3V4X8_HUMAN	1822	Color2 [A=255, R=0, G=0, B=0]	1	4					11	11	11	23.3	23.3	23.3	61.494	0	85.947	2738500000	222	20.6107	20.543	20.4646	20.4934	20.5893	20.5196	20.1597	20.121	20.2414	20.778	20.8112	20.6622	20.7692	20.8344	20.8228	20.6924	20.8389	20.8217	19.2996	19.4963	19.6147	19.2521	19.2581	19.4608	20.2185	20.2691
+	6.943	-0.757695	tr|E7EWC2|E7EWC2_HUMAN;tr|F5H7S7|F5H7S7_HUMAN;sp|Q13576|IQGA2_HUMAN;tr|E9PDT6|E9PDT6_HUMAN;tr|D6R939|D6R939_HUMAN;tr|D6RDK8|D6RDK8_HUMAN	tr|E7EWC2|E7EWC2_HUMAN;tr|F5H7S7|F5H7S7_HUMAN;sp|Q13576|IQGA2_HUMAN	1823	Color2 [A=255, R=0, G=0, B=0]	1	4					5	4	4	4.6	4	4	160.33	0	5.2617	1224300000	33	19.6091	19.2638	19.2547	18.8898	18.8889	18.8836	19.6299	19.2238	19.2887	18.8703	18.7781	18.8077	18.6504	18.4351	18.6636	18.6003	18.8001	18.7266	19.5365	19.8028	19.6414	19.7164	19.6299	19.5287	19.3296	19.3983
+	3.38149	0.737693	sp|Q13595|TRA2A_HUMAN	sp|Q13595|TRA2A_HUMAN	1825	Color2 [A=255, R=0, G=0, B=0]	1	4					4	3	3	15.2	12.1	12.1	32.688	0.0003406	3.612	336270000	5	14.448	16.6433	16.2987	16.9338	17.249	17.1235	16.4813	17.1517	16.9751	17.1076	17.4481	17.276	17.4671	17.6145	17.5486	17.3902	18.1027	17.623	16.9618	16.879	17.0056	17.3147	17.3317	17.5321	17.1509	17.2975
+	2.04861	-1.0017	tr|A0A590UJ56|A0A590UJ56_HUMAN;tr|A0A590UK34|A0A590UK34_HUMAN;tr|A0A590UJR3|A0A590UJR3_HUMAN;tr|A0A590UJ21|A0A590UJ21_HUMAN;tr|A0A0C4DGX4|A0A0C4DGX4_HUMAN;tr|A0A590UJ50|A0A590UJ50_HUMAN;sp|Q13616|CUL1_HUMAN;tr|A0A590UJA0|A0A590UJA0_HUMAN;tr|A0A590UJC4|A0A590UJC4_HUMAN	tr|A0A590UJ56|A0A590UJ56_HUMAN;tr|A0A590UK34|A0A590UK34_HUMAN;tr|A0A590UJR3|A0A590UJR3_HUMAN;tr|A0A590UJ21|A0A590UJ21_HUMAN;tr|A0A0C4DGX4|A0A0C4DGX4_HUMAN;tr|A0A590UJ50|A0A590UJ50_HUMAN;sp|Q13616|CUL1_HUMAN;tr|A0A590UJA0|A0A590UJA0_HUMAN	1829	Color2 [A=255, R=0, G=0, B=0]	1	4					3	3	3	4.8	4.8	4.8	74.732	0.0003574	4.1993	413550000	20	19.1759	18.8842	19.1115	16.4372	18.1603	17.4882	17.587	17.6596	18.1507	13.3842	14.7985	17.3128	14.5224	15.0315	14.6922	14.2766	14.1158	17.6932	17.5117	17.6691	15.2309	17.6424	17.5322	17.8003	17.5516	18.0358
+	8.27902	-0.87241	sp|Q13618|CUL3_HUMAN;tr|A0A087WTG3|A0A087WTG3_HUMAN;tr|A0A087X1R9|A0A087X1R9_HUMAN;tr|H7C399|H7C399_HUMAN;tr|H7C1L6|H7C1L6_HUMAN	sp|Q13618|CUL3_HUMAN;tr|A0A087WTG3|A0A087WTG3_HUMAN	1830	Color2 [A=255, R=0, G=0, B=0]	1	4					4	4	4	5.9	5.9	5.9	88.929	0	8.5253	241010000	27	17.6625	17.2495	17.274	16.8962	17.1304	17.0228	17.0684	16.9512	16.6648	16.1747	16.4881	15.9408	15.9403	16.076	16.0625	15.9415	15.9572	16.1911	17.0159	17.0066	17.1927	16.6825	16.7307	16.9889	16.4529	16.7844
+	9.77941	-0.567406	sp|Q13630|FCL_HUMAN;tr|E9PLH9|E9PLH9_HUMAN;tr|E9PP14|E9PP14_HUMAN;tr|A0A0J9YX13|A0A0J9YX13_HUMAN;tr|E9PKL9|E9PKL9_HUMAN;tr|H0YCP7|H0YCP7_HUMAN;tr|E9PP60|E9PP60_HUMAN	sp|Q13630|FCL_HUMAN;tr|E9PLH9|E9PLH9_HUMAN;tr|E9PP14|E9PP14_HUMAN;tr|A0A0J9YX13|A0A0J9YX13_HUMAN;tr|E9PKL9|E9PKL9_HUMAN	1834	Color2 [A=255, R=0, G=0, B=0]	1	4					3	3	3	9.3	9.3	9.3	35.892	0	9.211	1179000000	98	19.7441	19.4685	19.6184	19.3286	19.3179	19.4663	19.4021	19.026	19.4662	18.8276	18.8362	18.991	18.5648	18.9825	19.0765	18.953	19.0993	19.0983	19.583	19.6815	19.7834	19.0093	19.1725	19.4241	18.6676	18.9706
+	11.5839	1.00297	sp|Q13641|TPBG_HUMAN	sp|Q13641|TPBG_HUMAN	1836	Color2 [A=255, R=0, G=0, B=0]	1	4					2	2	2	5	5	5	46.031	0	5.0228	100770000	34	14.6621	14.9429	14.9495	15.8697	15.611	15.4511	15.0407	15.2059	15.4927	16.28	16.1368	16.5617	16.3302	16.1071	16.4579	15.7337	15.9919	16.4595	14.8218	14.8279	14.7305	15.4044	14.9518	15.0658	15.5905	15.4322
+	4.22283	-0.904352	tr|C9JG97|C9JG97_HUMAN;sp|Q13685|AAMP_HUMAN;tr|C9JEH3|C9JEH3_HUMAN;tr|H7C0R2|H7C0R2_HUMAN;tr|C9JTS3|C9JTS3_HUMAN	tr|C9JG97|C9JG97_HUMAN;sp|Q13685|AAMP_HUMAN;tr|C9JEH3|C9JEH3_HUMAN;tr|H7C0R2|H7C0R2_HUMAN;tr|C9JTS3|C9JTS3_HUMAN	1838	Color2 [A=255, R=0, G=0, B=0]	1	4					2	2	2	6.3	6.3	6.3	44.693	0	24.796	150610000	40	16.3618	17.2759	17.2294	16.2308	16.5967	16.2668	15.7433	16.5275	16.3448	14.958	16.1298	15.8721	15.4076	15.3056	15.5925	14.5556	16.1309	13.166	16.4298	16.9538	17.5214	15.8366	16.0448	17.0836	15.7382	15.8386
+	12.6462	0.863462	sp|Q13740|CD166_HUMAN;tr|F5GXJ9|F5GXJ9_HUMAN;tr|H7C543|H7C543_HUMAN	sp|Q13740|CD166_HUMAN;tr|F5GXJ9|F5GXJ9_HUMAN;tr|H7C543|H7C543_HUMAN	1840	Color2 [A=255, R=0, G=0, B=0]	1	4					10	10	10	18.7	18.7	18.7	65.102	0	65.574	3375000000	156	20.2695	20.24	20.1966	20.8209	20.5202	20.6406	20.4543	20.3297	20.4903	21.2295	21.1032	21.1892	21.2571	21.0933	21.2299	21.2997	21.1352	21.2121	20.1187	20.078	19.9124	20.1202	19.9763	19.9203	20.7245	20.5095
+	6.17739	-0.593045	sp|Q13907|IDI1_HUMAN;tr|C9JD53|C9JD53_HUMAN;sp|Q9BXS1|IDI2_HUMAN	sp|Q13907|IDI1_HUMAN	1848	Color2 [A=255, R=0, G=0, B=0]	1	4					4	4	4	19.4	19.4	19.4	26.319	0	16.023	1105700000	95	19.8921	19.9132	19.9512	19.6164	19.5028	19.4646	19.2294	18.862	18.2756	18.7587	18.4558	18.354	18.7825	19.1632	18.8944	19.3358	18.6579	18.7987	18.9255	19.2295	19.216	18.9714	18.9854	19.1091	18.7348	18.7872
+	4.00461	0.694903	tr|Q5T6K7|Q5T6K7_HUMAN;tr|E9PI99|E9PI99_HUMAN;tr|A0A0A0MT00|A0A0A0MT00_HUMAN;tr|Q5T6K5|Q5T6K5_HUMAN;sp|Q13952|NFYC_HUMAN;tr|E9PJA8|E9PJA8_HUMAN;tr|E9PQR2|E9PQR2_HUMAN;tr|E9PL11|E9PL11_HUMAN	tr|Q5T6K7|Q5T6K7_HUMAN;tr|E9PI99|E9PI99_HUMAN;tr|A0A0A0MT00|A0A0A0MT00_HUMAN;tr|Q5T6K5|Q5T6K5_HUMAN;sp|Q13952|NFYC_HUMAN;tr|E9PJA8|E9PJA8_HUMAN;tr|E9PQR2|E9PQR2_HUMAN;tr|E9PL11|E9PL11_HUMAN	1850	Color2 [A=255, R=0, G=0, B=0]	1	4					2	2	2	15.5	15.5	15.5	14.909	0.00066644	3.4036	87471000	49	13.9027	14.5212	14.616	14.4803	14.9885	14.827	15.5058	15.6437	15.9124	15.7968	15.4786	15.3731	16.0841	16.0282	15.6114	15.6789	15.328	15.8658	14.9426	14.9096	16.0885	14.671	13.4693	16.8721	15.6013	15.5193
+	4.61534	1.80117	sp|Q14061|COX17_HUMAN;tr|C9J8T6|C9J8T6_HUMAN	sp|Q14061|COX17_HUMAN;tr|C9J8T6|C9J8T6_HUMAN	1855	Color2 [A=255, R=0, G=0, B=0]	1	4					1	1	1	25.4	25.4	25.4	6.9151	0	29.661	2555700000	55	20.6967	20.9685	20.9574	20.6565	21.103	20.9658	20.0614	20.3663	20.2305	20.4085	20.7784	20.4245	21.0965	21.2871	21.1347	20.8025	21.2705	21.0301	18.9345	19.2379	19.376	18.6073	18.6049	19.1123	19.7367	20.0558
+	4.49822	1.21156	sp|Q14118|DAG1_HUMAN	sp|Q14118|DAG1_HUMAN	1859	Color2 [A=255, R=0, G=0, B=0]	1	4					1	1	1	1.2	1.2	1.2	97.44	0	5.2639	248760000	2	16.582	16.6106	16.6538	17.0481	17.0094	17.0818	17.0402	17.024	17.024	17.2796	17.17	17.2094	17.4006	17.2826	17.242	17.3233	17.332	17.5393	16.6052	15.9719	15.0397	16.4651	15.595	13.8665	16.438	16.9787
+	3.99039	0.71355	sp|Q14126|DSG2_HUMAN	sp|Q14126|DSG2_HUMAN	1860	Color2 [A=255, R=0, G=0, B=0]	1	4					6	6	6	9.4	9.4	9.4	122.29	0	69.495	1852100000	103	20.8484	20.6917	20.7595	20.024	20.0227	20.0003	19.5144	19.6431	19.6531	19.8926	19.9152	19.9444	20.1312	20.4829	20.3264	20.1464	20.2122	20.1173	18.9391	19.0055	18.9034	18.0771	18.4893	18.3597	19.2573	19.1402
+	7.37887	1.03464	sp|Q14151|SAFB2_HUMAN;tr|K7EQU4|K7EQU4_HUMAN;tr|K7ERX3|K7ERX3_HUMAN	sp|Q14151|SAFB2_HUMAN	1862	Color2 [A=255, R=0, G=0, B=0]	1	4					11	5	5	16.6	7.3	7.3	107.47	0	19.213	948910000	99	18.6516	18.8381	18.4758	18.9514	18.5607	18.5813	18.7425	18.743	18.7899	18.6328	18.5582	18.9024	19.0078	19.1026	19.1516	19.1452	19.1547	19.2016	18.3107	17.966	18.298	16.7441	17.0688	16.4517	18.5213	18.4574
+	6.02999	0.753321	tr|F8W726|F8W726_HUMAN;sp|Q14157|UBP2L_HUMAN;tr|Q5VU77|Q5VU77_HUMAN;tr|Q5VU79|Q5VU79_HUMAN;tr|Q5VU78|Q5VU78_HUMAN;tr|Q5VU81|Q5VU81_HUMAN;tr|Q5VU80|Q5VU80_HUMAN;tr|H0Y5H6|H0Y5H6_HUMAN;tr|H7C2T8|H7C2T8_HUMAN	tr|F8W726|F8W726_HUMAN;sp|Q14157|UBP2L_HUMAN;tr|Q5VU77|Q5VU77_HUMAN	1864	Color2 [A=255, R=0, G=0, B=0]	1	4					13	13	13	18.7	18.7	18.7	113.63	0	126.07	5776000000	368	22.0791	21.7775	21.557	21.6145	21.5165	21.5697	21.2507	21.2704	21.31	21.6168	21.6138	21.6649	21.6761	21.82	21.8036	21.8407	21.7551	21.7912	20.3556	20.463	20.4078	20.0836	20.1131	20.2515	21.0606	21.0058
+	3.89954	-0.841691	tr|E7EX90|E7EX90_HUMAN;sp|Q14203|DCTN1_HUMAN;tr|Q6AWB1|Q6AWB1_HUMAN;tr|E7EWF7|E7EWF7_HUMAN;tr|C9JJD0|C9JJD0_HUMAN;tr|C9JKG6|C9JKG6_HUMAN;tr|E9PCY0|E9PCY0_HUMAN	tr|E7EX90|E7EX90_HUMAN;sp|Q14203|DCTN1_HUMAN;tr|Q6AWB1|Q6AWB1_HUMAN	1871	Color2 [A=255, R=0, G=0, B=0]	1	4					15	15	15	15.5	15.5	15.5	139.09	0	37.882	2989900000	209	20.7562	20.2307	20.0327	20.1704	20.1694	20.2606	20.8003	20.7482	20.914	19.6204	20.0366	19.9682	19.8275	19.8516	19.9421	19.5075	20.1238	19.7787	20.3904	20.7205	20.8629	20.4037	20.5518	20.9276	20.3241	20.4513
+	1.6976	-0.883437	sp|Q14204|DYHC1_HUMAN;tr|A0A2R8Y706|A0A2R8Y706_HUMAN;tr|A0A2R8YFZ7|A0A2R8YFZ7_HUMAN;tr|A0A2R8Y5T0|A0A2R8Y5T0_HUMAN;tr|A0A2R8Y542|A0A2R8Y542_HUMAN;tr|A0A2R8Y6H2|A0A2R8Y6H2_HUMAN;tr|A0A2R8Y6I5|A0A2R8Y6I5_HUMAN;tr|A0A2R8YGC7|A0A2R8YGC7_HUMAN;tr|H0YJ21|H0YJ21_HUMAN	sp|Q14204|DYHC1_HUMAN	1872	Color2 [A=255, R=0, G=0, B=0]	1	4					78	78	78	17.8	17.8	17.8	532.4	0	322.31	20215000000	1264	23.1351	23.3705	23.2911	22.9442	22.9414	23.1073	23.7303	23.7252	23.7089	23.0042	22.9749	22.8084	22.6881	22.7493	22.6657	22.8335	22.7679	22.7774	23.1622	23.1614	23.2162	22.8416	23.0651	23.023	23.3533	23.3354
+	8.23016	-0.909698	tr|H0YGG4|H0YGG4_HUMAN;sp|Q14232|EI2BA_HUMAN;tr|F5H0D0|F5H0D0_HUMAN	tr|H0YGG4|H0YGG4_HUMAN;sp|Q14232|EI2BA_HUMAN;tr|F5H0D0|F5H0D0_HUMAN	1873	Color2 [A=255, R=0, G=0, B=0]	1	4					3	3	3	16.4	16.4	16.4	16.816	0.0018265	2.5805	329600000	8	16.7849	17.6284	17.8324	17.5965	17.5211	17.3642	17.4572	16.8234	17.2583	16.7876	16.9603	16.9576	16.7636	17.1398	16.7452	16.3284	16.7712	16.747	17.7689	18.2208	18.2913	17.9939	17.8393	18.1045	17.0593	17.0258
+	4.79687	0.871899	sp|Q14247|SRC8_HUMAN;tr|H0YCD9|H0YCD9_HUMAN;tr|H0YEV2|H0YEV2_HUMAN	sp|Q14247|SRC8_HUMAN	1877	Color2 [A=255, R=0, G=0, B=0]	1	4					24	24	24	47.3	47.3	47.3	61.585	0	226.34	25359000000	641	24.4203	24.2486	24.3783	23.8293	23.8838	23.8586	23.4497	23.3741	23.4874	23.7823	23.929	23.7611	24.0416	24.1272	24.0735	23.9068	24.0976	24.0261	22.2153	22.3686	22.2397	21.7976	21.8186	21.888	23.0228	23.1898
+	12.933	1.14537	sp|Q14257|RCN2_HUMAN;tr|H0YL43|H0YL43_HUMAN;tr|A8MXP8|A8MXP8_HUMAN	sp|Q14257|RCN2_HUMAN;tr|H0YL43|H0YL43_HUMAN;tr|A8MXP8|A8MXP8_HUMAN	1879	Color2 [A=255, R=0, G=0, B=0]	1	4					6	6	6	23.7	23.7	23.7	36.876	0	72.684	3146000000	152	19.3332	19.6787	19.5544	20.3935	20.7134	20.548	20.3481	20.6067	20.5088	20.8491	20.7622	20.997	21.2748	21.2633	21.1728	21.1223	21.0087	20.9852	19.5283	19.145	19.3574	19.7765	19.7492	19.6596	20.5189	20.4109
+	5.5314	-0.678021	sp|Q14315|FLNC_HUMAN	sp|Q14315|FLNC_HUMAN	1881	Color2 [A=255, R=0, G=0, B=0]	1	4					16	2	2	6.2	0.7	0.7	291.02	0.0061224	2.2204	479830000	8	18.7372	18.6452	18.8601	18.0054	17.5008	18.3305	18.096	17.9731	17.8229	17.2031	18.2978	17.2404	17.1374	17.2973	17.1844	17.3545	17.6577	17.354	17.901	18.6648	18.1736	18.0383	18.1343	17.8112	17.4503	17.4607
+	7.64291	0.684913	sp|Q14498|RBM39_HUMAN;tr|H0Y4X3|H0Y4X3_HUMAN;tr|G3XAC6|G3XAC6_HUMAN;tr|A0A0U1RQH7|A0A0U1RQH7_HUMAN;tr|Q5QP23|Q5QP23_HUMAN;tr|A0A0U1RQW2|A0A0U1RQW2_HUMAN;tr|Q5QP22|Q5QP22_HUMAN;tr|A0A087X122|A0A087X122_HUMAN	sp|Q14498|RBM39_HUMAN;tr|H0Y4X3|H0Y4X3_HUMAN;tr|G3XAC6|G3XAC6_HUMAN;tr|A0A0U1RQH7|A0A0U1RQH7_HUMAN;tr|Q5QP23|Q5QP23_HUMAN	1886	Color2 [A=255, R=0, G=0, B=0]	1	4					6	6	6	11.9	11.9	11.9	59.379	0	17.738	1545100000	116	17.8382	18.1577	18.1939	19.0404	19.1726	19.0981	18.8603	19.0882	18.9693	19.7562	19.7198	19.6442	19.8008	19.7388	19.7372	20.0475	19.88	20.004	19.1466	18.8388	18.7763	19.1632	19.0936	18.9867	19.9327	19.6154
+	5.37315	-0.697171	sp|Q14566|MCM6_HUMAN	sp|Q14566|MCM6_HUMAN	1888	Color2 [A=255, R=0, G=0, B=0]	1	4					18	18	18	24.1	24.1	24.1	92.888	0	83.704	3896200000	283	20.5794	20.7379	20.8027	20.6701	20.6871	20.6439	21.0294	21.1835	21.0444	20.2087	20.3379	20.2749	20.0047	20.2878	20.1385	19.9425	20.1482	20.017	20.9338	21.0496	21.156	20.5942	20.9951	20.9636	20.5382	20.5623
+	6.06624	-0.717598	sp|Q14669|TRIPC_HUMAN;tr|H7C2Y1|H7C2Y1_HUMAN;tr|F8W9P3|F8W9P3_HUMAN;tr|C9JLJ5|C9JLJ5_HUMAN;tr|C9JSX9|C9JSX9_HUMAN;tr|C9JLD7|C9JLD7_HUMAN;tr|G5E9G6|G5E9G6_HUMAN	sp|Q14669|TRIPC_HUMAN	1892	Color2 [A=255, R=0, G=0, B=0]	1	4					8	8	8	5.2	5.2	5.2	220.43	0	19.138	478120000	67	18.1207	17.7808	18.4582	17.795	17.1819	17.6013	17.505	17.3551	17.5401	17.3997	17.0695	16.8784	16.3766	16.6673	16.9303	17.2729	17.5357	16.766	18.2066	18.3461	18.3691	18.1359	18.2098	18.3686	17.6443	17.2968
+	9.53813	-0.968784	sp|Q14691|PSF1_HUMAN	sp|Q14691|PSF1_HUMAN	1898	Color2 [A=255, R=0, G=0, B=0]	1	4					2	2	2	11.2	11.2	11.2	22.988	0	21.924	237110000	35	16.8091	17.6624	17.4409	16.69	17.2829	16.416	16.6877	16.9245	16.7812	14.8682	16.4509	16.0949	15.7043	16.5657	16.3007	16.0842	16.6393	15.9504	16.622	17.62	17.6824	17.182	17.4624	17.7456	16.105	16.5134
+	3.93433	-0.602394	sp|Q14764|MVP_HUMAN;tr|H3BQK6|H3BQK6_HUMAN;tr|H3BRL2|H3BRL2_HUMAN;tr|H3BP76|H3BP76_HUMAN;tr|H3BUK7|H3BUK7_HUMAN;tr|H3BNF6|H3BNF6_HUMAN;tr|H3BPZ2|H3BPZ2_HUMAN;tr|H3BNF2|H3BNF2_HUMAN;tr|H3BUP3|H3BUP3_HUMAN;tr|I3L155|I3L155_HUMAN;tr|H3BQE7|H3BQE7_HUMAN	sp|Q14764|MVP_HUMAN	1905	Color2 [A=255, R=0, G=0, B=0]	1	4					25	25	25	36.7	36.7	36.7	99.326	0	114.78	8257100000	408	22.1778	22.0505	22.0989	21.9449	22.0021	21.8816	22.5274	22.5193	22.4379	21.7278	21.6505	21.6525	21.5713	21.695	21.5536	21.6432	21.6265	21.6162	21.8893	21.9723	21.8416	21.5761	21.7155	21.3561	21.6369	21.5007
+	2.89218	0.58456	sp|Q14847|LASP1_HUMAN;tr|C9J9W2|C9J9W2_HUMAN;tr|F6S2S5|F6S2S5_HUMAN;tr|K7ESD6|K7ESD6_HUMAN;tr|J3KSN1|J3KSN1_HUMAN	sp|Q14847|LASP1_HUMAN;tr|C9J9W2|C9J9W2_HUMAN	1909	Color2 [A=255, R=0, G=0, B=0]	1	4					11	11	11	41.8	41.8	41.8	29.717	0	149.37	47821000000	483	25.6761	25.2725	25.5297	24.8926	24.8238	24.862	24.3003	24.2187	24.2707	24.7017	24.8498	24.6658	24.9691	25.0289	25.0566	24.8195	24.9952	24.9384	23.2008	23.4225	23.5237	23.2329	23.2235	23.4345	24.0558	24.1683
+	5.70766	0.877249	tr|E9PNC7|E9PNC7_HUMAN;sp|Q14919|NC2A_HUMAN;tr|C9JCC6|C9JCC6_HUMAN;tr|E9PQX9|E9PQX9_HUMAN	tr|E9PNC7|E9PNC7_HUMAN;sp|Q14919|NC2A_HUMAN;tr|C9JCC6|C9JCC6_HUMAN;tr|E9PQX9|E9PQX9_HUMAN	1911	Color2 [A=255, R=0, G=0, B=0]	1	4					2	2	2	13.5	13.5	13.5	16.561	0	6.0111	421580000	39	17.5735	17.602	17.4504	17.885	18.0003	17.7066	17.3162	17.378	17.7128	18.5646	18.4661	18.6486	18.6633	18.141	18.7564	18.6606	18.6561	18.6741	16.6748	17.0835	16.7521	16.7387	16.7004	16.6727	17.7502	17.0956
+	3.2412	0.879572	sp|Q14966|ZN638_HUMAN;tr|A0A096LNR2|A0A096LNR2_HUMAN;tr|A0A096LNX0|A0A096LNX0_HUMAN;tr|A0A096LPI0|A0A096LPI0_HUMAN;tr|A0A096LNQ0|A0A096LNQ0_HUMAN;tr|A0A096LPB4|A0A096LPB4_HUMAN;tr|C9JWN0|C9JWN0_HUMAN;tr|A0A096LPK8|A0A096LPK8_HUMAN	sp|Q14966|ZN638_HUMAN	1912	Color2 [A=255, R=0, G=0, B=0]	1	4					7	7	7	4.4	4.4	4.4	220.62	0	17.863	324140000	46	15.2391	14.8225	16.6347	16.3244	17.1485	17.0876	17.9455	18.1182	18.0082	17.1934	16.1203	15.3782	16.576	16.462	17.0996	17.0259	17.2324	16.7833	15.9826	15.5483	16.0839	15.2832	16.2731	15.7908	16.8169	16.7902
+	9.11776	-0.560671	tr|E9PHA2|E9PHA2_HUMAN;sp|Q15003|CND2_HUMAN;tr|C9J470|C9J470_HUMAN;tr|C9JZP1|C9JZP1_HUMAN;tr|H7C415|H7C415_HUMAN	tr|E9PHA2|E9PHA2_HUMAN;sp|Q15003|CND2_HUMAN;tr|C9J470|C9J470_HUMAN;tr|C9JZP1|C9JZP1_HUMAN	1918	Color2 [A=255, R=0, G=0, B=0]	1	4					8	8	8	13.3	13.3	13.3	81.572	0	33.777	1317800000	149	20.0763	19.7511	19.6728	19.3442	19.199	19.4337	19.4422	19.4182	19.4309	18.6676	18.573	18.7147	18.7467	18.8249	18.9882	18.5896	18.6467	19	19.2349	19.4471	19.3673	19.3258	19.2399	19.2483	18.5507	18.7876
+	8.02097	-0.801749	sp|Q15008|PSMD6_HUMAN;tr|C9J7B7|C9J7B7_HUMAN;tr|C9J0E9|C9J0E9_HUMAN;tr|H7C531|H7C531_HUMAN	sp|Q15008|PSMD6_HUMAN;tr|C9J7B7|C9J7B7_HUMAN	1922	Color2 [A=255, R=0, G=0, B=0]	1	4					9	9	9	24.7	24.7	24.7	45.531	0	68.512	3774700000	255	20.9421	20.4982	20.7847	20.2149	20.3772	20.4553	21.1149	21.0724	21.1787	20.011	19.9539	19.9301	19.862	19.8253	19.9659	19.9213	20.1365	19.9728	21.182	21.3361	21.307	21.103	21.1358	21.2676	20.8324	20.6826
+	2.78504	-0.663321	sp|Q15021|CND1_HUMAN;tr|E7EN77|E7EN77_HUMAN;tr|F5GZK7|F5GZK7_HUMAN;tr|F5H431|F5H431_HUMAN	sp|Q15021|CND1_HUMAN;tr|E7EN77|E7EN77_HUMAN	1926	Color2 [A=255, R=0, G=0, B=0]	1	4					12	12	12	11.6	11.6	11.6	157.18	0	41.943	950930000	125	19.1278	18.9453	18.6329	18.3058	18.4543	18.0666	19.0072	18.892	18.9518	18.015	18.0923	17.9191	18.1434	18.2535	18.1096	18.023	17.9688	18.0387	19.1264	19.0168	18.8121	18.6357	18.6922	18.5306	18.9069	19.0238
+	4.12186	-0.594019	sp|Q15036|SNX17_HUMAN;tr|F8WAZ0|F8WAZ0_HUMAN	sp|Q15036|SNX17_HUMAN	1929	Color2 [A=255, R=0, G=0, B=0]	1	4					3	3	3	9.6	9.6	9.6	52.901	0	7.3281	169000000	43	16.0857	16.5159	16.2582	16.3851	14.7631	16.2522	16.7843	16.7477	17.1194	15.7034	15.7539	14.9791	15.7889	15.3681	15.7799	14.4439	15.8943	15.062	16.783	16.8509	16.6974	16.2555	16.813	16.6959	16.3324	16.1474
+	2.62026	-0.75443	sp|Q15042|RB3GP_HUMAN	sp|Q15042|RB3GP_HUMAN	1930	Color2 [A=255, R=0, G=0, B=0]	1	4					5	5	5	6	6	6	110.52	0	10.552	387400000	38	17.4346	17.5498	16.728	17.1035	17.032	17.4737	17.9197	16.984	17.8435	17.2724	17.9383	16.4724	15.0028	14.3769	16.6	16.6806	15.0571	16.6009	18.0657	18.1979	17.8892	17.9343	17.9364	17.7649	17.2277	17.4944
+	2.9034	0.828433	tr|E5RFZ8|E5RFZ8_HUMAN;tr|E5RGA7|E5RGA7_HUMAN;tr|E5RJ40|E5RJ40_HUMAN;tr|E5RJG5|E5RJG5_HUMAN;tr|E5RIP4|E5RIP4_HUMAN;sp|Q15043|S39AE_HUMAN	tr|E5RFZ8|E5RFZ8_HUMAN;tr|E5RGA7|E5RGA7_HUMAN;tr|E5RJ40|E5RJ40_HUMAN;tr|E5RJG5|E5RJG5_HUMAN;tr|E5RIP4|E5RIP4_HUMAN;sp|Q15043|S39AE_HUMAN	1931	Color2 [A=255, R=0, G=0, B=0]	1	4					2	2	2	28.1	28.1	28.1	9.632	0	8.9675	419810000	20	17.2119	16.966	17.2899	17.51	17.504	17.276	17.2946	14.5298	16.6477	18.4202	18.1131	17.8503	18.411	17.9232	18.2982	18.5153	18.309	18.3684	19.0015	17.3106	17.4421	15.7038	17.8265	17.5201	17.8581	18.1917
+	9.2046	-0.788168	sp|Q15046|SYK_HUMAN;tr|H3BVA8|H3BVA8_HUMAN;tr|J3KRL2|J3KRL2_HUMAN;tr|H3BPV7|H3BPV7_HUMAN;tr|H3BRC9|H3BRC9_HUMAN	sp|Q15046|SYK_HUMAN	1932	Color2 [A=255, R=0, G=0, B=0]	1	4					19	19	19	38.2	38.2	38.2	68.047	0	66.726	6343500000	260	21.8243	21.443	21.583	21.2962	21.1427	21.3137	21.6685	21.6991	21.666	21.21	20.8947	21.1306	20.6206	20.7248	20.6013	20.7791	20.7317	20.9265	22.1816	22.3861	22.2656	21.8447	21.859	22.1635	21.3259	21.3111
+	11.8868	1.15944	sp|Q15056|IF4H_HUMAN	sp|Q15056|IF4H_HUMAN	1935	Color2 [A=255, R=0, G=0, B=0]	1	4					7	7	7	35.5	35.5	35.5	27.385	0	94.782	5731500000	163	20.9248	20.5558	20.3341	21.1657	21.1738	21.1846	20.8022	21.0871	20.798	21.9545	21.9129	22.172	21.8214	22.2583	21.8319	21.9366	21.9699	22.1318	20.3927	20.1177	20.0639	20.5199	20.1765	19.9411	21.201	21.0777
+	7.14641	-0.712538	sp|Q15061|WDR43_HUMAN	sp|Q15061|WDR43_HUMAN	1936	Color2 [A=255, R=0, G=0, B=0]	1	4					3	3	3	5.3	5.3	5.3	74.89	0	16.891	753540000	88	19.0639	18.8997	18.9931	18.571	18.485	18.7071	18.007	18.0654	18.2128	17.7232	17.8849	17.7638	17.6382	17.7968	17.9028	17.7343	17.8817	17.9023	19.093	19.2946	19.4951	18.3746	18.7513	18.8354	18.3168	18.5761
+	10.3403	0.664523	sp|Q15084|PDIA6_HUMAN	sp|Q15084|PDIA6_HUMAN	1938	Color2 [A=255, R=0, G=0, B=0]	1	4					11	11	11	29.3	29.3	29.3	48.121	0	240.56	20482000000	522	21.959	22.3838	22.2964	22.9637	23.0465	22.9655	22.9716	23.1092	23.0517	23.5091	23.3487	23.5392	23.5078	23.4614	23.4422	23.4887	23.321	23.3752	22.8657	22.6372	22.6945	23.0967	23.0544	22.8725	23.4091	23.289
+	4.26084	0.584509	sp|Q15154|PCM1_HUMAN;tr|A0A4W8VX11|A0A4W8VX11_HUMAN;tr|E9PGW9|E9PGW9_HUMAN;tr|E7EV93|E7EV93_HUMAN;tr|H0YBA1|H0YBA1_HUMAN;tr|E5RGQ4|E5RGQ4_HUMAN	sp|Q15154|PCM1_HUMAN;tr|A0A4W8VX11|A0A4W8VX11_HUMAN	1943	Color2 [A=255, R=0, G=0, B=0]	1	4					12	12	12	6	6	6	228.54	0	16.873	926080000	104	17.8674	18.5109	19.4914	18.6732	18.9737	18.758	19.0148	18.9017	18.9992	18.9998	19.0434	19.165	19.1243	19.3354	19.201	19.4229	19.2964	19.4215	17.8766	17.0898	17.5918	17.835	17.7994	17.8665	18.5815	18.8035
+	11.3224	0.924895	sp|Q15293|RCN1_HUMAN;tr|E9PP27|E9PP27_HUMAN	sp|Q15293|RCN1_HUMAN	1952	Color2 [A=255, R=0, G=0, B=0]	1	4					10	10	10	30.5	30.5	30.5	38.89	0	159.64	21623000000	348	23.2006	23.1246	23.0806	23.2534	23.4464	23.1303	22.9277	23.1408	22.9993	23.5644	23.6094	23.6481	23.8296	23.9006	23.836	23.7522	23.8787	23.794	22.7038	22.364	22.6	22.6409	22.6256	22.6965	23.0394	23.1092
+	4.12759	-0.820408	sp|Q15363|TMED2_HUMAN;tr|E7EQ72|E7EQ72_HUMAN;tr|F5GX39|F5GX39_HUMAN	sp|Q15363|TMED2_HUMAN;tr|E7EQ72|E7EQ72_HUMAN;tr|F5GX39|F5GX39_HUMAN	1953	Color2 [A=255, R=0, G=0, B=0]	1	4					3	3	3	16.9	16.9	16.9	22.761	0	5.6391	249020000	15	17.5302	16.6369	17.1728	17.5366	17.0526	17.0886	16.8628	17.1528	17.1778	16.7782	16.537	16.5589	16.6566	16.3565	17.0113	17.4794	16.5721	16.268	17.0299	17.4771	18.0678	17.8092	19.0034	17.1032	14.8992	17.3745
+	10.057	0.810384	sp|Q15424|SAFB1_HUMAN;tr|K7ES42|K7ES42_HUMAN;tr|K7EII0|K7EII0_HUMAN	sp|Q15424|SAFB1_HUMAN	1965	Color2 [A=255, R=0, G=0, B=0]	1	4					12	12	6	16.2	16.2	6.6	102.64	0	285.97	7628700000	331	21.197	21.6468	21.3405	21.7104	21.7494	21.6847	21.6885	21.8115	21.8157	21.7484	21.8915	21.767	21.9848	22.1833	22.1041	22.0475	22.1867	22.0782	21.2183	21.1939	21.3017	20.8279	20.9806	21.1842	21.3785	21.4092
+	7.23132	0.747974	sp|Q15599|NHRF2_HUMAN;tr|H3BN50|H3BN50_HUMAN;tr|H3BQS0|H3BQS0_HUMAN;tr|H3BUQ9|H3BUQ9_HUMAN;tr|H3BMF5|H3BMF5_HUMAN	sp|Q15599|NHRF2_HUMAN;tr|H3BN50|H3BN50_HUMAN;tr|H3BQS0|H3BQS0_HUMAN	1976	Color2 [A=255, R=0, G=0, B=0]	1	4					9	9	9	33.8	33.8	33.8	37.413	0	61.097	1357500000	106	19.1559	19.7249	19.6904	19.3679	19.4693	19.5967	19.0195	18.8982	18.9678	19.684	19.7895	19.7128	19.956	19.8526	19.9478	19.9594	19.9363	20.0742	18.8096	18.9815	18.8003	18.73	18.7456	18.7368	19.3882	19.2009
+	4.84935	-0.726418	tr|W4VSQ9|W4VSQ9_HUMAN;sp|Q15642|CIP4_HUMAN;tr|M0R2H7|M0R2H7_HUMAN;tr|M0R0F9|M0R0F9_HUMAN	tr|W4VSQ9|W4VSQ9_HUMAN;sp|Q15642|CIP4_HUMAN;tr|M0R2H7|M0R2H7_HUMAN;tr|M0R0F9|M0R0F9_HUMAN	1980	Color2 [A=255, R=0, G=0, B=0]	1	4					5	5	5	9.9	9.9	9.9	67.73	0	14.544	404210000	28	18.7878	18.2033	18.5805	18.136	17.4955	18.235	18.1922	17.7678	17.9442	17.4871	17.1542	17.637	17.4626	17.275	15.3932	17.0503	17.4454	17.3723	17.5161	18.2827	18.0329	17.5683	17.6686	17.746	17.4916	17.5109
+	8.43545	0.611615	sp|Q15836|VAMP3_HUMAN;tr|K7ENK9|K7ENK9_HUMAN;tr|K7EKX0|K7EKX0_HUMAN;tr|J3QRU4|J3QRU4_HUMAN;sp|P63027|VAMP2_HUMAN;tr|F8WCA0|F8WCA0_HUMAN;tr|L7N2F9|L7N2F9_HUMAN	sp|Q15836|VAMP3_HUMAN;tr|K7ENK9|K7ENK9_HUMAN;tr|K7EKX0|K7EKX0_HUMAN;tr|J3QRU4|J3QRU4_HUMAN;sp|P63027|VAMP2_HUMAN;tr|F8WCA0|F8WCA0_HUMAN;tr|L7N2F9|L7N2F9_HUMAN	1996	Color2 [A=255, R=0, G=0, B=0]	1	4					3	3	3	40	40	40	11.309	0	70.994	1531500000	80	19.0474	19.0778	19.0842	19.3878	19.5447	19.5362	19.3397	19.5566	19.5377	19.4189	19.5532	19.4797	19.5463	19.6162	19.7073	19.6308	19.7675	19.6531	18.9191	18.8342	18.8831	18.8397	18.8963	18.9678	19.2295	19.1905
+	9.89434	1.29414	sp|Q15942|ZYX_HUMAN;tr|H0Y2Y8|H0Y2Y8_HUMAN;tr|H7C3D3|H7C3D3_HUMAN;tr|C9IZ41|C9IZ41_HUMAN;tr|C9JJK5|C9JJK5_HUMAN;tr|H7C3R3|H7C3R3_HUMAN	sp|Q15942|ZYX_HUMAN;tr|H0Y2Y8|H0Y2Y8_HUMAN	2000	Color2 [A=255, R=0, G=0, B=0]	1	4					15	15	15	41.3	41.3	41.3	61.277	0	149.3	13475000000	441	22.5626	22.5431	22.651	22.7432	22.7722	22.8943	22.2897	22.3536	22.3807	23.4806	23.4315	23.4303	23.5971	23.5783	23.6493	23.4596	23.4658	23.5692	21.0039	21.0113	21.0994	20.8387	20.7442	20.9073	22.6634	22.743
+	5.34083	0.601106	sp|Q16204|CCDC6_HUMAN	sp|Q16204|CCDC6_HUMAN	2003	Color2 [A=255, R=0, G=0, B=0]	1	4					10	10	10	24.3	24.3	24.3	53.29	0	33.275	967830000	117	19.1924	19.0928	17.8376	18.661	18.3048	18.4098	18.9484	19.1778	18.879	18.5179	18.9827	18.5786	18.6324	19.0789	18.9345	19.0975	18.6095	18.6902	17.5764	17.9574	17.4478	18.36	18.1706	17.8096	18.9275	18.4782
+	1.71677	0.657493	tr|H0YM90|H0YM90_HUMAN;sp|Q16288|NTRK3_HUMAN;tr|A0A0D9SFP6|A0A0D9SFP6_HUMAN;tr|B7Z7U4|B7Z7U4_HUMAN;tr|R4GNH5|R4GNH5_HUMAN	tr|H0YM90|H0YM90_HUMAN;sp|Q16288|NTRK3_HUMAN;tr|A0A0D9SFP6|A0A0D9SFP6_HUMAN;tr|B7Z7U4|B7Z7U4_HUMAN	2004	Color2 [A=255, R=0, G=0, B=0]	1	4					4	4	4	6.7	6.7	6.7	78.648	0	5.9779	179230000	11	17.3378	16.3725	15.6485	16.0834	16.6413	16.5896	17.3221	15.9999	13.9295	17.411	17.4002	17.7544	17.4775	16.8901	17.3472	17.2448	17.1279	17.4702	15.4816	14.9858	14.8277	15.9833	14.8922	14.7505	14.1613	14.4859
+	1.21604	0.800904	tr|F8VW96|F8VW96_HUMAN;sp|Q16527|CSRP2_HUMAN;tr|F8VQR7|F8VQR7_HUMAN	tr|F8VW96|F8VW96_HUMAN;sp|Q16527|CSRP2_HUMAN;tr|F8VQR7|F8VQR7_HUMAN	2008	Color2 [A=255, R=0, G=0, B=0]	1	4					4	4	4	21.8	21.8	21.8	26.736	0	14.086	357090000	36	16.1777	17.0414	16.7606	18.0819	17.5007	17.5604	14.8406	16.369	17.9726	18.264	18.4826	18.4418	18.5354	18.8662	18.8288	18.5061	18.672	18.8085	14.4497	15.3259	14.5633	17.5828	17.8402	17.7098	17.7488	17.7584
+	7.73162	1.18093	sp|Q16563|SYPL1_HUMAN;tr|A0A0U1RQT9|A0A0U1RQT9_HUMAN;tr|C9JYN0|C9JYN0_HUMAN	sp|Q16563|SYPL1_HUMAN;tr|A0A0U1RQT9|A0A0U1RQT9_HUMAN;tr|C9JYN0|C9JYN0_HUMAN	2012	Color2 [A=255, R=0, G=0, B=0]	1	4					2	2	2	13.9	13.9	13.9	28.565	0	4.7403	348180000	13	14.8249	15.6594	14.5202	16.5609	16.822	16.5008	16.4654	16.9419	16.6423	17.5121	17.3685	17.7837	18.1895	17.6084	17.9229	17.587	17.455	17.9983	17.0022	16.699	16.8154	16.7332	17.6367	16.8018	18.0783	17.5677
+	6.88428	0.933493	tr|C9JAX1|C9JAX1_HUMAN;sp|Q16595|FRDA_HUMAN;tr|A0A2R8Y5A1|A0A2R8Y5A1_HUMAN;tr|A0A2R8Y4G3|A0A2R8Y4G3_HUMAN;tr|A0A2R8Y577|A0A2R8Y577_HUMAN	tr|C9JAX1|C9JAX1_HUMAN;sp|Q16595|FRDA_HUMAN;tr|A0A2R8Y5A1|A0A2R8Y5A1_HUMAN	2014	Color2 [A=255, R=0, G=0, B=0]	1	4					4	4	4	38.5	38.5	38.5	14.91	0	46.219	1094700000	24	18.7709	19.1471	19.1151	19.5717	18.926	19.0114	18.7113	18.3936	18.5032	19.6145	19.4206	19.4198	19.9455	19.826	19.5857	19.7397	19.8452	20.0006	18.4252	18.3319	18.2065	18.0766	18.3556	18.2774	18.5938	18.1066
+	5.91617	1.21447	tr|A0A2R8Y7W8|A0A2R8Y7W8_HUMAN;sp|Q16626|MEA1_HUMAN;tr|A0A2R8Y6W5|A0A2R8Y6W5_HUMAN	tr|A0A2R8Y7W8|A0A2R8Y7W8_HUMAN;sp|Q16626|MEA1_HUMAN;tr|A0A2R8Y6W5|A0A2R8Y6W5_HUMAN	2016	Color2 [A=255, R=0, G=0, B=0]	1	4					1	1	1	7.6	7.6	7.6	18.544	0	10.525	230110000	27	16.4736	16.8871	16.3649	17.0821	17.2821	17.0194	16.4278	17.0723	16.7002	16.9218	16.9007	17.2672	17.4457	17.616	17.7623	17.3035	17.6503	17.2754	14.3344	15.078	16.2775	15.0049	16.4588	16.0412	16.6051	16.5738
+	10.0688	1.10199	tr|A0A0B4J1Z1|A0A0B4J1Z1_HUMAN;tr|C9JAB2|C9JAB2_HUMAN;sp|Q16629|SRSF7_HUMAN	tr|A0A0B4J1Z1|A0A0B4J1Z1_HUMAN;tr|C9JAB2|C9JAB2_HUMAN;sp|Q16629|SRSF7_HUMAN	2017	Color2 [A=255, R=0, G=0, B=0]	1	4					4	3	3	30.7	30.7	30.7	15.763	0	28.671	8629200000	94	20.9018	20.9731	20.2591	21.3172	21.9576	22.1056	21.6533	22.0735	21.6857	22.867	22.3563	22.8508	23.0443	23.018	22.8952	23.0962	23.0161	22.8659	21.2714	21.3923	21.3754	20.679	20.6286	19.9827	21.8374	21.9034
+	9.59302	-0.554855	sp|Q16658|FSCN1_HUMAN;tr|C9JPH9|C9JPH9_HUMAN;tr|C9JFC0|C9JFC0_HUMAN;tr|A0A0A0MSB2|A0A0A0MSB2_HUMAN	sp|Q16658|FSCN1_HUMAN	2021	Color2 [A=255, R=0, G=0, B=0]	1	4					14	14	14	35.5	35.5	35.5	54.529	0	206.83	6521400000	260	21.7523	21.8926	21.8259	21.4835	21.5716	21.583	21.4991	21.5775	21.5625	21.54	21.5835	21.6138	21.3751	21.5166	21.4801	21.4699	21.5035	21.4467	21.6141	21.595	21.5594	21.9763	21.8935	21.7507	21.3905	21.312
+	3.34485	-0.638937	sp|Q16763|UBE2S_HUMAN;tr|K7EPJ1|K7EPJ1_HUMAN	sp|Q16763|UBE2S_HUMAN;tr|K7EPJ1|K7EPJ1_HUMAN	2028	Color2 [A=255, R=0, G=0, B=0]	1	4					3	3	3	14	14	14	23.845	0	8.425	649550000	39	19.1845	18.8931	18.7967	18.5556	18.6155	18.7091	18.4974	18.5416	18.5546	18.2719	18.1248	18.0164	14.1022	17.7763	18.1725	18.2114	18.1114	17.934	18.2757	18.6894	18.7364	18.2202	18.0258	18.672	17.8389	18.035
+	6.27102	0.893974	sp|Q16822|PCKGM_HUMAN;tr|H0YML5|H0YML5_HUMAN;tr|H0YM31|H0YM31_HUMAN;tr|H0YMA5|H0YMA5_HUMAN;tr|H0YNG4|H0YNG4_HUMAN	sp|Q16822|PCKGM_HUMAN;tr|H0YML5|H0YML5_HUMAN	2033	Color2 [A=255, R=0, G=0, B=0]	1	4					9	9	8	16.2	16.2	13.6	70.698	0	35.775	1056700000	103	17.0414	17.5124	17.2972	18.2756	18.1231	18.3526	17.0754	17.1243	17.6345	18.7667	19.0362	19.0892	19.4105	19.2669	19.3139	19.3418	19.1583	19.3026	18.5025	18.0029	18.1055	18.9475	18.9355	18.9175	19.2846	19.171
+	9.42846	-0.666898	tr|A0A087WYS1|A0A087WYS1_HUMAN;sp|Q16851|UGPA_HUMAN;tr|E7EUC7|E7EUC7_HUMAN;tr|C9JQU9|C9JQU9_HUMAN;tr|C9J6Q0|C9J6Q0_HUMAN	tr|A0A087WYS1|A0A087WYS1_HUMAN;sp|Q16851|UGPA_HUMAN;tr|E7EUC7|E7EUC7_HUMAN;tr|C9JQU9|C9JQU9_HUMAN	2035	Color2 [A=255, R=0, G=0, B=0]	1	4					12	12	3	23.4	23.4	5.5	56.967	0	59.146	4713600000	215	21.3596	21.0898	21.1745	21.0948	20.96	21.0124	21.3205	21.0787	21.2293	20.4567	20.5235	20.4702	20.4635	20.4844	20.426	20.2788	20.1136	20.5161	21.7746	21.6355	21.7268	21.6357	21.4991	21.6154	21.0159	20.9799
+	8.18038	0.754661	sp|Q16864|VATF_HUMAN	sp|Q16864|VATF_HUMAN	2036	Color2 [A=255, R=0, G=0, B=0]	1	4					3	3	3	33.6	33.6	33.6	13.37	0	17.473	383560000	57	16.2115	16.9889	16.8241	17.2247	17.7737	17.6456	17.3429	17.4291	17.1037	17.0565	17.3404	17.5576	17.6429	17.3482	17.5454	17.7079	17.7915	17.7223	16.7752	16.5031	16.5796	16.7662	16.9591	16.7856	17.4376	17.2192
+	7.22703	1.24555	tr|E9PNK6|E9PNK6_HUMAN;tr|E9PPQ1|E9PPQ1_HUMAN;sp|Q16890|TPD53_HUMAN;tr|J3KNE7|J3KNE7_HUMAN;tr|E9PNQ9|E9PNQ9_HUMAN	tr|E9PNK6|E9PNK6_HUMAN;tr|E9PPQ1|E9PPQ1_HUMAN;sp|Q16890|TPD53_HUMAN;tr|J3KNE7|J3KNE7_HUMAN;tr|E9PNQ9|E9PNQ9_HUMAN	2039	Color2 [A=255, R=0, G=0, B=0]	1	4					2	2	2	16.9	16.9	16.9	18.661	0	51.535	1226800000	46	19.6284	19.0148	19.6009	19.4538	19.4951	19.4382	18.5278	18.5709	18.8073	20.2057	20.2346	20.1319	20.2974	20.3288	20.4042	20.1373	20.1898	20.271	17.4119	17.6291	17.4461	17.4289	17.205	17.6375	19.0001	18.9988
+	4.35042	0.980531	sp|Q1ED39|KNOP1_HUMAN;tr|H3BPL4|H3BPL4_HUMAN;tr|H3BNU8|H3BNU8_HUMAN;tr|H3BMC9|H3BMC9_HUMAN	sp|Q1ED39|KNOP1_HUMAN	2041	Color2 [A=255, R=0, G=0, B=0]	1	4					8	8	8	21	21	21	51.588	0	19.124	1140700000	100	19.3919	19.4344	18.8484	18.9411	19.2079	19.0813	19.0462	19.0836	19.143	19.1306	18.9129	19.1287	19.8221	19.4994	19.4394	19.6755	19.0625	19.6035	14.7987	17.7769	17.0711	17.3224	17.4923	17.3373	18.797	18.7047
+	5.04158	-0.583157	tr|H3BQZ7|H3BQZ7_HUMAN;sp|Q1KMD3|HNRL2_HUMAN	tr|H3BQZ7|H3BQZ7_HUMAN;sp|Q1KMD3|HNRL2_HUMAN	2042	Color2 [A=255, R=0, G=0, B=0]	1	4					13	13	13	18.4	18.4	18.4	84.69	0	18.854	2238400000	132	20.8314	20.4779	20.6509	20.088	20.1282	20.1107	19.5339	19.3398	19.4797	20.0442	19.9763	19.9951	19.7288	19.7582	19.9938	20.041	19.8809	19.9611	20.5062	20.6174	20.8112	20.4448	20.4763	20.4878	19.9474	20.0219
+	5.49118	0.831595	sp|Q49B96|COX19_HUMAN	sp|Q49B96|COX19_HUMAN	2062	Color2 [A=255, R=0, G=0, B=0]	1	4					2	2	2	21.1	21.1	21.1	10.394	0.00035063	3.978	381440000	48	17.947	17.781	17.7999	17.8474	17.7229	17.4826	17.2169	17.0898	16.9506	18.4353	18.3795	18.4923	18.6016	18.4199	18.5415	18.4681	18.5562	18.483	16.8202	16.6607	16.9135	16.7017	16.494	17.0882	17.6689	17.52
+	7.61076	0.844005	tr|C9JQ41|C9JQ41_HUMAN;tr|H7C525|H7C525_HUMAN;sp|Q4VC31|CCD58_HUMAN	tr|C9JQ41|C9JQ41_HUMAN;tr|H7C525|H7C525_HUMAN;sp|Q4VC31|CCD58_HUMAN	2066	Color2 [A=255, R=0, G=0, B=0]	1	4					2	2	2	20	20	20	15.296	0	9.1999	1485700000	53	18.979	18.9213	19.2612	19.7515	19.5356	19.4165	19.0843	18.9057	19.2525	20.1391	19.8582	19.9834	20.0839	20.1656	19.9857	20.1916	19.9845	20.5211	18.8237	18.6586	19.3274	19.036	18.8057	18.917	19.4709	19.3935
+	12.2674	-0.892441	tr|E9PJB2|E9PJB2_HUMAN;tr|E9PPG8|E9PPG8_HUMAN;sp|Q53FT3|HIKES_HUMAN	tr|E9PJB2|E9PJB2_HUMAN;tr|E9PPG8|E9PPG8_HUMAN;sp|Q53FT3|HIKES_HUMAN	2072	Color2 [A=255, R=0, G=0, B=0]	1	4					1	1	1	14.1	14.1	14.1	9.9994	0	19.564	368390000	44	18.4338	18.1534	18.3828	17.8221	18.0348	17.9591	17.6681	17.5371	17.4459	16.8978	17.0629	16.8438	16.568	17.025	16.8503	16.9372	17.0245	16.9969	18.024	18.4076	18.2881	17.8863	17.6054	17.9858	17.1287	17.1867
+	10.8047	1.54943	tr|B5MBX5|B5MBX5_HUMAN;sp|Q53QV2|LBH_HUMAN;tr|B5MCP4|B5MCP4_HUMAN	tr|B5MBX5|B5MBX5_HUMAN;sp|Q53QV2|LBH_HUMAN;tr|B5MCP4|B5MCP4_HUMAN	2080	Color2 [A=255, R=0, G=0, B=0]	1	4					1	1	1	23.9	23.9	23.9	10.193	0	42.258	647130000	13	15.8352	16.4399	16.4662	17.5638	18.0908	18.092	17.8822	18.3345	17.8213	18.1384	18.0544	18.3637	18.7187	18.6677	18.4763	19.014	18.4183	18.8288	16.5644	16.5238	16.6919	16.5342	16.74	16.877	17.977	18.0079
+	3.30804	1.23954	sp|Q58FF8|H90B2_HUMAN	sp|Q58FF8|H90B2_HUMAN	2087	Color2 [A=255, R=0, G=0, B=0]	1	4					8	1	1	20.5	3.9	3.9	44.348	0	6.5395	504210000	38	14.9763	14.6313	15.665	15.9744	16.4679	15.0932	17.5257	18.1372	17.5581	17.8162	17.3095	17.6837	18.4805	18.2133	17.6861	17.9463	17.1385	17.4807	16.2494	15.0733	15.425	17.0598	17.2272	15.7563	18.5295	17.7681
+	6.24707	1.27351	sp|Q5BKU9|OXLD1_HUMAN	sp|Q5BKU9|OXLD1_HUMAN	2089	Color2 [A=255, R=0, G=0, B=0]	1	4					1	1	1	10.2	10.2	10.2	15.855	0.0015596	2.801	172440000	20	16.4298	14.7791	16.418	17.3611	16.4876	17.0218	16.1347	15.715	16.1731	17.3262	16.3901	16.5656	17.0386	16.8312	16.8689	17.3759	16.9376	17.1456	14.1306	14.0693	15.2254	16.1708	14.7133	14.006	16.8973	16.0424
+	6.0863	0.625788	sp|Q5EBL8|PDZ11_HUMAN	sp|Q5EBL8|PDZ11_HUMAN	2092	Color2 [A=255, R=0, G=0, B=0]	1	4					2	2	2	24.3	24.3	24.3	16.131	0	7.4868	320790000	29	16.8631	17.1076	16.8119	16.7879	16.8123	16.8412	16.9706	17.2769	16.9197	17.022	17.298	17.0721	17.4956	17.2496	17.5434	16.945	17.4892	16.879	17.0036	16.3878	17.1321	16.7099	15.451	16.5162	17.2677	17.2704
+	2.26493	0.679247	sp|Q5JSH3|WDR44_HUMAN;tr|H7BY83|H7BY83_HUMAN	sp|Q5JSH3|WDR44_HUMAN;tr|H7BY83|H7BY83_HUMAN	2098	Color2 [A=255, R=0, G=0, B=0]	1	4					11	11	11	16.4	16.4	16.4	101.37	0	45.833	705370000	50	18.126	17.0837	18.7759	17.1016	17.6001	18.2586	18.6683	18.6993	18.5585	16.7807	17.6552	18.0486	17.571	17.244	18.2048	17.474	17.635	17.4017	17.9918	17.7311	17.0508	16.0393	16.8258	16.8968	17.8005	18.0919
+	7.17914	0.917369	sp|Q5M775|CYTSB_HUMAN;tr|J3KSG2|J3KSG2_HUMAN;tr|J3QQM0|J3QQM0_HUMAN;tr|J3KRN9|J3KRN9_HUMAN;tr|J3KTI9|J3KTI9_HUMAN;tr|J3QRQ9|J3QRQ9_HUMAN;tr|J3QS22|J3QS22_HUMAN	sp|Q5M775|CYTSB_HUMAN;tr|J3KSG2|J3KSG2_HUMAN	2103	Color2 [A=255, R=0, G=0, B=0]	1	4					12	12	12	13.8	13.8	13.8	118.58	0	28.69	779280000	82	17.3885	18.1978	17.261	18.5837	19.1748	18.0549	18.7044	18.6548	18.5441	18.5311	18.5571	18.5947	19.0116	18.928	19.1853	19.0785	18.5188	18.6673	17.7916	17.2613	16.9867	18.0386	17.9443	17.6381	18.5952	18.4144
+	4.60855	0.628251	sp|Q5QJE6|TDIF2_HUMAN;tr|J3KP30|J3KP30_HUMAN;tr|E9PRB3|E9PRB3_HUMAN	sp|Q5QJE6|TDIF2_HUMAN;tr|J3KP30|J3KP30_HUMAN	2106	Color2 [A=255, R=0, G=0, B=0]	1	4					11	11	11	23.1	23.1	23.1	84.468	0	50.244	1210000000	143	18.5359	18.9823	18.8122	19.2992	19.0033	19.1094	19.6343	19.2422	19.2887	19.0013	19.1461	19.0166	19.0129	19.131	19.3381	19.3039	19.2052	19.435	18.4185	18.6586	18.3667	18.145	18.1628	17.0222	18.8824	18.7289
+	4.67222	0.568319	sp|Q5SSJ5|HP1B3_HUMAN;tr|X6RGJ2|X6RGJ2_HUMAN;tr|B0QZK4|B0QZK4_HUMAN;tr|Q5SWC8|Q5SWC8_HUMAN;tr|B0QZK8|B0QZK8_HUMAN;tr|B0QZK9|B0QZK9_HUMAN	sp|Q5SSJ5|HP1B3_HUMAN;tr|X6RGJ2|X6RGJ2_HUMAN;tr|B0QZK4|B0QZK4_HUMAN;tr|Q5SWC8|Q5SWC8_HUMAN	2109	Color2 [A=255, R=0, G=0, B=0]	1	4					9	9	9	23.5	23.5	23.5	61.206	0	36.82	3264300000	109	20.9076	19.6426	20.6317	20.3111	20.3366	20.445	20.3777	20.4411	20.5138	20.5848	20.4489	21.0251	20.5814	20.5394	20.6875	20.6866	20.4889	20.9794	19.4955	19.5269	19.85	19.2939	19.187	19.1244	20.847	20.6001
+	2.52749	0.659649	tr|H0Y2V6|H0Y2V6_HUMAN;sp|Q5SW79|CE170_HUMAN;tr|H0Y4T4|H0Y4T4_HUMAN;tr|E5RGW7|E5RGW7_HUMAN;tr|E5RFU8|E5RFU8_HUMAN;tr|E5RG47|E5RG47_HUMAN;tr|E7EWM2|E7EWM2_HUMAN;sp|Q96L14|C170L_HUMAN;tr|E7EMW0|E7EMW0_HUMAN	tr|H0Y2V6|H0Y2V6_HUMAN;sp|Q5SW79|CE170_HUMAN	2110	Color2 [A=255, R=0, G=0, B=0]	1	4					11	11	11	9.2	9.2	9.2	171.97	0	24.816	808810000	68	18.3441	18.1177	18.597	18.4835	18.329	18.0022	19.3935	18.6893	19.5238	18.0202	18.0227	17.8078	18.7325	18.4708	18.2274	17.6909	17.6192	17.8218	17.1614	18.1644	18.3566	16.9012	16.234	17.0517	17.7607	18.2375
+	3.22313	-0.696196	sp|Q5T4S7|UBR4_HUMAN;tr|A0A0A0MSW0|A0A0A0MSW0_HUMAN;tr|X6RE05|X6RE05_HUMAN;tr|X6R960|X6R960_HUMAN;tr|Q5TBN9|Q5TBN9_HUMAN	sp|Q5T4S7|UBR4_HUMAN	2117	Color2 [A=255, R=0, G=0, B=0]	1	4					18	18	18	5.1	5.1	5.1	573.83	0	59.849	1799800000	170	19.7957	19.6585	19.4322	19.5028	19.2441	19.3853	19.9904	20.094	20.1249	19.2539	19.3063	19.0843	18.8664	18.8225	18.7987	19.0514	19.0692	19.0365	19.8683	20.1174	20.0754	19.4528	19.4216	19.6889	19.6504	19.7437
+	5.17084	0.759018	sp|Q5T6F2|UBAP2_HUMAN;tr|A2A305|A2A305_HUMAN;tr|A0A0D9SFI5|A0A0D9SFI5_HUMAN;tr|Q5JV08|Q5JV08_HUMAN	sp|Q5T6F2|UBAP2_HUMAN;tr|A2A305|A2A305_HUMAN	2118	Color2 [A=255, R=0, G=0, B=0]	1	4					9	9	9	10.8	10.8	10.8	117.11	0	58.986	1797500000	175	20.039	20.1779	20.2723	20.1317	20.1584	20.011	19.8102	19.7484	19.868	19.8355	20.0278	19.6948	20.3276	20.2514	20.2392	20.0811	20.154	19.9432	18.1053	18.5896	18.8884	18.3067	18.2969	18.2958	19.497	19.3417
+	4.31928	-0.837674	sp|Q5T9A4|ATD3B_HUMAN;sp|Q9NVI7|ATD3A_HUMAN;sp|Q5T2N8|ATD3C_HUMAN;tr|H0Y2W2|H0Y2W2_HUMAN	sp|Q5T9A4|ATD3B_HUMAN;sp|Q9NVI7|ATD3A_HUMAN	2120	Color2 [A=255, R=0, G=0, B=0]	1	4					3	3	3	4.5	4.5	4.5	72.572	0	5.3062	975470000	10	20.0674	19.9054	19.7721	19.4363	20.0839	20.407	18.258	18.3681	18.5708	18.7859	18.971	19.1782	18.7609	19.4194	18.9997	18.7952	18.6554	18.7391	19.7277	20.0355	19.6745	19.5402	19.525	20.8795	17.6387	17.7719
+	9.27119	-0.599753	sp|Q5TFE4|NT5D1_HUMAN;tr|Q5QPD0|Q5QPD0_HUMAN;tr|H0YDA5|H0YDA5_HUMAN	sp|Q5TFE4|NT5D1_HUMAN;tr|Q5QPD0|Q5QPD0_HUMAN	2121	Color2 [A=255, R=0, G=0, B=0]	1	4					6	6	6	15.6	15.6	15.6	51.844	0	26.599	1039400000	109	19.635	18.9472	19.2468	18.694	19.0875	19.1665	18.826	18.9039	19.049	18.5096	18.3108	18.3549	18.1915	18.1792	18.5209	18.1607	18.3243	18.0541	19.1201	19.181	19.4216	18.9481	19.03	18.9751	18.5482	18.8339
+	9.35162	1.47974	sp|Q5UCC4|EMC10_HUMAN;tr|M0R2A0|M0R2A0_HUMAN	sp|Q5UCC4|EMC10_HUMAN;tr|M0R2A0|M0R2A0_HUMAN	2125	Color2 [A=255, R=0, G=0, B=0]	1	4					2	2	2	10.3	10.3	10.3	27.347	0	12.399	169710000	15	14.0547	15.4128	15.114	15.2039	16.3973	16.2837	15.8278	16.1021	16.0967	17.0545	17.0691	17.1608	16.9135	17.7861	16.8688	17.1126	16.8434	16.9004	15.7774	14.6917	13.7443	14.3589	15.0162	15.2606	16.6579	16.6715
+	1.83042	0.641186	sp|Q5UIP0|RIF1_HUMAN;tr|H7C2B5|H7C2B5_HUMAN	sp|Q5UIP0|RIF1_HUMAN	2126	Color2 [A=255, R=0, G=0, B=0]	1	4					14	14	14	8.6	8.6	8.6	274.46	0	38.959	765690000	100	18.35	17.8533	16.6518	17.8588	17.0032	17.5176	19.166	19.12	19.2075	17.7666	17.2511	17.4827	17.7847	18.0734	17.9094	16.8738	16.8376	17.46	16.8326	17.8737	17.4526	15.9869	16.6729	17.3321	17.5962	17.6804
+	2.66892	0.922553	sp|Q5VUM1|SDHF4_HUMAN	sp|Q5VUM1|SDHF4_HUMAN	2130	Color2 [A=255, R=0, G=0, B=0]	1	4					2	2	2	19.4	19.4	19.4	12.213	0.0015605	2.8052	391750000	24	19.492	18.4602	19.0549	18.6003	18.5717	18.0382	17.2148	17.2945	16.9583	18.3299	18.0868	18.3503	18.4381	18.5148	18.7074	18.4705	18.4047	18.4804	16.855	14.7537	16.9522	16.3818	16.8395	16.874	17.0547	17.3325
+	3.28206	-0.584094	sp|Q5VW32|BROX_HUMAN;tr|Q5VW33|Q5VW33_HUMAN;tr|F5GXQ0|F5GXQ0_HUMAN	sp|Q5VW32|BROX_HUMAN;tr|Q5VW33|Q5VW33_HUMAN;tr|F5GXQ0|F5GXQ0_HUMAN	2131	Color2 [A=255, R=0, G=0, B=0]	1	4					3	3	3	9.2	9.2	9.2	46.476	0	7.1941	588720000	52	18.2633	18.2763	18.5265	18.4793	18.1879	18.4613	18.4402	18.3039	18.5416	17.9928	17.9353	17.9395	18.0248	17.8405	18.1209	17.8654	17.7211	18.1077	18.551	18.1529	18.2322	18.5422	18.4033	18.4786	17.9895	17.9629
+	3.24935	0.833619	tr|A0A0U1RQQ1|A0A0U1RQQ1_HUMAN;sp|Q5VZK9|CARL1_HUMAN	tr|A0A0U1RQQ1|A0A0U1RQQ1_HUMAN;sp|Q5VZK9|CARL1_HUMAN	2135	Color2 [A=255, R=0, G=0, B=0]	1	4					3	3	3	3.8	3.8	3.8	102.6	0.00036657	4.5043	133970000	6	14.8171	14.9598	14.7762	15.2889	15.3369	14.9858	15.7761	15.6512	15.6516	15.6625	15.1996	15.3115	15.6139	15.4395	15.3931	15.5633	15.6665	15.4744	14.8775	15.7801	13.9877	15.9254	14.478	14.4678	15.2336	15.3003
+	5.2266	-1.01675	sp|Q66K14|TBC9B_HUMAN	sp|Q66K14|TBC9B_HUMAN	2140	Color2 [A=255, R=0, G=0, B=0]	1	4					3	3	3	2.5	2.5	2.5	140.52	0.00036101	4.332	141120000	7	16.0959	16.5689	16.5256	15.9006	13.8013	16.1143	16.9357	16.3923	16.381	15.0496	15.7212	14.9999	15.0252	14.8394	15.2685	13.2607	14.7111	13.7313	16.3719	16.8188	16.2386	16.4068	16.1522	16.3209	15.4573	16.414
+	4.71167	-0.567375	sp|Q69YN2|C19L1_HUMAN;tr|A0A286YF56|A0A286YF56_HUMAN	sp|Q69YN2|C19L1_HUMAN;tr|A0A286YF56|A0A286YF56_HUMAN	2146	Color2 [A=255, R=0, G=0, B=0]	1	4					2	2	2	5.2	5.2	5.2	60.618	0.00033636	3.4886	109710000	7	14.8436	15.5241	14.9003	15.3686	15.4353	15.3714	16.865	15.9363	15.6583	14.988	15.3686	15.1278	15.36	15.2942	15.2742	15.1505	15.3125	15.2838	16.4982	16.5105	16.6036	15.7018	15.5762	15.7502	15.549	15.7288
+	2.8473	1.12237	sp|Q6FIF0|ZFAN6_HUMAN;tr|H0YMR5|H0YMR5_HUMAN;tr|H0YLR2|H0YLR2_HUMAN;tr|H0YME2|H0YME2_HUMAN;tr|H0YK21|H0YK21_HUMAN;tr|H0YK54|H0YK54_HUMAN	sp|Q6FIF0|ZFAN6_HUMAN;tr|H0YMR5|H0YMR5_HUMAN;tr|H0YLR2|H0YLR2_HUMAN;tr|H0YME2|H0YME2_HUMAN;tr|H0YK21|H0YK21_HUMAN;tr|H0YK54|H0YK54_HUMAN	2155	Color2 [A=255, R=0, G=0, B=0]	1	4					2	2	2	16.3	16.3	16.3	22.555	0.0029851	2.4268	360300000	6	18.0928	17.839	18.2786	17.9939	18.064	18.0954	18.3604	17.7138	18.4207	17.8593	17.528	17.7876	18.1412	17.9038	18.789	18.1288	17.9893	18.5654	17.0138	13.5653	16.6197	13.268	14.9992	15.2173	17.1168	16.8438
+	4.37009	-0.5976	sp|Q6GMV2|SMYD5_HUMAN;tr|C9IYN9|C9IYN9_HUMAN	sp|Q6GMV2|SMYD5_HUMAN	2156	Color2 [A=255, R=0, G=0, B=0]	1	4					3	3	3	11.7	11.7	11.7	47.34	0.0003712	4.6251	188420000	13	16.8819	16.5072	16.6971	16.2445	15.9856	15.6007	16.2773	16.2696	16.4279	15.9943	15.7883	15.927	16.1317	15.9951	16.1767	15.9008	15.8894	15.8468	16.2554	17.1629	16.6898	15.9264	16.5209	16.9428	15.3216	15.6965
+	13.6735	-0.875656	sp|Q6IBS0|TWF2_HUMAN;tr|D6RG15|D6RG15_HUMAN;tr|H0Y858|H0Y858_HUMAN;tr|H7C5I2|H7C5I2_HUMAN	sp|Q6IBS0|TWF2_HUMAN;tr|D6RG15|D6RG15_HUMAN;tr|H0Y858|H0Y858_HUMAN	2161	Color2 [A=255, R=0, G=0, B=0]	1	4					9	9	8	32.4	32.4	30.4	39.548	0	93.913	2130700000	148	19.9704	20.0194	20.0315	19.9416	20.0495	19.855	20.2308	20.1528	20.1297	19.3878	19.356	19.4357	19.1682	19.1614	19.2221	19.4406	19.1844	19.3394	20.7189	20.7635	20.9275	20.5372	20.6	20.7325	19.5812	19.5925
+	3.49435	-0.697705	sp|Q6NVY1|HIBCH_HUMAN;tr|H7C126|H7C126_HUMAN;tr|H7C400|H7C400_HUMAN;tr|B9A058|B9A058_HUMAN	sp|Q6NVY1|HIBCH_HUMAN;tr|H7C126|H7C126_HUMAN;tr|H7C400|H7C400_HUMAN;tr|B9A058|B9A058_HUMAN	2168	Color2 [A=255, R=0, G=0, B=0]	1	4					2	2	2	6.2	6.2	6.2	43.482	0	4.9196	698580000	21	19.4006	18.8267	19.2905	18.9283	18.6397	18.867	18.0532	17.3953	17.8243	14.6224	18.4781	18.0908	18.211	18.4663	18.3661	18.1537	18.3281	18.3943	18.8916	18.5268	18.9225	18.6497	18.6856	18.6096	18.2796	18.2818
+	3.70312	1.01448	tr|A0A0G2JHC2|A0A0G2JHC2_HUMAN;sp|Q6NYC8|PPR18_HUMAN	tr|A0A0G2JHC2|A0A0G2JHC2_HUMAN;sp|Q6NYC8|PPR18_HUMAN	2170	Color2 [A=255, R=0, G=0, B=0]	1	4					4	4	4	9.5	9.5	9.5	68.041	0	16.695	237240000	31	17.3462	17.614	17.0453	16.8774	17.113	16.8744	17.0518	17.0766	16.9562	16.8276	17.2326	16.9695	16.745	17.3459	17.3155	16.6384	16.577	17.4806	13.9314	13.8653	14.0568	14.3044	14.8132	16.0669	16.259	16.6444
+	8.6971	1.00477	tr|H7C173|H7C173_HUMAN;tr|H7C202|H7C202_HUMAN;sp|Q6P582|MZT2A_HUMAN;sp|Q6NZ67|MZT2B_HUMAN;tr|B8ZZ87|B8ZZ87_HUMAN;tr|H7BZ50|H7BZ50_HUMAN;tr|A0A494C0V9|A0A494C0V9_HUMAN	tr|H7C173|H7C173_HUMAN;tr|H7C202|H7C202_HUMAN;sp|Q6P582|MZT2A_HUMAN;sp|Q6NZ67|MZT2B_HUMAN;tr|B8ZZ87|B8ZZ87_HUMAN;tr|H7BZ50|H7BZ50_HUMAN;tr|A0A494C0V9|A0A494C0V9_HUMAN	2171	Color2 [A=255, R=0, G=0, B=0]	1	4					2	2	2	23.8	23.8	23.8	12.395	0	7.0172	240780000	47	16.0327	15.8938	16.3424	17.1979	16.6654	16.6605	16.6231	16.6368	17.1623	17.4259	16.8275	17.2612	17.6441	17.2466	17.2836	17.8103	17.0725	17.4161	16.0669	15.8482	15.8364	16.2704	16.229	15.2989	16.8602	16.5056
+	5.76018	-0.606764	tr|A0A3B3IRP5|A0A3B3IRP5_HUMAN;sp|Q6P1J9|CDC73_HUMAN;tr|A0A1B0GUB2|A0A1B0GUB2_HUMAN;tr|A0A2R8YHB3|A0A2R8YHB3_HUMAN;tr|A0A2R8Y640|A0A2R8Y640_HUMAN	tr|A0A3B3IRP5|A0A3B3IRP5_HUMAN;sp|Q6P1J9|CDC73_HUMAN;tr|A0A1B0GUB2|A0A1B0GUB2_HUMAN;tr|A0A2R8YHB3|A0A2R8YHB3_HUMAN	2176	Color2 [A=255, R=0, G=0, B=0]	1	4					6	6	6	13.1	13.1	13.1	54.155	0	6.0419	386180000	23	17.2781	17.2071	17.0887	17.3572	17.0366	16.6542	17.8986	17.6579	18.0684	16.9152	16.464	16.7688	16.7615	16.6841	17.0143	17.0895	16.9279	16.6955	17.7399	17.6488	17.7021	17.8276	17.5186	17.6754	16.8717	17.1457
+	3.0832	0.622225	sp|Q6P1L8|RM14_HUMAN	sp|Q6P1L8|RM14_HUMAN	2177	Color2 [A=255, R=0, G=0, B=0]	1	4					2	2	2	20	20	20	15.947	0.0024017	2.4718	149830000	5	15.0378	13.821	15.494	15.7861	15.8185	16.0964	15.2405	15.9953	14.3811	15.9173	15.757	16.2006	16.0223	16.1643	16.2386	15.9354	15.9508	16.0666	14.9594	15.5972	14.9362	13.4001	16.5893	16.4585	16.5742	15.8824
+	6.06026	-0.569959	sp|Q6P1N9|TATD1_HUMAN;tr|E5RG17|E5RG17_HUMAN;tr|H0YBX2|H0YBX2_HUMAN;tr|G5EA19|G5EA19_HUMAN;tr|E5RGF2|E5RGF2_HUMAN;tr|U3KQS5|U3KQS5_HUMAN;tr|A0A0D9SGD3|A0A0D9SGD3_HUMAN;tr|E5RG62|E5RG62_HUMAN;tr|E5RK70|E5RK70_HUMAN;tr|E5RID7|E5RID7_HUMAN	sp|Q6P1N9|TATD1_HUMAN;tr|E5RG17|E5RG17_HUMAN;tr|H0YBX2|H0YBX2_HUMAN;tr|G5EA19|G5EA19_HUMAN;tr|E5RGF2|E5RGF2_HUMAN;tr|U3KQS5|U3KQS5_HUMAN;tr|A0A0D9SGD3|A0A0D9SGD3_HUMAN;tr|E5RG62|E5RG62_HUMAN;tr|E5RK70|E5RK70_HUMAN	2178	Color2 [A=255, R=0, G=0, B=0]	1	4					4	4	4	13.1	13.1	13.1	33.601	0	14.9	1430500000	56	20.3707	19.9574	20.0579	19.3451	19.5942	19.6645	19.1269	19.3188	19.3128	19.2736	18.9836	19.0081	18.9639	19.054	19.0041	18.8525	19.3233	19.2393	19.7427	20.1101	19.954	19.6395	19.7791	20.2409	19.4474	19.2632
+	5.90106	0.722118	sp|Q6P587|FAHD1_HUMAN	sp|Q6P587|FAHD1_HUMAN	2183	Color2 [A=255, R=0, G=0, B=0]	1	4					3	3	3	16.1	16.1	16.1	24.843	0	10.075	373700000	81	15.5796	16.185	16.1536	17.2896	17.3351	17.3954	16.818	17.0077	16.6955	17.7905	17.5382	17.8582	17.8538	17.8147	17.8124	18.0573	17.7623	17.9197	17.3502	16.8143	17.2267	17.4926	17.4134	17.1439	17.7876	17.6162
+	6.65833	-0.856978	tr|C9JYQ9|C9JYQ9_HUMAN;sp|Q6P5R6|RL22L_HUMAN;tr|H0Y8C2|H0Y8C2_HUMAN	tr|C9JYQ9|C9JYQ9_HUMAN;sp|Q6P5R6|RL22L_HUMAN;tr|H0Y8C2|H0Y8C2_HUMAN	2184	Color2 [A=255, R=0, G=0, B=0]	1	4					2	2	2	15.7	15.7	15.7	14.478	0.00094757	2.9158	128500000	8	17.3636	17.2368	17.2411	16.4226	15.9193	16.1776	17.0007	16.246	15.8611	15.5515	15.5837	15.1941	15.1213	15.3443	15.1075	15.4211	15.4128	15.4037	16.1509	17.0978	16.3046	16.2506	16.0869	15.4834	15.2027	15.4084
+	4.48771	1.14153	sp|Q6P6B1|ERIC5_HUMAN	sp|Q6P6B1|ERIC5_HUMAN	2185	Color2 [A=255, R=0, G=0, B=0]	1	4					5	5	5	18.7	18.7	18.7	39.935	0	11.502	201290000	38	16.25	17.179	16.3891	17.2273	17.3414	16.9694	17.1175	16.7602	16.9534	16.7478	16.8694	16.5996	16.9845	16.9512	16.807	16.5423	16.9839	17.1764	15.5552	15.712	14.1108	13.7784	14.0985	13.7497	15.5924	16.2958
+	7.45196	-0.740194	sp|Q6P996|PDXD1_HUMAN;tr|H3BND4|H3BND4_HUMAN;tr|Q6XYB5|Q6XYB5_HUMAN;tr|Q86XE2|Q86XE2_HUMAN;tr|J3KNK7|J3KNK7_HUMAN	sp|Q6P996|PDXD1_HUMAN;tr|H3BND4|H3BND4_HUMAN	2186	Color2 [A=255, R=0, G=0, B=0]	1	4					6	6	6	10	10	10	86.706	0	14.79	4844100000	64	21.5353	21.4828	21.4159	21.1605	21.0499	21.2166	21.6648	21.5611	21.4099	20.5132	20.4545	20.2989	20.8764	20.6098	20.3704	19.887	20.4602	20.3459	21.2497	21.3038	21.4107	21.0947	20.7666	21.132	20.7911	21.0475
+	4.96001	-1.39213	sp|Q6PCE3|PGM2L_HUMAN	sp|Q6PCE3|PGM2L_HUMAN	2187	Color2 [A=255, R=0, G=0, B=0]	1	4					3	3	3	4.3	4.3	4.3	70.441	0.00034518	3.7736	237410000	13	18.078	14.5644	17.3439	17.1704	17.0472	17.5489	15.3854	16.7188	16.6085	16.4774	16.2796	14.7374	16.3388	14.6653	16.6131	14.5176	16.4762	16.4812	16.8611	17.3358	17.1067	16.5675	16.8999	17.1048	16.295	16.2333
+	2.70405	0.725801	sp|Q6PK04|CC137_HUMAN;tr|I3L0U5|I3L0U5_HUMAN	sp|Q6PK04|CC137_HUMAN;tr|I3L0U5|I3L0U5_HUMAN	2195	Color2 [A=255, R=0, G=0, B=0]	1	4					3	3	3	9.7	9.7	9.7	33.231	0	6.4711	278720000	16	17.2552	17.1124	17.3579	17.0622	16.9745	17.0037	17.1629	16.8659	16.7152	17.1338	16.8353	16.9883	17.2494	17.1402	17.2619	17.0754	17.1683	17.8192	16.7297	15.1995	16.4229	17.7099	17.4708	17.8007	16.5137	16.4044
+	5.66342	1.10619	sp|Q6PUV4|CPLX2_HUMAN;tr|D6RGY3|D6RGY3_HUMAN;tr|D6R960|D6R960_HUMAN;tr|D6RDN3|D6RDN3_HUMAN;tr|D6RI05|D6RI05_HUMAN;tr|D6RBA5|D6RBA5_HUMAN	sp|Q6PUV4|CPLX2_HUMAN;tr|D6RGY3|D6RGY3_HUMAN;tr|D6R960|D6R960_HUMAN	2197	Color2 [A=255, R=0, G=0, B=0]	1	4					5	5	5	30.6	30.6	30.6	15.394	0	40.985	6696900000	127	19.8983	22.1928	21.8292	22.2018	22.5089	22.1987	20.9614	20.9953	20.9851	22.5607	22.6815	22.6285	22.8431	23.0225	22.9718	22.9894	22.8881	22.6735	20.3977	20.1848	20.4291	20.6657	20.5211	20.4022	21.2682	21.2519
+	6.04748	1.11978	sp|Q6QNY1|BL1S2_HUMAN	sp|Q6QNY1|BL1S2_HUMAN	2199	Color2 [A=255, R=0, G=0, B=0]	1	4					3	3	3	28.9	28.9	28.9	15.961	0	5.3734	191370000	28	15.6772	16.8148	16.5915	16.73	17.185	16.3046	16.3642	15.8352	16.5016	17.3469	15.9327	17.6548	17.3413	17.2652	17.7087	17.7083	17.2963	17.5856	15.9228	15.6368	14.7094	15.8624	15.2637	15.465	16.9754	16.0164
+	4.35092	1.00778	sp|Q6RW13|ATRAP_HUMAN	sp|Q6RW13|ATRAP_HUMAN	2201	Color2 [A=255, R=0, G=0, B=0]	1	4					2	2	2	24.5	24.5	24.5	17.419	0	11.491	287150000	65	14.9243	14.6326	13.8348	16.0929	16.8989	16.8901	16.9428	14.1545	16.9136	17.6295	16.8715	17.2632	17.3601	17.1757	16.952	17.3552	17.1237	15.9239	17.127	16.6687	17.1397	17.0427	16.8845	16.5897	17.8098	17.4982
+	3.4704	1.0282	tr|K7EM09|K7EM09_HUMAN;tr|K7EPR0|K7EPR0_HUMAN;tr|K7ELQ9|K7ELQ9_HUMAN;sp|Q6UW68|TM205_HUMAN	tr|K7EM09|K7EM09_HUMAN;tr|K7EPR0|K7EPR0_HUMAN;tr|K7ELQ9|K7ELQ9_HUMAN;sp|Q6UW68|TM205_HUMAN	2205	Color2 [A=255, R=0, G=0, B=0]	1	4					2	2	2	25	25	25	13.389	0	12.104	519380000	49	16.0616	15.0193	14.8882	16.8906	17.579	14.3994	17.5584	17.5142	16.0944	18.1928	17.9804	18.0614	17.7573	17.7966	17.7366	16.9884	17.8172	17.9658	18.8022	18.4047	17.9457	17.7445	17.972	17.8509	18.4635	17.587
+	4.89795	0.96395	sp|Q6Y7W6|GGYF2_HUMAN;tr|I1E4Y6|I1E4Y6_HUMAN;tr|E7ESB6|E7ESB6_HUMAN;tr|C9JW88|C9JW88_HUMAN;tr|F8WCD5|F8WCD5_HUMAN;tr|C9JPV7|C9JPV7_HUMAN;tr|C9JXQ0|C9JXQ0_HUMAN;tr|C9J0V6|C9J0V6_HUMAN;tr|C9JHT0|C9JHT0_HUMAN;tr|C9JRZ2|C9JRZ2_HUMAN;tr|C9JH18|C9JH18_HUMAN;tr|C9JHW1|C9JHW1_HUMAN	sp|Q6Y7W6|GGYF2_HUMAN;tr|I1E4Y6|I1E4Y6_HUMAN	2211	Color2 [A=255, R=0, G=0, B=0]	1	4					6	6	6	6.6	6.6	6.6	150.07	0	22.506	1023300000	85	18.694	18.6949	17.3088	18.2076	18.148	17.3731	18.7153	19.3858	18.8505	18.9728	18.8965	17.6524	18.8204	18.8323	18.647	18.4996	18.7532	19.0474	15.8303	17.1609	16.8966	16.7094	17.7952	17.6455	18.7396	18.4824
+	3.47086	-0.597453	sp|Q7KZF4|SND1_HUMAN;tr|H7C597|H7C597_HUMAN	sp|Q7KZF4|SND1_HUMAN	2226	Color2 [A=255, R=0, G=0, B=0]	1	4					24	24	24	28.7	28.7	28.7	102	0	109.77	10950000000	414	22.5005	22.5278	22.446	22.2192	22.191	22.1305	22.4374	22.5169	22.5141	21.8755	22.1865	22.1258	22.0794	22.0082	21.803	21.7814	22.0521	22.2165	22.6011	22.8264	22.7628	22.3583	22.5131	22.7023	22.3242	22.3805
+	5.50787	-0.567051	sp|Q7L014|DDX46_HUMAN;tr|A0A0C4DG89|A0A0C4DG89_HUMAN;tr|D6RJA6|D6RJA6_HUMAN;tr|H0Y9U3|H0Y9U3_HUMAN	sp|Q7L014|DDX46_HUMAN;tr|A0A0C4DG89|A0A0C4DG89_HUMAN	2228	Color2 [A=255, R=0, G=0, B=0]	1	4					17	17	17	17.7	17.7	17.7	117.36	0	124.11	5286300000	355	21.9612	21.4243	21.6821	20.9753	20.9732	21.0179	21.6827	21.3793	21.606	20.6772	20.6566	20.4918	20.419	20.5116	20.7069	20.4423	20.3683	20.5211	21.4855	21.6175	21.5512	21.1936	21.2797	21.3467	20.7525	20.8785
+	4.18985	-0.575944	sp|Q7L0Y3|TM10C_HUMAN;tr|C9JVB6|C9JVB6_HUMAN	sp|Q7L0Y3|TM10C_HUMAN;tr|C9JVB6|C9JVB6_HUMAN	2229	Color2 [A=255, R=0, G=0, B=0]	1	4					7	7	7	18.1	18.1	18.1	47.346	0	17.25	1478600000	150	20.2002	19.9369	20.1452	19.6615	19.7631	19.7355	18.6424	19.0495	19.0621	19.1964	19.3483	18.9882	19.0567	19.3514	19.1741	18.9202	19.3005	19.2541	19.2572	19.545	19.6062	19.6938	19.2022	20.0803	18.9551	19.2139
+	8.14783	-1.18298	sp|Q7L1Q6|BZW1_HUMAN;tr|C9IZ80|C9IZ80_HUMAN;tr|C9JFN4|C9JFN4_HUMAN;tr|C9J188|C9J188_HUMAN;tr|C9JWF5|C9JWF5_HUMAN;tr|H0Y503|H0Y503_HUMAN;tr|C9JV57|C9JV57_HUMAN	sp|Q7L1Q6|BZW1_HUMAN;tr|C9IZ80|C9IZ80_HUMAN	2230	Color2 [A=255, R=0, G=0, B=0]	1	4					11	11	10	20	20	18.4	48.043	0	16.342	3042200000	111	20.9873	20.945	21.0408	20.4251	20.6435	20.6119	20.7974	20.7213	20.7823	20.2042	19.7452	19.7983	19.4777	19.6609	19.652	19.5478	19.6269	19.7667	21.1619	21.4342	21.1743	21.1139	21.0078	21.0997	20.2915	20.5212
+	2.58125	0.709555	tr|H7BXY3|H7BXY3_HUMAN;sp|Q7L2E3|DHX30_HUMAN	tr|H7BXY3|H7BXY3_HUMAN;sp|Q7L2E3|DHX30_HUMAN	2232	Color2 [A=255, R=0, G=0, B=0]	1	4					4	4	4	3.5	3.5	3.5	130.55	0	7.4444	157550000	22	13.5376	13.8083	14.3454	16.4452	15.9892	16.2114	15.6511	14.5081	15.6108	16.955	16.8997	16.9528	16.5299	15.962	16.8858	16.9377	16.7295	16.8591	15.5746	14.4809	15.0268	16.3269	15.8163	15.0892	16.6733	16.3896
+	1.83674	-0.631455	sp|Q7L576|CYFP1_HUMAN;tr|H7C229|H7C229_HUMAN;tr|E7EVJ5|E7EVJ5_HUMAN;sp|Q96F07|CYFP2_HUMAN;tr|A0A0G2JR96|A0A0G2JR96_HUMAN;tr|A0A0G2JQT1|A0A0G2JQT1_HUMAN;tr|E7EW33|E7EW33_HUMAN;tr|H0YL50|H0YL50_HUMAN;tr|A0A0G2JRX2|A0A0G2JRX2_HUMAN;tr|A0A087WU52|A0A087WU52_HUMAN;tr|A0A0G2JRV9|A0A0G2JRV9_HUMAN;tr|A0A087WWL1|A0A087WWL1_HUMAN;tr|A0A087WVE1|A0A087WVE1_HUMAN;tr|A0A087WTQ3|A0A087WTQ3_HUMAN;tr|A0A087WWZ1|A…	sp|Q7L576|CYFP1_HUMAN;tr|H7C229|H7C229_HUMAN;tr|E7EVJ5|E7EVJ5_HUMAN;sp|Q96F07|CYFP2_HUMAN	2235	Color2 [A=255, R=0, G=0, B=0]	1	4					10	10	10	8.9	8.9	8.9	145.18	0	24.59	1072700000	136	19.453	18.7439	18.9077	18.7914	18.9319	18.7436	18.9667	19.0519	19.0928	18.776	18.818	18.8348	19.2091	18.8787	18.8309	18.5881	18.7475	18.668	18.8289	19.0209	18.9049	18.8504	18.8342	19.051	19.0373	19.1857
+	12.8889	-1.37678	sp|Q7L5N1|CSN6_HUMAN;tr|E7EM64|E7EM64_HUMAN;tr|H7C3T0|H7C3T0_HUMAN	sp|Q7L5N1|CSN6_HUMAN;tr|E7EM64|E7EM64_HUMAN;tr|H7C3T0|H7C3T0_HUMAN	2236	Color2 [A=255, R=0, G=0, B=0]	1	4					3	3	3	11	11	11	36.163	0	4.8504	315420000	32	17.5017	17.5781	16.9915	16.9679	16.7353	17.3176	17.6395	17.733	17.4933	16.1424	16.2935	16.2132	15.7999	16.0582	15.0204	15.9946	16.3837	16.0348	17.7526	18.1861	18.0738	18.0861	17.8271	17.9803	17.0003	17.0767
+	6.92109	-0.677925	sp|Q7L9L4|MOB1B_HUMAN;sp|Q9H8S9|MOB1A_HUMAN;tr|D6RCK3|D6RCK3_HUMAN	sp|Q7L9L4|MOB1B_HUMAN;sp|Q9H8S9|MOB1A_HUMAN;tr|D6RCK3|D6RCK3_HUMAN	2238	Color2 [A=255, R=0, G=0, B=0]	1	4					4	4	4	19.9	19.9	19.9	25.091	0	11.496	1479700000	68	19.8864	20.4206	19.9543	19.5061	19.8057	19.4157	19.5577	19.8633	19.6951	18.3032	19.1927	19.1016	18.4495	18.967	18.7105	18.587	19.1016	18.85	19.3714	19.7114	20.0029	19.1635	19.5096	19.8966	18.5624	19.0662
+	7.38817	0.891007	sp|Q7Z417|NUFP2_HUMAN	sp|Q7Z417|NUFP2_HUMAN	2252	Color2 [A=255, R=0, G=0, B=0]	1	4					14	14	14	29.6	29.6	29.6	76.12	0	90.29	2809000000	219	20.6661	20.1615	20.2751	20.5344	20.3919	20.4783	20.2728	20.243	20.2148	20.4376	20.43	20.5522	20.6871	20.6694	20.7167	20.6111	20.749	20.7213	18.7625	18.8646	19.2332	19.2225	19.1496	18.5176	19.9475	20.0757
+	4.32998	0.608621	tr|F8WA11|F8WA11_HUMAN;sp|Q7Z460|CLAP1_HUMAN;tr|H0Y5T1|H0Y5T1_HUMAN;tr|C9JP76|C9JP76_HUMAN;tr|C9J151|C9J151_HUMAN	tr|F8WA11|F8WA11_HUMAN;sp|Q7Z460|CLAP1_HUMAN;tr|H0Y5T1|H0Y5T1_HUMAN	2255	Color2 [A=255, R=0, G=0, B=0]	1	4					4	4	3	3.8	3.8	3	162.76	0	7.5736	142580000	51	14.2884	14.9715	14.1991	15.1403	15.3365	15.3122	16.5751	15.9868	16.2709	16.3746	16.4663	16.3401	16.1056	16.2084	16.2328	16.4238	16.0566	16.1793	15.5492	15.4725	15.5029	15.7209	15.7232	15.5526	16.4806	16.1639
+	2.58333	0.659944	sp|Q7Z4H3|HDDC2_HUMAN;tr|V9GYS5|V9GYS5_HUMAN;tr|V9GZ04|V9GZ04_HUMAN	sp|Q7Z4H3|HDDC2_HUMAN	2257	Color2 [A=255, R=0, G=0, B=0]	1	4					4	4	4	24.5	24.5	24.5	23.39	0	36.661	361180000	23	17.5745	17.3744	17.5756	17.8324	17.565	17.4824	18.0184	17.4737	17.5635	18.0903	18.3205	18.0607	18.1398	18.122	18.0463	17.9496	17.6319	17.6652	17.2382	16.882	17.6089	17.3099	14.9903	17.1196	17.5419	17.3002
+	9.83415	0.833185	sp|Q7Z5L9|I2BP2_HUMAN	sp|Q7Z5L9|I2BP2_HUMAN	2263	Color2 [A=255, R=0, G=0, B=0]	1	4					8	8	8	21	21	21	61.024	0	106.5	1211000000	108	18.0332	18.4935	18.1761	19.0333	19.1887	19.149	19.2671	19.1737	19.0729	19.2597	19.4332	19.2774	19.4952	19.5615	19.4004	19.5859	19.544	19.3982	18.0882	17.9554	17.9242	18.2287	18.3738	18.0292	18.8531	18.8628
+	3.30154	-0.72078	tr|G5EA48|G5EA48_HUMAN;sp|Q7Z6B7|SRGP1_HUMAN;tr|Q5VZB4|Q5VZB4_HUMAN;tr|A0A075B7B5|A0A075B7B5_HUMAN;tr|B7ZM87|B7ZM87_HUMAN;sp|O75044|SRGP2_HUMAN	tr|G5EA48|G5EA48_HUMAN;sp|Q7Z6B7|SRGP1_HUMAN	2264	Color2 [A=255, R=0, G=0, B=0]	1	4					4	4	4	6.3	6.3	6.3	116.84	0	8.2631	145460000	5	16.7739	16.4724	16.457	16.2442	16.4801	16.084	16.2529	16.0487	16.103	15.1438	14.8945	14.0257	14.762	16.1317	13.9218	15.5131	14.3838	14.8171	16.0581	16.538	16.4911	15.7759	16.0331	16.1591	15.7121	16.0498
+	10.7896	1.11102	sp|Q86SJ2|AMGO2_HUMAN	sp|Q86SJ2|AMGO2_HUMAN	2273	Color2 [A=255, R=0, G=0, B=0]	1	4					2	2	2	4.2	4.2	4.2	57.933	0.008569	2.0751	107310000	12	14.8564	15.4005	15.4375	15.1721	15.4051	15.2945	15.3874	15.6309	15.3682	16.5539	16.3028	16.4587	16.5534	15.9805	16.1212	16.297	16.2548	16.4995	15.0349	13.7266	15.6727	14.2526	14.7478	14.4131	16.0754	15.7365
+	7.91128	0.910131	sp|Q86SX6|GLRX5_HUMAN	sp|Q86SX6|GLRX5_HUMAN	2275	Color2 [A=255, R=0, G=0, B=0]	1	4					3	3	3	28	28	28	16.628	0	22.038	1762400000	76	19.8038	19.8868	19.8675	19.7722	20.112	19.6006	19.2941	19.4653	19.1452	20.4395	20.3179	20.3179	20.4263	20.4889	20.3032	20.4035	20.3544	20.273	18.7055	18.5096	18.658	19.1189	19.2559	18.8114	19.5817	19.6354
+	4.92299	-0.960495	sp|Q86TI2|DPP9_HUMAN;tr|A0A2R8YF65|A0A2R8YF65_HUMAN;tr|M0QXI5|M0QXI5_HUMAN;tr|M0R2A8|M0R2A8_HUMAN	sp|Q86TI2|DPP9_HUMAN	2278	Color2 [A=255, R=0, G=0, B=0]	1	4					3	3	3	4.8	4.8	4.8	98.262	0	10.742	245980000	44	17.3318	17.6026	17.6034	17.1743	14.4192	15.319	17.0509	17.2959	17.1704	15.8813	16.2972	16.18	16.2374	16.2326	16.1996	16.0911	16.4872	16.1658	17.3456	17.6423	17.7893	17.2601	17.6664	17.5772	16.651	16.823
+	7.83075	0.679095	sp|Q86U28|ISCA2_HUMAN;tr|J3QSS7|J3QSS7_HUMAN	sp|Q86U28|ISCA2_HUMAN;tr|J3QSS7|J3QSS7_HUMAN	2280	Color2 [A=255, R=0, G=0, B=0]	1	4					3	3	3	24.7	24.7	24.7	16.476	0	5.0401	125260000	9	15.2439	15.6793	15.7229	16.0354	16.0911	16.0477	15.6685	15.6486	15.8325	15.882	16.0785	16.5269	16.2835	16.1277	16.2767	16.2173	16.3969	16.2396	14.9718	15.4732	15.1911	15.8737	15.6609	15.2542	15.7688	15.3748
+	7.83681	1.06729	sp|Q86U42|PABP2_HUMAN;tr|H0YJH9|H0YJH9_HUMAN;tr|B4DEH8|B4DEH8_HUMAN;tr|G3V4T2|G3V4T2_HUMAN	sp|Q86U42|PABP2_HUMAN;tr|H0YJH9|H0YJH9_HUMAN;tr|B4DEH8|B4DEH8_HUMAN;tr|G3V4T2|G3V4T2_HUMAN	2282	Color2 [A=255, R=0, G=0, B=0]	1	4					3	3	3	12.1	12.1	12.1	32.749	0	36.438	651660000	62	16.4111	16.5581	16.6153	17.5579	17.6043	17.6966	17.5288	17.704	17.6254	19.148	18.709	18.3972	18.672	18.6604	18.5293	18.7957	18.3595	18.6426	17.5492	17.2783	17.5294	17.7559	17.68	17.3297	18.0284	17.8185
+	4.87141	0.578696	sp|Q86UE4|LYRIC_HUMAN;tr|E5RJU9|E5RJU9_HUMAN;tr|H0YB56|H0YB56_HUMAN;tr|H0YBE0|H0YBE0_HUMAN;tr|H0YBJ8|H0YBJ8_HUMAN	sp|Q86UE4|LYRIC_HUMAN;tr|E5RJU9|E5RJU9_HUMAN	2284	Color2 [A=255, R=0, G=0, B=0]	1	4					16	16	16	36.6	36.6	36.6	63.836	0	86.334	6548700000	380	21.9615	21.9289	21.7582	21.5707	21.7282	21.7713	21.6638	21.6136	21.6375	21.5559	21.6918	21.4475	21.7256	21.9268	21.7778	21.6606	21.8856	21.6791	20.8578	21.0865	20.9306	20.5761	20.7665	20.7537	21.2291	21.33
+	3.47792	0.801897	tr|A0A087WZX0|A0A087WZX0_HUMAN;sp|Q86UU0|BCL9L_HUMAN	tr|A0A087WZX0|A0A087WZX0_HUMAN;sp|Q86UU0|BCL9L_HUMAN	2286	Color2 [A=255, R=0, G=0, B=0]	1	4					7	7	7	6.8	6.8	6.8	153.09	0	11.048	695800000	36	18.8849	18.7374	17.6921	17.9243	18.2233	18.4151	17.9447	18.4465	18.823	18.6575	18.8168	18.4842	18.6862	18.8703	18.5626	18.7951	18.694	18.9682	17.6471	15.9596	15.862	17.3875	17.5746	14.9299	17.7159	17.5978
+	10.3443	1.20432	sp|Q86V81|THOC4_HUMAN;tr|E9PB61|E9PB61_HUMAN	sp|Q86V81|THOC4_HUMAN;tr|E9PB61|E9PB61_HUMAN	2288	Color2 [A=255, R=0, G=0, B=0]	1	4					5	5	5	29.2	29.2	29.2	26.888	0	82.684	11184000000	214	20.7988	21.6935	21.2478	22.2383	22.4224	22.2914	22.2741	22.489	22.3936	22.681	22.5501	22.4713	22.8496	22.7542	22.6693	22.9077	22.6918	22.779	21.1791	20.6013	21.3487	21.0262	21.0701	21.5623	22.2346	22.1974
+	3.53795	-0.693248	sp|Q86WQ0|NR2CA_HUMAN;tr|F5H0B6|F5H0B6_HUMAN;tr|U3KQ53|U3KQ53_HUMAN	sp|Q86WQ0|NR2CA_HUMAN;tr|F5H0B6|F5H0B6_HUMAN;tr|U3KQ53|U3KQ53_HUMAN	2301	Color2 [A=255, R=0, G=0, B=0]	1	4					2	2	2	17.3	17.3	17.3	15.876	0	9.2024	117600000	35	16.6039	16.8958	16.5693	16.2996	16.3263	16.3701	15.8919	15.9432	16.3589	15.6209	16.1773	15.9849	15.9028	16.1876	16.2192	16.3481	16.0677	15.7972	15.4816	14.4261	14.8353	16.4599	16.7646	16.7136	15.6621	15.9672
+	5.33216	0.675654	tr|B1AJQ6|B1AJQ6_HUMAN;sp|Q86Y82|STX12_HUMAN	tr|B1AJQ6|B1AJQ6_HUMAN;sp|Q86Y82|STX12_HUMAN	2310	Color2 [A=255, R=0, G=0, B=0]	1	4					3	3	3	21.9	21.9	21.9	24.576	0	16.844	728130000	53	18.7798	18.6018	18.6312	18.7355	18.5963	18.6879	18.407	18.1737	18.1113	19.0077	18.8955	18.8448	18.7535	18.7239	18.8688	18.8885	18.92	18.9794	17.1853	18.7857	17.3708	18.0538	18.137	17.7435	18.2277	18.0262
+	2.2948	-1.20345	sp|Q8IUE6|H2A2B_HUMAN	sp|Q8IUE6|H2A2B_HUMAN	2315	Color2 [A=255, R=0, G=0, B=0]	1	4					4	3	1	52.3	45.4	5.4	13.995	0	147.52	2898100000	130	23.9008	23.4506	23.9336	19.989	19.4464	19.9586	18.9292	18.19	19.3457	19.4483	19.064	20.0169	19.1027	18.9293	19.3335	19.191	18.802	18.254	18.4378	18.459	19.1282	18.5609	18.2206	18.8288	19.014	18.5969
+	5.9581	0.651397	sp|Q8IVF2|AHNK2_HUMAN	sp|Q8IVF2|AHNK2_HUMAN	2320	Color2 [A=255, R=0, G=0, B=0]	1	4					112	112	112	43.1	43.1	43.1	616.62	0	323.31	46364000000	2100	24.4746	24.4022	24.3527	24.4232	24.4931	24.4596	24.5838	24.5543	24.5445	24.2666	24.3088	24.2562	24.553	24.5886	24.5911	24.4791	24.6041	24.5782	23.6065	23.6497	23.7688	23.3798	23.2684	23.4443	24.0705	24.1111
+	3.95481	1.1146	sp|Q8IVM0|CCD50_HUMAN	sp|Q8IVM0|CCD50_HUMAN	2321	Color2 [A=255, R=0, G=0, B=0]	1	4					3	3	3	10.8	10.8	10.8	35.822	0	20.271	268420000	71	18.1165	17.7023	17.8086	17.3113	17.679	17.507	17.1792	17.5975	16.9147	17.3879	17.6711	17.4841	17.2061	17.8909	17.3961	17.1495	17.9316	17.3679	16.461	14.3802	15.3173	15.7366	14.7745	16.1542	16.2163	16.7662
+	6.8004	0.683392	sp|Q8IVT2|MISP_HUMAN	sp|Q8IVT2|MISP_HUMAN	2322	Color2 [A=255, R=0, G=0, B=0]	1	4					16	16	16	33.6	33.6	33.6	75.356	0	205.23	8966200000	462	22.3946	22.4302	22.3224	22.3966	22.3195	22.3032	21.9577	21.8524	21.8968	22.464	22.526	22.2881	22.5169	22.5416	22.5017	22.5286	22.5323	22.5189	21.2285	21.2943	21.3181	20.899	20.9814	21.0475	22.0205	21.9184
+	3.55268	-0.591461	tr|Q5JRC6|Q5JRC6_HUMAN;sp|Q8IWS0|PHF6_HUMAN;tr|A0A0D9SGE8|A0A0D9SGE8_HUMAN	tr|Q5JRC6|Q5JRC6_HUMAN;sp|Q8IWS0|PHF6_HUMAN;tr|A0A0D9SGE8|A0A0D9SGE8_HUMAN	2326	Color2 [A=255, R=0, G=0, B=0]	1	4					2	2	2	6.5	6.5	6.5	36.43	0.00035273	4.0647	204270000	21	16.3592	15.8778	15.9696	16.5302	16.4806	16.5906	16.1177	16.499	16.4208	15.6191	15.5746	16.2165	15.6627	16.2811	15.9581	16.0187	15.6125	16.5745	15.2307	17.3568	17.6353	16.3782	16.6616	16.8625	15.8769	15.7953
+	3.41919	0.857292	sp|Q8IWX8|CHERP_HUMAN;tr|J3QK89|J3QK89_HUMAN	sp|Q8IWX8|CHERP_HUMAN;tr|J3QK89|J3QK89_HUMAN	2328	Color2 [A=255, R=0, G=0, B=0]	1	4					5	5	5	6.4	6.4	6.4	103.7	0	8.8585	524440000	33	17.8617	16.958	17.7986	17.8246	17.4993	17.8389	17.8705	17.613	17.9069	18.0667	17.8539	18.162	18.1857	18.2592	17.9222	19.1429	18.6828	18.2401	17.1247	16.98	17.3364	17.2721	13.8379	16.7935	17.978	17.8773
+	4.27694	1.42897	tr|F5H7C4|F5H7C4_HUMAN;tr|F5H6G9|F5H6G9_HUMAN;tr|F5H199|F5H199_HUMAN;tr|H0YFW5|H0YFW5_HUMAN;sp|Q8IXL7|MSRB3_HUMAN;tr|H7C2B7|H7C2B7_HUMAN	tr|F5H7C4|F5H7C4_HUMAN;tr|F5H6G9|F5H6G9_HUMAN;tr|F5H199|F5H199_HUMAN;tr|H0YFW5|H0YFW5_HUMAN;sp|Q8IXL7|MSRB3_HUMAN;tr|H7C2B7|H7C2B7_HUMAN	2333	Color2 [A=255, R=0, G=0, B=0]	1	4					2	2	2	17.9	17.9	17.9	13.101	0.00035537	4.1354	368130000	33	18.3984	18.2339	18.0061	18.0812	17.8022	17.8333	17.4148	17.2294	17.6162	18.1968	18.1523	18.1285	18.183	18.2685	18.4322	18.3789	18.1392	18.6022	16.6552	15.5677	16.8688	17.0796	13.6063	14.5172	17.1853	17.3508
+	5.86443	1.51062	tr|F8W038|F8W038_HUMAN;sp|Q8IXM2|BAP18_HUMAN;tr|F8W1H0|F8W1H0_HUMAN;tr|H0YIS7|H0YIS7_HUMAN	tr|F8W038|F8W038_HUMAN;sp|Q8IXM2|BAP18_HUMAN;tr|F8W1H0|F8W1H0_HUMAN;tr|H0YIS7|H0YIS7_HUMAN	2334	Color2 [A=255, R=0, G=0, B=0]	1	4					3	3	3	36.9	36.9	36.9	16.29	0	7.5203	204140000	18	15.6138	15.1617	15.5378	15.0808	14.3007	13.5835	15	14.5856	16.6545	15.1665	16.3919	16.6577	18.3205	17.3576	17.3967	18.1755	18.4586	18.1441	15.9638	15.0369	14.539	15.0163	16.4368	16.6917	16.5967	16.4288
+	6.60255	1.23194	tr|A0A0A0MRI1|A0A0A0MRI1_HUMAN;sp|Q8IXQ4|GPAM1_HUMAN	tr|A0A0A0MRI1|A0A0A0MRI1_HUMAN;sp|Q8IXQ4|GPAM1_HUMAN	2336	Color2 [A=255, R=0, G=0, B=0]	1	4					2	2	2	5.9	5.9	5.9	37.971	0	4.9543	180830000	10	16.4171	16.4566	16.2698	16.8573	16.6475	16.755	16.3646	15.9916	16.1212	16.735	16.8165	16.668	17.0877	17.2414	16.8062	17.0325	17.1079	17.3407	15.4603	14.1911	13.034	16.0532	14.1753	14.4848	16.2427	16.4232
+	3.2171	1.68995	tr|K7EM02|K7EM02_HUMAN;tr|K7EIJ8|K7EIJ8_HUMAN;sp|Q8IYT4|KATL2_HUMAN	tr|K7EM02|K7EM02_HUMAN;tr|K7EIJ8|K7EIJ8_HUMAN;sp|Q8IYT4|KATL2_HUMAN	2345	Color2 [A=255, R=0, G=0, B=0]	1	4					1	1	1	9.4	9.4	9.4	13.999	0	7.6583	2735700000	45	19.4888	19.8106	19.7514	20.2714	20.3064	20.2155	20.3986	20.3644	20.4121	20.8172	20.7066	20.7744	20.6628	20.547	20.6787	21.0494	20.9604	21.0692	14.1181	15.333	14.0707	15.0342	15.4877	15.5708	20.8084	20.7095
+	13.1413	1.36465	sp|Q8N128|F177A_HUMAN;tr|G3V583|G3V583_HUMAN;tr|G3V3Z5|G3V3Z5_HUMAN	sp|Q8N128|F177A_HUMAN;tr|G3V583|G3V583_HUMAN	2355	Color2 [A=255, R=0, G=0, B=0]	1	4					4	4	4	22.5	22.5	22.5	23.757	0	10.939	462230000	70	16.8577	16.9261	16.9184	17.3801	17.6861	17.5492	17.1228	17.8271	17.3753	18.2355	18.563	18.5683	18.6687	18.4379	18.8241	18.9647	18.8002	18.7885	16.8639	16.8098	16.8124	16.1378	16.5205	16.1742	18.2043	18.068
+	5.06643	0.928264	tr|A0A0J9YYJ0|A0A0J9YYJ0_HUMAN;sp|Q8N129|CNPY4_HUMAN	tr|A0A0J9YYJ0|A0A0J9YYJ0_HUMAN;sp|Q8N129|CNPY4_HUMAN	2356	Color2 [A=255, R=0, G=0, B=0]	1	4					2	2	2	21.2	21.2	21.2	13.171	0	5.7607	107080000	9	15.493	15.26	15.2409	15.872	15.5265	15.6633	15.4489	15.5897	15.352	16.5566	15.8526	15.2006	16.0519	15.9485	15.9665	16.3129	15.8384	16.3931	14.5012	13.0319	14.5337	14.2264	13.6691	15.0058	15.7344	15.5192
+	1.2451	-0.689744	sp|Q8N283|ANR35_HUMAN;tr|F6XZD3|F6XZD3_HUMAN	sp|Q8N283|ANR35_HUMAN;tr|F6XZD3|F6XZD3_HUMAN	2362	Color2 [A=255, R=0, G=0, B=0]	1	4					2	2	2	1.9	1.9	1.9	109.96	0.00033445	3.4307	260130000	39	18.6799	13.3019	18.3119	17.7656	17.9218	15.4889	18.041	17.687	18.1409	16.5844	15.0335	16.561	16.8827	16.4459	16.6559	14.3065	16.1435	15.0073	13.7202	17.7622	17.6585	17.5296	17.6434	15.4107	16.5346	14.5446
+	11.0819	-0.643961	sp|Q8N335|GPD1L_HUMAN;tr|C9K0P5|C9K0P5_HUMAN;tr|C9JFA7|C9JFA7_HUMAN;tr|C9JM46|C9JM46_HUMAN	sp|Q8N335|GPD1L_HUMAN;tr|C9K0P5|C9K0P5_HUMAN;tr|C9JFA7|C9JFA7_HUMAN;tr|C9JM46|C9JM46_HUMAN	2363	Color2 [A=255, R=0, G=0, B=0]	1	4					4	4	4	12	12	12	38.418	0	6.3762	935540000	14	19.2613	19.148	19.0069	19.0632	18.8942	19.0427	18.5958	19.0157	18.844	18.3314	18.5185	18.3719	18.4803	18.5553	18.6324	18.171	18.6899	18.4805	19.362	19.6135	19.3653	19.5249	19.3077	19.5823	18.5801	18.852
+	6.8264	0.919611	sp|Q8N3X1|FNBP4_HUMAN	sp|Q8N3X1|FNBP4_HUMAN	2369	Color2 [A=255, R=0, G=0, B=0]	1	4					4	4	4	4.7	4.7	4.7	110.26	0	8.5028	323580000	27	17.8985	15.9485	16.0379	17.0573	16.8901	16.6516	17.1312	17.0928	16.981	17.8819	17.6148	17.1671	17.6986	17.5283	17.4808	17.7888	17.6033	18.2428	15.7949	16.0169	16.1824	16.0176	16.1089	15.8667	17.2169	16.8128
+	4.20046	0.628517	sp|Q8N4Q1|MIA40_HUMAN	sp|Q8N4Q1|MIA40_HUMAN	2372	Color2 [A=255, R=0, G=0, B=0]	1	4					4	4	4	41.5	41.5	41.5	15.996	0	67.282	2530800000	123	21.0487	20.7285	20.4754	20.48	20.9109	20.7731	19.9333	20.0667	19.885	20.428	20.5421	20.4545	20.7701	20.8758	20.8326	20.4923	20.7836	20.6062	19.3994	19.545	19.3145	19.2565	19.3893	19.6506	19.7311	19.8429
+	11.4804	1.10284	sp|Q8N5K1|CISD2_HUMAN;tr|A0A2R8Y540|A0A2R8Y540_HUMAN;tr|I3L1N9|I3L1N9_HUMAN;tr|D6RCF4|D6RCF4_HUMAN	sp|Q8N5K1|CISD2_HUMAN;tr|A0A2R8Y540|A0A2R8Y540_HUMAN;tr|I3L1N9|I3L1N9_HUMAN	2377	Color2 [A=255, R=0, G=0, B=0]	1	4					5	5	5	41.5	41.5	41.5	15.278	0	30.586	2562300000	143	18.9517	19.4897	19.5331	19.9526	20.053	20.0331	19.9422	20.1375	19.9792	20.6322	20.558	20.713	20.8657	20.7581	20.7908	21.061	20.927	20.916	18.6537	18.6326	18.6887	19.3626	19.4423	19.1508	20.3749	20.1212
+	8.55332	0.594017	sp|Q8N7H5|PAF1_HUMAN;tr|B4DGJ5|B4DGJ5_HUMAN;tr|M0QYC7|M0QYC7_HUMAN	sp|Q8N7H5|PAF1_HUMAN	2386	Color2 [A=255, R=0, G=0, B=0]	1	4					8	8	8	20	20	20	59.975	0	43.495	1629500000	130	19.4013	19.1599	19.1955	19.4088	19.4501	19.3687	19.4507	19.4097	19.5088	19.7831	19.836	19.8055	20.0435	20.1458	19.9433	19.9489	19.7109	19.9897	19.2275	19.0563	19.0167	19.1109	18.9919	18.9823	19.2235	19.3402
+	5.34306	0.632793	tr|E9PBT8|E9PBT8_HUMAN;tr|J3QT17|J3QT17_HUMAN;tr|A8MXB9|A8MXB9_HUMAN;sp|Q8NBJ7|SUMF2_HUMAN;tr|A0A494C1B1|A0A494C1B1_HUMAN;tr|J3KQJ1|J3KQJ1_HUMAN;tr|H7C3B2|H7C3B2_HUMAN;tr|C9J660|C9J660_HUMAN;tr|F8WES7|F8WES7_HUMAN;tr|F8WEX5|F8WEX5_HUMAN;tr|E9PG02|E9PG02_HUMAN;tr|C9JL30|C9JL30_HUMAN;tr|F8WA42|F8WA42_HUMAN;tr|F8WEV7|F8WEV7_HUMAN	tr|E9PBT8|E9PBT8_HUMAN;tr|J3QT17|J3QT17_HUMAN;tr|A8MXB9|A8MXB9_HUMAN;sp|Q8NBJ7|SUMF2_HUMAN;tr|A0A494C1B1|A0A494C1B1_HUMAN;tr|J3KQJ1|J3KQJ1_HUMAN;tr|H7C3B2|H7C3B2_HUMAN;tr|C9J660|C9J660_HUMAN;tr|F8WES7|F8WES7_HUMAN;tr|F8WEX5|F8WEX5_HUMAN;tr|E9PG02|E9PG02_HUMAN;tr|C9JL30|C9JL30_HUMAN;tr|F8WA42|F8WA42_HUMAN	2397	Color2 [A=255, R=0, G=0, B=0]	1	4					6	6	6	31	31	31	25.829	0	30.118	866090000	92	19.2238	18.741	19.214	18.5417	19.069	18.8122	18.5805	18.6182	18.6219	19.1909	18.9279	19.1592	19.4536	19.3415	19.1285	19.2299	19.329	19.0365	18.4893	18.3708	18.3659	18.3815	18.3144	18.5066	18.872	18.5916
+	3.39754	0.728291	sp|Q8NC51|PAIRB_HUMAN	sp|Q8NC51|PAIRB_HUMAN	2402	Color2 [A=255, R=0, G=0, B=0]	1	4					12	12	12	36.8	36.8	36.8	44.965	0	186.67	13128000000	369	23.4232	23.4609	23.4655	22.781	22.9807	22.9056	22.5846	22.7136	22.5957	22.8304	22.9391	22.8407	22.941	23.0613	23.0402	22.8071	23.0653	22.9096	20.4275	20.8576	20.3822	21.391	21.3412	21.4035	22.1223	22.264
+	11.9977	1.49933	sp|Q8NDC0|MISSL_HUMAN	sp|Q8NDC0|MISSL_HUMAN	2410	Color2 [A=255, R=0, G=0, B=0]	1	4					1	1	1	6.9	6.9	6.9	24.269	0	113.36	743410000	43	16.4013	17.4473	17.243	18.0811	18.6606	17.3467	17.3836	18.5228	18.1068	18.4999	18.6319	18.8906	19.2889	19.284	17.9466	18.9676	17.4215	19.2013	16.7297	16.7212	16.9464	17.3183	17.444	17.353	18.2828	18.26
+	5.87701	0.713962	sp|Q8NDX5|PHC3_HUMAN;tr|H7C528|H7C528_HUMAN;tr|H7C4H9|H7C4H9_HUMAN;tr|B3KPJ4|B3KPJ4_HUMAN;tr|E7EX82|E7EX82_HUMAN;tr|A0A0A0MSI2|A0A0A0MSI2_HUMAN;sp|Q8IXK0|PHC2_HUMAN	sp|Q8NDX5|PHC3_HUMAN;tr|H7C528|H7C528_HUMAN;tr|H7C4H9|H7C4H9_HUMAN;tr|B3KPJ4|B3KPJ4_HUMAN;tr|E7EX82|E7EX82_HUMAN;tr|A0A0A0MSI2|A0A0A0MSI2_HUMAN;sp|Q8IXK0|PHC2_HUMAN	2412	Color2 [A=255, R=0, G=0, B=0]	1	4					2	2	2	3.7	3.7	3.7	106.16	0	5.2046	99993000	25	15.4538	14.3752	14.4803	14.7879	14.9867	15.0152	15.6266	15.8865	15.5546	14.9559	15.3827	15.582	15.7224	15.5401	15.2418	15.3771	15.1585	15.2335	14.8483	14.9751	14.6667	15.3263	15.1691	14.756	15.6325	15.4049
+	1.97292	0.655323	sp|Q8NEF9|SRFB1_HUMAN	sp|Q8NEF9|SRFB1_HUMAN	2415	Color2 [A=255, R=0, G=0, B=0]	1	4					2	2	2	5.1	5.1	5.1	48.633	0	8.5281	223210000	25	16.9087	17.4142	17.1839	16.8172	16.8908	16.5108	17.4835	17.5773	17.3889	16.4619	16.1667	16.3225	16.2913	16.4455	16.0835	16.185	16.6655	16.4456	15.1965	14.9999	14.5942	14.3747	14.9177	14.9809	16.2653	16.1951
+	4.13467	1.24259	sp|Q8NEZ2|VP37A_HUMAN;tr|E5RG91|E5RG91_HUMAN;tr|E5RJX6|E5RJX6_HUMAN;tr|H0YBN0|H0YBN0_HUMAN;tr|E5RJ10|E5RJ10_HUMAN;tr|E5RHB8|E5RHB8_HUMAN	sp|Q8NEZ2|VP37A_HUMAN;tr|E5RG91|E5RG91_HUMAN	2417	Color2 [A=255, R=0, G=0, B=0]	1	4					6	6	6	23.9	23.9	23.9	44.314	0	36.598	638330000	63	18.3361	18.4395	18.161	18.3825	18.4115	18.4471	18.2193	18.076	18.1498	19.0262	18.9565	18.6875	18.3792	18.931	18.8227	18.5885	18.7979	18.8549	17.7549	15.7004	15.1574	17.0037	15.4987	18.2108	18.4303	18.4683
+	6.91837	0.691251	sp|Q8NFH3|NUP43_HUMAN	sp|Q8NFH3|NUP43_HUMAN	2422	Color2 [A=255, R=0, G=0, B=0]	1	4					4	4	4	12.9	12.9	12.9	42.15	0	51.311	474420000	82	16.2019	16.8858	16.135	17.628	17.5954	17.6079	17.6932	17.5721	17.7104	17.9688	17.8893	17.882	18.0079	17.9559	17.7985	18.0535	18.0511	18.1248	17.7291	17.1841	17.4078	17.4658	17.6012	17.5807	18.0664	17.7504
+	3.75373	0.667354	sp|Q8NFJ5|RAI3_HUMAN;tr|F5GWG3|F5GWG3_HUMAN;tr|A0A3B3ITN8|A0A3B3ITN8_HUMAN	sp|Q8NFJ5|RAI3_HUMAN;tr|F5GWG3|F5GWG3_HUMAN;tr|A0A3B3ITN8|A0A3B3ITN8_HUMAN	2425	Color2 [A=255, R=0, G=0, B=0]	1	4					2	2	2	6.2	6.2	6.2	40.251	0	26.076	332640000	39	14.8059	17.34	15.9907	16.684	16.9293	16.9018	16.5952	16.3872	16.9304	17.0915	17.1605	17.0928	16.9733	17.2718	17.1392	17.2141	17.3684	16.9346	17.4594	17.1166	16.9942	16.7735	16.5128	17.4775	17.6184	17.8594
+	4.19417	0.656583	sp|Q8NHP8|PLBL2_HUMAN	sp|Q8NHP8|PLBL2_HUMAN	2428	Color2 [A=255, R=0, G=0, B=0]	1	4					2	2	2	3.2	3.2	3.2	65.471	0.0072046	2.1378	338740000	30	17.7505	17.3251	17.4929	17.8169	17.4593	17.6597	17.2055	16.8984	17.3087	17.9508	18.0384	17.8523	18.0549	17.7885	17.9676	18.3951	18.1616	18.2795	16.7689	16.1494	16.1869	16.3231	16.1684	16.3729	17.3173	17.0559
+	4.04643	-1.24226	sp|Q8NHQ9|DDX55_HUMAN;tr|F5H5U2|F5H5U2_HUMAN;tr|E7EX41|E7EX41_HUMAN	sp|Q8NHQ9|DDX55_HUMAN;tr|F5H5U2|F5H5U2_HUMAN;tr|E7EX41|E7EX41_HUMAN	2429	Color2 [A=255, R=0, G=0, B=0]	1	4					2	2	2	3.3	3.3	3.3	68.546	0.00033602	3.4719	192560000	4	17.6866	17.3541	17.3777	16.9349	16.9771	17.1921	16.7253	16.9889	17.0273	16.4755	16.4759	14.4479	15.3957	14.6844	17.043	17.0853	14.8251	12.6362	17.3339	17.3474	17.4543	16.9413	17.0948	17.3789	16.5084	16.87
+	6.30127	0.624336	sp|Q8NHZ8|CDC26_HUMAN	sp|Q8NHZ8|CDC26_HUMAN	2431	Color2 [A=255, R=0, G=0, B=0]	1	4					3	3	3	40	40	40	9.7769	0	7.192	411150000	5	17.7883	17.3427	16.9988	17.4257	17.7253	17.7569	17.5728	17.9479	17.363	17.6201	17.7728	17.5668	17.8618	17.8778	18.2293	17.9297	17.9964	17.7749	16.8459	16.8281	17.135	16.9373	17.058	16.9988	17.4911	17.2137
+	10.6217	1.60212	sp|Q8NI22|MCFD2_HUMAN	sp|Q8NI22|MCFD2_HUMAN	2432	Color2 [A=255, R=0, G=0, B=0]	1	4					1	1	1	8.9	8.9	8.9	16.39	0.0003471	3.8254	498050000	40	15.1179	15.1932	17.1565	17.6666	18.1274	17.8908	17.2402	17.8992	17.6	18.1109	18.2984	18.2851	18.5302	18.838	18.4584	18.583	18.6233	18.673	16.8192	16.9168	17.0449	16.9223	16.9397	16.9906	17.6951	17.7093
+	3.39648	0.793231	sp|Q8TAE8|G45IP_HUMAN	sp|Q8TAE8|G45IP_HUMAN	2436	Color2 [A=255, R=0, G=0, B=0]	1	4					2	2	2	16.2	16.2	16.2	25.384	0	12.449	286530000	38	16.8125	17.0603	17.0939	17.4181	17.229	17.3186	17.1324	17.0031	16.9603	17.4872	17.6054	17.6261	14.5278	17.3028	17.5623	16.7603	17.7916	17.8664	16.7511	16.7363	16.5477	17.1444	16.7091	16.6478	16.9906	17.3576
+	12.584	-0.770653	sp|Q8TAT6|NPL4_HUMAN;tr|A0A0D9SFI9|A0A0D9SFI9_HUMAN;tr|I3L4U9|I3L4U9_HUMAN	sp|Q8TAT6|NPL4_HUMAN	2440	Color2 [A=255, R=0, G=0, B=0]	1	4					4	4	4	6.1	6.1	6.1	68.119	0	7.1332	800420000	41	19.4172	19.1286	19.2498	18.5863	18.643	18.6258	18.6052	18.6478	18.7619	18.0124	18.2144	17.9528	17.938	17.9519	18.1445	17.9961	17.8948	18.2127	18.7051	19.3733	18.9266	18.6502	18.8656	18.6018	18.1973	18.262
+	2.37471	0.669672	sp|Q8TCJ2|STT3B_HUMAN	sp|Q8TCJ2|STT3B_HUMAN	2451	Color2 [A=255, R=0, G=0, B=0]	1	4					2	2	2	2.7	2.7	2.7	93.673	0	6.1949	291210000	10	15.6238	14.5248	16.1079	16.535	16.7539	16.5684	15.9643	16.8285	15.856	16.6818	16.8047	16.7846	16.481	16.8829	16.4108	16.6623	16.7801	16.7018	16.5462	14.2609	16.8692	17.2596	14.7757	17.665	17.2307	17.3651
+	4.08444	0.740776	sp|Q8TCZ2|C99L2_HUMAN;tr|A0A0U1RQT8|A0A0U1RQT8_HUMAN;tr|H0Y4H3|H0Y4H3_HUMAN	sp|Q8TCZ2|C99L2_HUMAN;tr|A0A0U1RQT8|A0A0U1RQT8_HUMAN	2454	Color2 [A=255, R=0, G=0, B=0]	1	4					4	4	4	19.1	19.1	19.1	27.986	0	24.072	852440000	102	18.2833	18.7328	18.2476	18.7885	18.9246	18.7832	18.593	18.1754	18.5229	18.7852	18.794	18.7267	19.1549	19.3393	19.1871	18.9929	19.3147	19.0892	17.8339	17.8324	14.6624	18.0175	17.7451	17.948	18.5874	18.4633
+	5.06548	-0.661065	sp|Q8TEQ6|GEMI5_HUMAN	sp|Q8TEQ6|GEMI5_HUMAN	2466	Color2 [A=255, R=0, G=0, B=0]	1	4					8	8	8	6.8	6.8	6.8	168.59	0	16.526	1182800000	63	19.303	19.3085	18.7554	18.9967	18.9974	19.0021	19.456	19.4821	19.4783	18.4865	18.816	18.4131	18.6521	18.4566	19.1841	18.2348	18.6095	17.9874	19.2718	19.2848	19.5496	19.2611	19.1683	19.6602	19.3261	19.2673
+	5.82947	-0.89607	sp|Q8TEX9|IPO4_HUMAN;tr|H0YN14|H0YN14_HUMAN;tr|H0YMR4|H0YMR4_HUMAN;tr|H0YN07|H0YN07_HUMAN;tr|H0YLV0|H0YLV0_HUMAN;tr|H0YL92|H0YL92_HUMAN;tr|H0YKG5|H0YKG5_HUMAN	sp|Q8TEX9|IPO4_HUMAN;tr|H0YN14|H0YN14_HUMAN;tr|H0YMR4|H0YMR4_HUMAN	2468	Color2 [A=255, R=0, G=0, B=0]	1	4					7	7	7	7.3	7.3	7.3	118.71	0	11.644	743010000	57	18.7571	18.6937	18.6519	18.0901	18.0085	18.3143	18.7286	18.4174	18.6374	18.5018	16.7224	17.6291	18.0349	17.7471	17.5619	17.8947	17.964	17.1853	18.6419	18.4981	18.5177	18.7235	18.6784	18.6576	18.7659	18.655
+	2.16554	0.609765	sp|Q8WTS6|SETD7_HUMAN;tr|D6RJA0|D6RJA0_HUMAN	sp|Q8WTS6|SETD7_HUMAN;tr|D6RJA0|D6RJA0_HUMAN	2471	Color2 [A=255, R=0, G=0, B=0]	1	4					2	2	2	8.2	8.2	8.2	40.72	0	13.996	428950000	46	17.5678	17.5369	17.7426	17.8284	17.8827	17.6988	17.7258	17.2533	17.3576	14.9931	17.7785	17.7652	17.8695	17.8885	18.1359	17.8387	18.3892	17.9739	17.3173	17.1223	17.4552	17.3892	17.7035	17.6916	17.5784	17.8705
+	9.70271	0.76605	sp|Q8WU90|ZC3HF_HUMAN;tr|H7C466|H7C466_HUMAN;tr|F8WB26|F8WB26_HUMAN	sp|Q8WU90|ZC3HF_HUMAN	2474	Color2 [A=255, R=0, G=0, B=0]	1	4					10	10	10	27.7	27.7	27.7	48.602	0	45.606	2422300000	103	18.6629	19.4883	19.3693	19.8	20.0251	20.0061	20.0984	20.3363	20.1533	20.094	20.1504	20.2723	20.5609	20.6533	20.4504	20.5673	20.3126	20.2885	19.5829	19.4516	19.3366	19.3904	19.6442	19.4965	20.0209	19.9133
+	7.22104	0.808283	sp|Q8WUD4|CCD12_HUMAN;tr|J3KR35|J3KR35_HUMAN;tr|S4R331|S4R331_HUMAN;tr|C9JUN5|C9JUN5_HUMAN	sp|Q8WUD4|CCD12_HUMAN;tr|J3KR35|J3KR35_HUMAN	2476	Color2 [A=255, R=0, G=0, B=0]	1	4					3	3	3	30.1	30.1	30.1	19.181	0	45.718	720090000	80	17.9673	18.4502	18.7291	18.4324	18.5917	18.5844	18.1166	18.4375	18.2681	18.3038	18.6335	18.5157	18.7184	19.0812	18.8598	18.7752	19.013	18.7884	16.8484	17.8279	17.824	17.7181	17.6778	17.822	18.048	18.0108
+	7.5642	-0.946287	sp|Q8WUM4|PDC6I_HUMAN;tr|A0A3B3IT07|A0A3B3IT07_HUMAN;tr|C9IZF9|C9IZF9_HUMAN;tr|F8WEQ7|F8WEQ7_HUMAN;tr|F8WBR8|F8WBR8_HUMAN;tr|F8WDK9|F8WDK9_HUMAN	sp|Q8WUM4|PDC6I_HUMAN	2479	Color2 [A=255, R=0, G=0, B=0]	1	4					31	31	31	39.6	39.6	39.6	96.022	0	145.8	13458000000	584	22.9246	22.9086	22.976	22.6146	22.5446	22.6264	22.7406	22.7123	22.7908	22.1574	22.3239	22.1539	21.9658	22.0115	22.085	21.9646	22.1502	22.1017	23.2496	23.3247	23.3088	23.0047	23.0596	23.1785	22.3302	22.5044
+	9.92304	0.784576	sp|Q8WVC0|LEO1_HUMAN	sp|Q8WVC0|LEO1_HUMAN	2482	Color2 [A=255, R=0, G=0, B=0]	1	4					4	4	4	6.8	6.8	6.8	75.403	0	15.945	627370000	68	17.2794	17.3295	17.6103	18.2044	18.2053	17.9365	18.052	18.1965	18.2158	18.4529	18.4966	18.2962	18.6386	18.8882	18.5914	18.7603	18.4087	18.6878	17.3912	17.5456	17.1723	17.6568	17.5186	17.5956	18.1278	18.1794
+	7.63891	-0.6232	sp|Q8WVY7|UBCP1_HUMAN	sp|Q8WVY7|UBCP1_HUMAN	2488	Color2 [A=255, R=0, G=0, B=0]	1	4					3	3	3	9.1	9.1	9.1	36.804	0	8.1701	533310000	48	18.0845	17.6672	18.5986	17.8706	17.7942	17.7455	18.2548	18.1263	18.342	17.6026	17.3597	17.2693	17.251	17.3463	17.5366	17.5391	17.2903	17.6347	18.7292	18.5115	18.3623	18.4434	18.3419	18.3353	17.7284	18.1316
+	9.27943	-0.599919	sp|Q8WWH5|TRUB1_HUMAN	sp|Q8WWH5|TRUB1_HUMAN	2490	Color2 [A=255, R=0, G=0, B=0]	1	4					4	4	4	12.9	12.9	12.9	37.252	0	8.3622	528310000	35	18.9516	18.4141	18.2259	18.3584	18.3033	18.1316	18.259	18.134	18.0945	17.9028	17.7929	17.7895	17.7063	17.9077	17.671	17.711	18.1405	17.8054	18.6404	19.0444	18.5146	18.416	18.4378	18.3887	17.6906	17.4937
+	3.12969	-0.797537	sp|Q8WX92|NELFB_HUMAN	sp|Q8WX92|NELFB_HUMAN	2495	Color2 [A=255, R=0, G=0, B=0]	1	4					2	2	2	4.8	4.8	4.8	65.697	0	8.3365	150910000	30	16.8444	16.3708	15.8113	16.9435	16.1932	15.7699	16.4796	16.5843	16.6621	14.0278	15.7785	15.9936	15.7234	15.4712	15.1204	15.0045	14.9884	14.8603	13.2561	14.2552	16.6078	16.2636	17.0445	16.8358	15.799	16.1001
+	4.96534	0.647141	sp|Q8WXA9|SREK1_HUMAN	sp|Q8WXA9|SREK1_HUMAN	2497	Color2 [A=255, R=0, G=0, B=0]	1	4					1	1	1	3.1	3.1	3.1	59.38	0.00033535	3.4567	141780000	11	14.0994	15.3706	15.8238	15.6342	16.1896	15.7417	15.8367	16.4126	16.0698	15.7321	15.891	16.1383	15.8232	16.4056	16.1696	16.3491	16.5491	16.274	14.4864	14.7673	14.7354	15.3239	15.8234	16.2289	16.1331	16.3061
+	5.71099	1.43857	sp|Q8WYP5|ELYS_HUMAN;tr|H7C4S1|H7C4S1_HUMAN	sp|Q8WYP5|ELYS_HUMAN	2506	Color2 [A=255, R=0, G=0, B=0]	1	4					13	13	13	7.6	7.6	7.6	252.5	0	48.825	616720000	46	17.9347	17.9309	16.4354	16.502	16.8757	16.8536	17.5395	18.1013	18.5662	17.1039	17.3757	16.6919	17.3794	17.713	17.8736	18.6333	17.3302	16.8281	15.7411	15.5987	16.1318	15.3828	16.2625	16.175	17.4366	17.4868
+	5.64561	0.653896	sp|Q8WZA0|LZIC_HUMAN;tr|K7ES95|K7ES95_HUMAN	sp|Q8WZA0|LZIC_HUMAN;tr|K7ES95|K7ES95_HUMAN	2509	Color2 [A=255, R=0, G=0, B=0]	1	4					4	4	4	22.1	22.1	22.1	21.494	0	8.9171	810590000	51	18.6567	18.5141	18.4285	18.782	18.4642	18.4971	18.3964	18.4444	18.2902	19.3473	18.7947	18.7698	19.0869	18.9442	19.203	19.1187	18.9004	18.8577	18.2046	18.0037	18.0037	18.0203	18.7536	17.58	18.3335	18.4543
+	3.70099	-0.591574	tr|G5EA06|G5EA06_HUMAN;sp|Q92552|RT27_HUMAN;tr|D6RH20|D6RH20_HUMAN;tr|D6RJC7|D6RJC7_HUMAN;tr|E5RJ73|E5RJ73_HUMAN	tr|G5EA06|G5EA06_HUMAN;sp|Q92552|RT27_HUMAN;tr|D6RH20|D6RH20_HUMAN	2520	Color2 [A=255, R=0, G=0, B=0]	1	4					10	10	10	32.1	32.1	32.1	41.329	0	30.05	1267400000	66	19.6071	19.2383	19.5435	19.9898	19.3512	19.7912	18.6224	18.2913	18.4739	18.584	17.9508	18.6668	18.8	18.4698	19.0638	18.6697	19.0086	18.6543	18.9561	18.9197	18.6408	19.7764	19.5564	19.8133	19.622	19.0039
+	1.69877	0.881435	tr|E7ESM1|E7ESM1_HUMAN;sp|Q92597|NDRG1_HUMAN;tr|E5RJY1|E5RJY1_HUMAN;tr|E5RJ98|E5RJ98_HUMAN;tr|E5RI76|E5RI76_HUMAN;tr|E5RH82|E5RH82_HUMAN;tr|E5RIR1|E5RIR1_HUMAN;tr|E5RGM5|E5RGM5_HUMAN;tr|E5RK17|E5RK17_HUMAN;tr|E5RIV1|E5RIV1_HUMAN;tr|E5RIM2|E5RIM2_HUMAN	tr|E7ESM1|E7ESM1_HUMAN;sp|Q92597|NDRG1_HUMAN;tr|E5RJY1|E5RJY1_HUMAN	2523	Color2 [A=255, R=0, G=0, B=0]	1	4					3	3	3	35.5	35.5	35.5	15	0	18.924	403610000	47	18.6858	18.5814	18.8349	17.992	18.4078	18.7686	18.4148	18.0276	17.9583	17.6581	18.304	17.6697	17.6041	18.2163	17.9038	17.9257	17.8289	17.9912	16.7125	17.1504	17.6792	16.2759	16.8158	16.844	16.9326	17.5862
+	3.12106	-0.677626	tr|A0A087X142|A0A087X142_HUMAN;tr|A6NMH6|A6NMH6_HUMAN;tr|A6NFQ9|A6NFQ9_HUMAN;tr|F8W8I8|F8W8I8_HUMAN;sp|Q92599|SEPT8_HUMAN	tr|A0A087X142|A0A087X142_HUMAN;tr|A6NMH6|A6NMH6_HUMAN;tr|A6NFQ9|A6NFQ9_HUMAN;tr|F8W8I8|F8W8I8_HUMAN;sp|Q92599|SEPT8_HUMAN	2525	Color2 [A=255, R=0, G=0, B=0]	1	4					3	3	3	9.4	9.4	9.4	49.355	0	11.699	345790000	49	17.8915	17.8679	17.8708	17.1733	16.905	17.4144	17.6639	17.6639	17.5668	16.4529	17.2353	13.2558	16.963	16.6415	16.7974	16.2943	16.4385	16.7071	17.4464	18.031	18.0423	17.0367	17.0215	17.4221	16.9014	17.1902
+	9.14327	-0.945891	sp|Q92600|CNOT9_HUMAN	sp|Q92600|CNOT9_HUMAN	2526	Color2 [A=255, R=0, G=0, B=0]	1	4					1	1	1	3	3	3	33.631	0.0098731	1.977	152290000	16	16.4176	16.28	16.0098	16.0631	15.7015	16.1698	16.615	16.2449	16.3131	15.4347	15.7605	14.9851	15.2275	15.1844	15.362	15.3456	15.3645	14.3062	17.2329	16.8553	17.0556	16.8913	16.5963	16.8507	15.6151	15.6969
+	5.49642	0.780374	sp|Q92615|LAR4B_HUMAN;tr|H0Y4V9|H0Y4V9_HUMAN;tr|H0Y641|H0Y641_HUMAN;tr|A0A087X183|A0A087X183_HUMAN	sp|Q92615|LAR4B_HUMAN;tr|H0Y4V9|H0Y4V9_HUMAN	2529	Color2 [A=255, R=0, G=0, B=0]	1	4					5	5	5	7	7	7	80.551	0	8.3	466240000	17	16.8642	17.2835	16.9541	18.3024	17.4824	17.6337	17.6576	17.7532	17.5737	17.7614	17.6832	17.5673	18.6325	18.4855	17.7979	19.0186	18.9493	18.9165	16.8071	16.5633	16.8496	17.0444	16.9519	16.6472	17.8045	17.7125
+	3.61225	-0.778408	sp|Q92621|NU205_HUMAN;tr|U3KQ97|U3KQ97_HUMAN	sp|Q92621|NU205_HUMAN	2532	Color2 [A=255, R=0, G=0, B=0]	1	4					12	12	12	6.8	6.8	6.8	227.92	0	21.167	1065000000	104	19.1604	19.4233	19.4695	18.8565	19.0435	19.0368	18.847	19.0208	19.2366	18.315	18.5212	18.3465	18.0343	18.49	18.4266	18.075	18.1967	18.4082	18.6806	18.6294	18.6996	18.3023	18.6665	18.8534	18.7853	18.6997
+	9.61263	1.27571	sp|Q92733|PRCC_HUMAN	sp|Q92733|PRCC_HUMAN	2538	Color2 [A=255, R=0, G=0, B=0]	1	4					2	2	2	8.4	8.4	8.4	52.417	0	10.779	177690000	36	15.7073	15.9208	15.6989	16.1521	16.4405	16.3619	16.2095	16.5725	15.9907	16.4909	16.7918	16.7304	17.1826	17.3254	17.2814	16.7944	17.2967	16.9531	14.1618	14.5211	14.6362	15.5412	15.7872	15.0221	16.1797	16.4735
+	5.66072	-0.814052	sp|Q92769|HDAC2_HUMAN;tr|E5RK19|E5RK19_HUMAN;tr|E5RFI6|E5RFI6_HUMAN;tr|E5RJ04|E5RJ04_HUMAN;tr|E5RGV4|E5RGV4_HUMAN;tr|E5RHE7|E5RHE7_HUMAN;tr|E5RH52|E5RH52_HUMAN;tr|E5RG37|E5RG37_HUMAN;tr|E5RFP9|E5RFP9_HUMAN;tr|H3BM24|H3BM24_HUMAN	sp|Q92769|HDAC2_HUMAN;tr|E5RK19|E5RK19_HUMAN;tr|E5RFI6|E5RFI6_HUMAN;tr|E5RJ04|E5RJ04_HUMAN;tr|E5RGV4|E5RGV4_HUMAN;tr|E5RHE7|E5RHE7_HUMAN;tr|E5RH52|E5RH52_HUMAN;tr|E5RG37|E5RG37_HUMAN;tr|E5RFP9|E5RFP9_HUMAN;tr|H3BM24|H3BM24_HUMAN	2541	Color2 [A=255, R=0, G=0, B=0]	1	4					2	2	2	4.3	4.3	4.3	55.364	0.0038427	2.3366	127310000	32	15.8398	16.1565	15.8946	15.3043	16.1958	15.3763	15.9574	16.3168	16.1001	14.5652	15.8455	14.9068	14.9811	14.8775	14.7455	16.1071	15.0401	14.6939	15.7637	16.4861	16.2815	15.675	15.9558	16.343	15.1773	15.6499
+	10.4557	0.748642	tr|C9JYY6|C9JYY6_HUMAN;sp|Q92823|NRCAM_HUMAN;tr|F8W775|F8W775_HUMAN;tr|A0A087X2B3|A0A087X2B3_HUMAN;tr|H7C132|H7C132_HUMAN	tr|C9JYY6|C9JYY6_HUMAN;sp|Q92823|NRCAM_HUMAN;tr|F8W775|F8W775_HUMAN	2548	Color2 [A=255, R=0, G=0, B=0]	1	4					5	5	5	6.2	6.2	6.2	133.81	0	27.15	712130000	67	17.3038	17.8124	18.1448	18.3279	18.3884	18.3371	17.992	18.3712	18.1199	18.6972	18.7847	18.6492	18.9093	18.8488	18.8116	18.8595	19.1548	18.8496	18.0616	17.7245	18.2435	18.0964	17.9445	18.267	18.3141	18.4693
+	3.00104	-0.821295	sp|Q92878|RAD50_HUMAN;tr|A0A1W2PQ90|A0A1W2PQ90_HUMAN;tr|A0A494C1B7|A0A494C1B7_HUMAN;tr|A0A494BZX5|A0A494BZX5_HUMAN;tr|A0A494C122|A0A494C122_HUMAN;tr|E7EN38|E7EN38_HUMAN;tr|A0A494C0Y7|A0A494C0Y7_HUMAN;tr|E7ESD9|E7ESD9_HUMAN;tr|H7C0P8|H7C0P8_HUMAN;tr|A0A494BZX8|A0A494BZX8_HUMAN;tr|C9JNH8|C9JNH8_HUMAN;tr|E9PM98|E9PM98_HUMAN	sp|Q92878|RAD50_HUMAN;tr|A0A1W2PQ90|A0A1W2PQ90_HUMAN;tr|A0A494C1B7|A0A494C1B7_HUMAN;tr|A0A494BZX5|A0A494BZX5_HUMAN;tr|A0A494C122|A0A494C122_HUMAN;tr|E7EN38|E7EN38_HUMAN	2550	Color2 [A=255, R=0, G=0, B=0]	1	4					10	10	10	7.5	7.5	7.5	153.89	0	13.82	774650000	46	18.4318	17.7602	18.2664	17.9992	17.7331	18.0405	18.4113	18.845	18.7387	18.0228	17.8939	17.9409	18.0923	17.3602	18.264	18.2719	18.1831	18.0465	19.3824	19.2117	19.4364	18.8615	18.8288	18.9299	18.2032	18.2284
+	5.19327	0.769053	sp|Q92882|OSTF1_HUMAN	sp|Q92882|OSTF1_HUMAN	2551	Color2 [A=255, R=0, G=0, B=0]	1	4					3	3	3	21	21	21	23.787	0.00033591	3.471	407130000	8	17.8865	18.0565	17.8905	17.1638	17.5979	17.333	17.0717	17.5714	17.2415	17.9349	17.9434	18.2101	18.4108	18.4822	18.2248	18.4679	17.9993	18.1066	15.7446	17.7476	17.5611	16.2947	16.7013	16.2641	17.7067	17.5277
+	13.1855	-0.925016	sp|Q92905|CSN5_HUMAN;tr|E5RFS1|E5RFS1_HUMAN;tr|E5RG35|E5RG35_HUMAN;tr|E5RK55|E5RK55_HUMAN	sp|Q92905|CSN5_HUMAN	2557	Color2 [A=255, R=0, G=0, B=0]	1	4					4	4	4	12.6	12.6	12.6	37.578	0	6.0891	614700000	24	18.9233	18.3804	18.3569	18.0372	18.5886	18.1633	18.7579	18.4897	18.8092	17.4576	17.3532	17.3798	17.5113	17.3514	17.2925	17.3772	17.544	17.226	18.8714	18.9329	18.7241	18.6523	18.5327	18.7456	17.8527	18.1371
+	4.84411	-1.02024	tr|J3KMX2|J3KMX2_HUMAN;tr|B9EGA3|B9EGA3_HUMAN;sp|Q92925|SMRD2_HUMAN;tr|J3QWB6|J3QWB6_HUMAN	tr|J3KMX2|J3KMX2_HUMAN;tr|B9EGA3|B9EGA3_HUMAN;sp|Q92925|SMRD2_HUMAN	2560	Color2 [A=255, R=0, G=0, B=0]	1	4					4	4	3	12.1	12.1	10.3	52.238	0	7.2498	205580000	27	16.7008	17.1452	17.4792	17.2148	16.6313	16.3842	16.7634	17.0857	17.088	15.6456	15.6982	16.2235	14.9582	13.7212	16.0798	17.1654	16.4334	16.1157	16.9203	16.8899	16.7121	16.4992	16.8776	17.2581	16.0076	16.7534
+	5.0542	-0.718456	tr|H0YNE9|H0YNE9_HUMAN;sp|Q92930|RAB8B_HUMAN;tr|H0YMN7|H0YMN7_HUMAN;tr|A0A2R8YDI9|A0A2R8YDI9_HUMAN;tr|H0YLJ8|H0YLJ8_HUMAN;tr|H0YL94|H0YL94_HUMAN;sp|P59190|RAB15_HUMAN;tr|G3V196|G3V196_HUMAN;tr|A0A2R8YFB8|A0A2R8YFB8_HUMAN	tr|H0YNE9|H0YNE9_HUMAN;sp|Q92930|RAB8B_HUMAN;tr|H0YMN7|H0YMN7_HUMAN	2561	Color2 [A=255, R=0, G=0, B=0]	1	4					3	1	1	16	6.4	6.4	21.868	0	5.9936	75829000	34	15.2548	15.2708	15.6112	14.9248	15.0908	15.218	15.0057	14.9378	14.9536	14.333	14.5084	14.3343	13.6417	14.225	14.313	13.5745	14.1212	13.889	15.0429	15.6362	15.4604	15.0326	15.3981	15.6482	14.7524	15.1532
+	8.31922	0.742657	tr|A0A087WTP3|A0A087WTP3_HUMAN;sp|Q92945|FUBP2_HUMAN;tr|M0R0I5|M0R0I5_HUMAN;tr|M0QYH3|M0QYH3_HUMAN;tr|M0QXW7|M0QXW7_HUMAN;tr|M0R3J3|M0R3J3_HUMAN;tr|M0QYG1|M0QYG1_HUMAN;tr|M0R0C6|M0R0C6_HUMAN	tr|A0A087WTP3|A0A087WTP3_HUMAN;sp|Q92945|FUBP2_HUMAN;tr|M0R0I5|M0R0I5_HUMAN	2563	Color2 [A=255, R=0, G=0, B=0]	1	4					18	16	16	34.2	31.2	31.2	73.027	0	323.31	15846000000	510	22.8467	22.8484	22.938	23.0254	23.0705	23.0827	22.7878	22.9035	22.8208	23.399	23.2957	23.4373	23.4656	23.4111	23.5369	23.3399	23.4386	23.5496	21.7873	21.8894	22.0869	21.7567	21.7432	21.9513	22.6715	22.7481
+	2.87496	-0.736797	sp|Q92979|NEP1_HUMAN;tr|V9GYP5|V9GYP5_HUMAN;tr|A0A087WWQ2|A0A087WWQ2_HUMAN;tr|A0A087WVM7|A0A087WVM7_HUMAN	sp|Q92979|NEP1_HUMAN;tr|V9GYP5|V9GYP5_HUMAN;tr|A0A087WWQ2|A0A087WWQ2_HUMAN	2565	Color2 [A=255, R=0, G=0, B=0]	1	4					5	5	5	27.5	27.5	27.5	26.72	0	10.267	137640000	27	15.2743	15.7696	14.6564	14.9651	15.0456	15.2801	16.6104	16.3491	16.0976	15.5717	15.0935	14.5716	15.866	14.9728	14.1962	15.2357	13.9623	14.8216	17.0755	17.151	17.3391	17.1296	16.7354	16.9095	15.7408	16.1615
+	7.4529	-0.995526	sp|Q93009|UBP7_HUMAN;tr|H3BND8|H3BND8_HUMAN;tr|F5H2X1|F5H2X1_HUMAN	sp|Q93009|UBP7_HUMAN;tr|H3BND8|H3BND8_HUMAN;tr|F5H2X1|F5H2X1_HUMAN	2567	Color2 [A=255, R=0, G=0, B=0]	1	4					4	4	4	3.8	3.8	3.8	128.3	0	21.802	532340000	78	18.0725	18.3252	18.276	17.9045	18.0538	17.8477	18.4799	17.984	18.2243	17.265	17.8167	17.4978	17.6214	17.5485	17.3374	17.023	17.1308	17.0055	18.285	18.4329	18.5783	17.9623	18.0951	18.5395	17.7412	18.0669
+	13.1277	-0.970276	sp|Q96A72|MGN2_HUMAN;tr|F5H6P7|F5H6P7_HUMAN;sp|P61326|MGN_HUMAN;tr|F5H6N1|F5H6N1_HUMAN;tr|F5H3U9|F5H3U9_HUMAN;tr|F5H124|F5H124_HUMAN	sp|Q96A72|MGN2_HUMAN;tr|F5H6P7|F5H6P7_HUMAN;sp|P61326|MGN_HUMAN;tr|F5H6N1|F5H6N1_HUMAN	2589	Color2 [A=255, R=0, G=0, B=0]	1	4					5	5	5	39.2	39.2	39.2	17.276	0	17.849	1823700000	56	20.6604	20.178	20.4071	19.9178	19.6497	19.6603	19.931	19.6944	19.7049	18.975	18.994	19.0627	19.0582	19.1006	19.2213	19.1976	19.1933	19.2299	20.453	20.5846	20.5786	20.3415	20.3597	20.4777	19.4525	19.3421
+	11.9693	-1.37585	tr|H0YJ34|H0YJ34_HUMAN;sp|Q96AC1|FERM2_HUMAN;tr|A0A0U1RRM8|A0A0U1RRM8_HUMAN;tr|G3V5R2|G3V5R2_HUMAN;tr|G3V281|G3V281_HUMAN;tr|G3V3J0|G3V3J0_HUMAN	tr|H0YJ34|H0YJ34_HUMAN;sp|Q96AC1|FERM2_HUMAN;tr|A0A0U1RRM8|A0A0U1RRM8_HUMAN	2590	Color2 [A=255, R=0, G=0, B=0]	1	4					6	6	6	10.3	10.3	10.3	73.352	0	17.908	546520000	37	18.3644	18.6155	18.5276	17.5447	17.3207	18.1064	17.7046	18.4676	17.4267	16.6048	16.9495	16.9748	16.8439	16.7363	16.8033	17.1548	17.0123	17.0586	19.1485	19.2953	18.9996	18.2097	18.6708	18.6745	17.16	17.1889
+	10.8382	1.04337	sp|Q96AG4|LRC59_HUMAN;tr|I3L223|I3L223_HUMAN	sp|Q96AG4|LRC59_HUMAN	2592	Color2 [A=255, R=0, G=0, B=0]	1	4					10	10	10	45.3	45.3	45.3	34.93	0	115.85	17864000000	358	22.258	22.2733	22.3438	23.0688	23.0101	23.1069	22.7494	22.6342	22.7065	23.8728	23.5651	23.6696	24.1085	23.7312	23.8395	24.0365	23.7919	23.9414	22.1934	21.7627	21.8852	22.4446	22.3782	22.1994	23.6199	23.3645
+	4.13568	0.979352	sp|Q96AJ9|VTI1A_HUMAN	sp|Q96AJ9|VTI1A_HUMAN	2593	Color2 [A=255, R=0, G=0, B=0]	1	4					2	2	2	10.6	10.6	10.6	25.217	0	9.9001	131990000	33	17.3166	17.1291	15.9208	16.6689	15.9354	16.0968	15.7623	16.4768	16.0906	16.4392	15.9551	16.1306	15.7697	16.5757	16.7646	15.9837	16.445	16.2919	14.0599	13.6693	13.9792	14.1009	14.5768	15.0124	15.282	15.9794
+	3.25048	0.632825	sp|Q96AQ6|PBIP1_HUMAN;tr|Q5T173|Q5T173_HUMAN	sp|Q96AQ6|PBIP1_HUMAN	2594	Color2 [A=255, R=0, G=0, B=0]	1	4					5	5	5	7.8	7.8	7.8	80.642	0	11.969	579470000	29	18.6874	18.2898	19.2576	18.7481	18.7633	18.4592	17.4477	17.6286	16.9487	18.5002	18.8313	18.967	18.539	18.941	18.4582	18.4815	19.1993	19.0837	17.6549	17.2942	16.8509	17.2118	17.2269	17.5906	17.5141	17.4785
+	3.79938	0.874067	sp|Q96AY3|FKB10_HUMAN;tr|H0Y827|H0Y827_HUMAN;tr|K7EM43|K7EM43_HUMAN;tr|K7ELI6|K7ELI6_HUMAN;tr|K7ESG6|K7ESG6_HUMAN	sp|Q96AY3|FKB10_HUMAN;tr|H0Y827|H0Y827_HUMAN	2596	Color2 [A=255, R=0, G=0, B=0]	1	4					6	6	6	11.9	11.9	11.9	64.244	0	8.3969	345110000	14	18.4942	18.4827	17.9846	16.8226	17.6795	17.0623	16.6451	17.771	16.8988	17.4469	17.6352	17.5892	17.7778	18.0747	17.8295	17.9934	17.6987	18.392	16.0366	15.6	15.1194	16.2491	16.497	15.1304	16.6601	17.3232
+	5.63196	1.30076	sp|Q96B36|AKTS1_HUMAN	sp|Q96B36|AKTS1_HUMAN	2599	Color2 [A=255, R=0, G=0, B=0]	1	4					3	3	3	13.7	13.7	13.7	27.383	0	6.3761	687140000	23	16.4782	18.9275	16.8162	18.6164	17.4606	18.3896	18.0768	18.2042	17.4327	18.6163	18.3672	19.4628	19.7404	19.0073	17.8925	19.0032	18.6603	19.5866	16.0444	17.0163	16.9051	16.4899	16.6384	15.9816	18.9825	17.7207
+	1.96047	0.667838	sp|Q96B49|TOM6_HUMAN	sp|Q96B49|TOM6_HUMAN	2601	Color2 [A=255, R=0, G=0, B=0]	1	4					1	1	1	18.9	18.9	18.9	8.0019	0.0015538	2.753	86221000	7	14.2652	14.861	14.6499	15.2735	15.3109	15.2863	15.5273	16.0355	15.5284	15.9159	15.5623	16.2635	14.1451	14.299	16.3354	16.7477	15.7081	14.4282	15.2184	15.0835	14.9149	15.3231	15.3301	15.1737	13.0139	14.1688
+	13.0575	-0.958202	sp|Q96BJ3|AIDA_HUMAN	sp|Q96BJ3|AIDA_HUMAN	2605	Color2 [A=255, R=0, G=0, B=0]	1	4					2	2	2	9.8	9.8	9.8	35.023	0	8.2892	205230000	44	17.3577	17.4758	17.493	16.6765	17.1503	17.012	16.7553	16.9365	16.6651	16.2934	16.5956	15.7622	15.9466	16.415	15.9844	15.7605	16.3318	16.0351	17.3762	17.0477	17.6035	17.012	17.0767	17.2981	16.0582	16.4464
+	3.17132	-1.15316	sp|Q96BN8|OTUL_HUMAN;tr|H0Y9T0|H0Y9T0_HUMAN	sp|Q96BN8|OTUL_HUMAN	2607	Color2 [A=255, R=0, G=0, B=0]	1	4					3	3	3	9.9	9.9	9.9	40.262	0	6.4244	252740000	9	15.153	16.9506	17.1952	16.7907	16.7419	16.8624	16.5216	16.4558	16.4534	13.2285	14.7312	16.4717	16.5017	16.7602	16.4764	15.7424	13.5681	16.2384	17.0743	17.5792	17.6455	17.0475	16.7256	16.929	19.6145	16.7711
+	4.38955	1.24264	sp|Q96BR5|COA7_HUMAN	sp|Q96BR5|COA7_HUMAN	2609	Color2 [A=255, R=0, G=0, B=0]	1	4					5	5	5	23.4	23.4	23.4	25.709	0	8.8565	324620000	22	14.9423	16.1816	16.955	17.4118	17.1335	17.2071	16.8852	17.0617	15.1396	18.2755	17.4589	17.6178	18.3037	18.4657	18.8328	18.0355	17.5214	17.8871	17.2909	15.4313	14.6518	16.7317	14.1203	14.9271	17.4332	17.1248
+	5.06863	1.06918	sp|Q96C01|F136A_HUMAN;tr|E7EQY1|E7EQY1_HUMAN;tr|C9J2Y4|C9J2Y4_HUMAN;tr|C9JF51|C9JF51_HUMAN	sp|Q96C01|F136A_HUMAN;tr|E7EQY1|E7EQY1_HUMAN	2612	Color2 [A=255, R=0, G=0, B=0]	1	4					5	5	5	36.2	36.2	36.2	15.641	0	11.113	1943100000	25	19.5569	21.0463	19.9438	20.0184	20.0769	19.9366	19.1181	18.9782	19.0179	20.8471	20.3884	20.3287	20.768	20.8887	21.0945	20.8319	21.0139	21.1386	18.8244	18.8904	18.916	18.881	18.9013	19.2211	18.8881	19.1586
+	2.89993	0.604594	sp|Q96C57|CSTOS_HUMAN;tr|F5H7W8|F5H7W8_HUMAN;tr|E7ENF1|E7ENF1_HUMAN;tr|G5EA44|G5EA44_HUMAN;tr|F5H3K2|F5H3K2_HUMAN;tr|F5H8B7|F5H8B7_HUMAN	sp|Q96C57|CSTOS_HUMAN;tr|F5H7W8|F5H7W8_HUMAN;tr|E7ENF1|E7ENF1_HUMAN;tr|G5EA44|G5EA44_HUMAN;tr|F5H3K2|F5H3K2_HUMAN;tr|F5H8B7|F5H8B7_HUMAN	2616	Color2 [A=255, R=0, G=0, B=0]	1	4					5	5	5	30.5	30.5	30.5	28.17	0	15.28	654420000	51	18.2786	18.3477	18.1766	17.9091	18.2591	18.4138	18.2526	18.1498	18.071	18.4385	18.3586	18.3476	18.6033	18.4127	18.634	18.5543	18.7163	18.7363	18.013	17.8201	18.093	14.9628	16.9007	16.9016	17.9028	18.1742
+	8.9785	2.09014	sp|Q96C90|PP14B_HUMAN	sp|Q96C90|PP14B_HUMAN	2618	Color2 [A=255, R=0, G=0, B=0]	1	4					2	2	2	34.7	34.7	34.7	15.911	0	83.057	666230000	57	14.9178	17.0211	16.9858	17.8504	18.1669	18.331	17.7	18.1252	18.4604	18.4675	18.8052	18.8143	19.0333	19.0593	19.0047	19.1251	18.7635	18.6619	14.9693	16.2551	13.5531	13.8385	15.1443	16.895	18.2687	18.1077
+	6.19578	0.771634	sp|Q96DV4|RM38_HUMAN	sp|Q96DV4|RM38_HUMAN	2631	Color2 [A=255, R=0, G=0, B=0]	1	4					4	4	4	9.7	9.7	9.7	44.596	0	7.7933	517060000	44	16.694	17.0634	17.0202	17.812	17.7894	17.8812	17.1659	16.9439	17.026	18.5561	18.337	18.6645	18.6318	18.6314	18.5745	18.8386	18.8208	18.9414	17.4427	17.2782	16.953	18.1606	17.9592	17.7501	18.8504	18.4649
+	4.51822	-1.00019	sp|Q96EA4|SPDLY_HUMAN;tr|H0YBG5|H0YBG5_HUMAN;tr|D6RC83|D6RC83_HUMAN	sp|Q96EA4|SPDLY_HUMAN;tr|H0YBG5|H0YBG5_HUMAN	2633	Color2 [A=255, R=0, G=0, B=0]	1	4					4	4	4	6.3	6.3	6.3	70.171	0	5.3304	226080000	33	17.6637	17.6776	17.1713	17.425	17.183	17.5808	17.3767	17.3667	17.3535	16.4497	16.0749	16.1249	16.5332	15.9932	16.2751	16.4974	16.3946	16.2289	13.7355	17.2612	16.9838	16.6514	16.5604	17.0311	15.7029	15.8342
+	1.68467	-0.701198	sp|Q96EL3|RM53_HUMAN;tr|B9A051|B9A051_HUMAN	sp|Q96EL3|RM53_HUMAN;tr|B9A051|B9A051_HUMAN	2638	Color2 [A=255, R=0, G=0, B=0]	1	4					2	2	2	16.1	16.1	16.1	12.107	0.00064998	3.1702	232230000	9	18.3475	17.2483	17.2592	17.3789	17.5994	17.5548	16.583	16.512	16.8204	17.7157	17.7309	17.5314	17.6646	17.8589	15.9528	17.4576	17.5558	15.877	17.3742	16.4504	16.697	17.4649	17.0996	17.0303	16.7876	16.9439
+	6.6654	0.57049	tr|D6RFW1|D6RFW1_HUMAN;sp|Q96EQ0|SGTB_HUMAN	tr|D6RFW1|D6RFW1_HUMAN;sp|Q96EQ0|SGTB_HUMAN	2641	Color2 [A=255, R=0, G=0, B=0]	1	4					3	3	3	17.9	17.9	17.9	21.83	0	5.082	249840000	34	16.2494	16.8745	16.5836	16.4855	17.216	16.8898	16.7858	17.0334	16.974	16.7461	16.8756	16.7251	16.994	17.1747	17.1673	17.0626	17.2943	17.1988	16.6474	16.7209	16.7625	16.1717	16.9173	16.8064	16.762	16.9799
+	4.60199	-0.773807	sp|Q96H20|SNF8_HUMAN	sp|Q96H20|SNF8_HUMAN	2665	Color2 [A=255, R=0, G=0, B=0]	1	4					1	1	1	4.7	4.7	4.7	28.864	0.00064767	3.1426	104450000	28	15.6009	16.0033	15.3206	16.2212	16.1171	15.9227	16.0343	16.2606	16.1082	14.3214	14.5118	15.5733	15.846	13.8722	15.3992	15.6263	15.4409	16.0105	16.2844	16.4229	16.2671	16.5692	16.3689	16.8054	16.7445	16.1141
+	7.1241	-0.692987	sp|Q96HS1|PGAM5_HUMAN;tr|F5GXG4|F5GXG4_HUMAN	sp|Q96HS1|PGAM5_HUMAN;tr|F5GXG4|F5GXG4_HUMAN	2670	Color2 [A=255, R=0, G=0, B=0]	1	4					6	6	6	21.5	21.5	21.5	32.004	0	16.564	1505600000	50	19.8705	19.9655	19.8293	19.5118	19.6658	19.4762	19.6651	19.4715	19.3696	18.9887	18.9108	18.9321	18.7725	18.8156	18.7959	18.858	19.0865	19.0082	19.3689	19.6171	19.4982	19.5089	19.7541	19.7475	19.3437	19.2369
+	5.12901	0.967472	sp|Q96I25|SPF45_HUMAN;tr|Q5W011|Q5W011_HUMAN;tr|Q5W010|Q5W010_HUMAN;tr|Q5W012|Q5W012_HUMAN;tr|H0Y6J6|H0Y6J6_HUMAN	sp|Q96I25|SPF45_HUMAN;tr|Q5W011|Q5W011_HUMAN;tr|Q5W010|Q5W010_HUMAN;tr|Q5W012|Q5W012_HUMAN;tr|H0Y6J6|H0Y6J6_HUMAN	2674	Color2 [A=255, R=0, G=0, B=0]	1	4					4	4	4	12.5	12.5	12.5	44.961	0	10.991	860030000	78	18.3281	18.4778	18.5859	18.7166	18.6636	18.5787	18.9892	18.8907	19.0035	18.8429	18.6433	18.4578	18.7822	18.6329	18.7446	18.6324	18.6433	18.8436	16.9688	16.149	16.664	16.6263	16.1539	16.9698	18.4993	18.4274
+	3.96159	-0.904118	sp|Q96IJ6|GMPPA_HUMAN;tr|A0A087WUI8|A0A087WUI8_HUMAN;tr|A0A0U1RRC2|A0A0U1RRC2_HUMAN;tr|C9J255|C9J255_HUMAN;tr|F8WD54|F8WD54_HUMAN;tr|C9JAH0|C9JAH0_HUMAN	sp|Q96IJ6|GMPPA_HUMAN;tr|A0A087WUI8|A0A087WUI8_HUMAN;tr|A0A0U1RRC2|A0A0U1RRC2_HUMAN;tr|C9J255|C9J255_HUMAN;tr|F8WD54|F8WD54_HUMAN	2677	Color2 [A=255, R=0, G=0, B=0]	1	4					4	4	4	15	15	15	46.291	0	11.265	490800000	77	18.5942	18.3105	17.9458	18.019	17.6128	18.0591	18.0773	18.2101	18.126	18.0341	18.0168	17.7049	17.3561	17.5956	17.6707	17.6753	18.3556	18.1524	18.2683	18.6908	18.2683	18.2695	18.3511	18.6575	17.7704	18.0683
+	5.14361	0.605618	sp|Q96IZ0|PAWR_HUMAN;tr|H0YHP5|H0YHP5_HUMAN;tr|H0YI16|H0YI16_HUMAN;tr|A0A0B4J260|A0A0B4J260_HUMAN;tr|F8W1M8|F8W1M8_HUMAN	sp|Q96IZ0|PAWR_HUMAN	2681	Color2 [A=255, R=0, G=0, B=0]	1	4					9	9	9	37.6	37.6	37.6	36.567	0	162.83	3443200000	194	21.0217	21.0146	20.9013	20.7604	20.9187	20.7784	20.4018	20.4376	20.4831	20.6921	20.836	20.743	21.004	21.0819	21.0263	20.8419	20.9769	20.9523	19.8855	20.0489	20.1825	19.8591	19.9144	20.171	20.2934	20.3489
+	5.5311	0.838678	tr|H7C5Q0|H7C5Q0_HUMAN;sp|Q96IZ7|RSRC1_HUMAN;tr|C9J713|C9J713_HUMAN	tr|H7C5Q0|H7C5Q0_HUMAN;sp|Q96IZ7|RSRC1_HUMAN;tr|C9J713|C9J713_HUMAN	2682	Color2 [A=255, R=0, G=0, B=0]	1	4					2	2	2	11.5	11.5	11.5	23.415	0	4.6257	225580000	25	16.5517	16.9478	16.7215	17.401	17.2081	16.9418	17.1011	16.4961	16.4801	16.7802	16.7725	16.8998	17.3903	17.4572	17.362	17.1706	17.4656	17.49	15.8104	15.9723	15.698	15.6167	15.6289	16.0686	16.0644	15.9885
+	5.89251	1.35938	tr|A0A0A6YYC7|A0A0A6YYC7_HUMAN;sp|Q96JP5|ZFP91_HUMAN	tr|A0A0A6YYC7|A0A0A6YYC7_HUMAN;sp|Q96JP5|ZFP91_HUMAN	2690	Color2 [A=255, R=0, G=0, B=0]	1	4					2	2	2	8.9	8.9	8.9	59.57	0	11.474	208660000	18	16.7757	14.1271	14.8056	16.7433	17.3185	16.9201	16.4969	17.0761	17.2647	16.8209	16.8794	17.1612	16.7934	17.4015	17.1996	17.0488	17.3723	17.2168	15.0134	13.2186	14.3583	14.6577	16.3378	15.3319	16.4401	16.0663
+	8.35693	1.26462	tr|B3KPU0|B3KPU0_HUMAN;tr|A0A087WVI1|A0A087WVI1_HUMAN;sp|Q96JY6|PDLI2_HUMAN;tr|A0A087WUQ1|A0A087WUQ1_HUMAN;tr|E5RGS7|E5RGS7_HUMAN;tr|H0YBP7|H0YBP7_HUMAN;tr|C9JS55|C9JS55_HUMAN;tr|H7C1D1|H7C1D1_HUMAN	tr|B3KPU0|B3KPU0_HUMAN;tr|A0A087WVI1|A0A087WVI1_HUMAN;sp|Q96JY6|PDLI2_HUMAN;tr|A0A087WUQ1|A0A087WUQ1_HUMAN;tr|E5RGS7|E5RGS7_HUMAN;tr|H0YBP7|H0YBP7_HUMAN;tr|C9JS55|C9JS55_HUMAN;tr|H7C1D1|H7C1D1_HUMAN	2692	Color2 [A=255, R=0, G=0, B=0]	1	4					2	2	2	14.4	14.4	14.4	16.103	0	5.9889	278420000	22	16.6512	16.5941	16.4734	17.7334	17.4016	17.4997	16.619	16.544	16.7695	17.0513	17.6171	17.1216	18.1042	18.0072	18.1096	18.1367	18.1071	17.969	15.6958	14.8509	15.6126	16.1542	16.0276	15.9585	16.7796	16.7785
+	6.88591	-0.557855	sp|Q96KB5|TOPK_HUMAN;tr|E5RFX4|E5RFX4_HUMAN	sp|Q96KB5|TOPK_HUMAN;tr|E5RFX4|E5RFX4_HUMAN	2697	Color2 [A=255, R=0, G=0, B=0]	1	4					5	5	5	17.7	17.7	17.7	36.085	0	8.9316	1251900000	68	20.1377	19.2587	19.2099	19.5177	19.3109	19.2266	19.3954	19.231	19.3623	19.1186	18.8138	18.8966	18.7778	18.7667	18.8768	18.7901	18.8726	18.9765	19.0319	19.1043	19.4188	19.145	19.366	19.5115	18.9473	18.9616
+	5.62759	-0.585077	sp|Q96KR1|ZFR_HUMAN;tr|H0Y8W1|H0Y8W1_HUMAN	sp|Q96KR1|ZFR_HUMAN	2702	Color2 [A=255, R=0, G=0, B=0]	1	4					11	11	11	14.2	14.2	14.2	117.01	0	45.122	1368400000	162	19.905	19.6177	19.6995	19.3199	19.0123	19.2522	18.1415	19.0138	19.0661	18.5324	18.8057	18.5843	18.6345	18.7325	18.7461	18.6343	18.8311	18.6554	19.621	19.9386	20.0286	19.4601	19.4807	19.8792	19.1743	19.3531
+	1.77514	-1.13335	sp|Q96MT7|CFA44_HUMAN	sp|Q96MT7|CFA44_HUMAN	2710	Color2 [A=255, R=0, G=0, B=0]	1	4					1	1	1	0.6	0.6	0.6	213.86	0.0085397	2.055	11530000000	2	22.0316	22.0886	22.0831	22.4317	22.2616	22.3146	22.1528	22.0785	22.1624	22.2706	22.1555	22.1833	22.2668	22.1921	22.2471	22.3952	22.2907	22.3787	22.2859	22.2279	22.1255	23.2757	23.1771	23.1395	22.9512	22.8673
+	3.18891	-0.634349	sp|Q96P70|IPO9_HUMAN	sp|Q96P70|IPO9_HUMAN	2718	Color2 [A=255, R=0, G=0, B=0]	1	4					6	6	6	7.2	7.2	7.2	115.96	0	12.648	711800000	89	19.1165	18.6766	18.5318	18.3481	18.2193	18.5571	18.6228	18.2472	18.5972	18.746	18.2215	18.4912	18.2471	17.9808	18.3313	18.42	18.0846	18.4431	18.3104	18.619	18.7155	18.0357	18.1864	18.4937	18.4691	18.422
+	5.4803	0.79411	sp|Q96QC0|PP1RA_HUMAN	sp|Q96QC0|PP1RA_HUMAN	2725	Color2 [A=255, R=0, G=0, B=0]	1	4					3	3	3	5.2	5.2	5.2	99.057	0	8.9363	148430000	31	14.6997	14.9652	14.7474	15.6131	15.3813	15.8652	16.1116	16.5706	16.5369	15.8733	15.5866	15.7501	15.8003	15.6696	16.1657	15.9312	16.023	16.2072	15.6201	15.1461	15.3162	15.2475	15.3026	15.3696	15.6188	15.9734
+	3.90689	0.683	sp|Q96QD8|S38A2_HUMAN;tr|F8VUY8|F8VUY8_HUMAN	sp|Q96QD8|S38A2_HUMAN;tr|F8VUY8|F8VUY8_HUMAN	2726	Color2 [A=255, R=0, G=0, B=0]	1	4					2	2	2	5.5	5.5	5.5	56.025	0	13.21	1757400000	30	20.5454	20.231	20.3318	19.9859	19.3587	18.7068	18.0135	19.245	18.1996	19.2614	19.4587	19.4447	19.3323	19.4076	19.2568	19.4232	19.472	19.522	19.5912	19.6324	18.7742	19.5724	19.9967	19.186	20.1663	20.4452
+	2.94688	-0.685179	sp|Q96QR8|PURB_HUMAN	sp|Q96QR8|PURB_HUMAN	2728	Color2 [A=255, R=0, G=0, B=0]	1	4					1	1	1	4.2	4.2	4.2	33.24	0.00034722	3.8257	138020000	14	16.8848	16.733	16.845	16.0919	16.2947	16.4016	16.2105	16.2448	16.3256	15.5157	15.929	15.5519	15.5791	15.6526	15.6053	15.737	15.714	15.6289	16.7698	16.8531	16.8078	16.2619	16.5877	16.7654	15.7033	15.6887
+	3.64028	-0.719435	sp|Q96R06|SPAG5_HUMAN;tr|K7ELC8|K7ELC8_HUMAN;tr|J3KTQ0|J3KTQ0_HUMAN;tr|E9PMD0|E9PMD0_HUMAN	sp|Q96R06|SPAG5_HUMAN	2729	Color2 [A=255, R=0, G=0, B=0]	1	4					3	3	3	3.4	3.4	3.4	134.42	0	12.202	132470000	33	16.3257	16.588	16.4506	16.2971	16.5225	16.7032	16.1701	16.5576	16.758	15.6352	15.6228	15.6997	15.9438	13.838	16.1283	15.6672	16.1574	15.8702	15.9333	15.9268	15.9928	16.3412	13.8299	16.7867	16.0392	16.2541
+	7.62582	0.865968	tr|G3V1P5|G3V1P5_HUMAN;sp|Q96RN5|MED15_HUMAN	tr|G3V1P5|G3V1P5_HUMAN;sp|Q96RN5|MED15_HUMAN	2733	Color2 [A=255, R=0, G=0, B=0]	1	4					1	1	1	1.5	1.5	1.5	79.599	0.00064809	3.1463	62335000	25	13.9765	13.8108	14.0787	14.6728	14.6886	14.825	15.1366	14.8445	15.1457	15.3063	15.4768	15.4194	15.8102	15.3734	15.5636	15.4455	14.911	14.3631	13.8906	13.7994	13.5064	13.7247	13.887	14.0345	15.3466	14.815
+	11.7132	-0.689149	sp|Q96RS6|NUDC1_HUMAN	sp|Q96RS6|NUDC1_HUMAN	2735	Color2 [A=255, R=0, G=0, B=0]	1	4					8	8	8	18	18	18	66.755	0	10.079	868600000	72	19.124	18.748	18.4798	18.7017	18.6577	18.7233	18.9738	18.7226	18.8872	18.3015	18.4023	18.2321	18.1753	18.0691	18.4709	18.6762	18.2807	18.5279	19.0749	19.3265	19.2454	18.8235	18.9354	19.2362	18.2551	18.4977
+	5.74939	0.812108	tr|A0A494C017|A0A494C017_HUMAN;tr|C9JJV6|C9JJV6_HUMAN;tr|C9JZL8|C9JZL8_HUMAN;tr|A0A499FIY8|A0A499FIY8_HUMAN;tr|C9JC07|C9JC07_HUMAN;sp|Q96S97|MYADM_HUMAN	tr|A0A494C017|A0A494C017_HUMAN;tr|C9JJV6|C9JJV6_HUMAN;tr|C9JZL8|C9JZL8_HUMAN;tr|A0A499FIY8|A0A499FIY8_HUMAN;tr|C9JC07|C9JC07_HUMAN;sp|Q96S97|MYADM_HUMAN	2740	Color2 [A=255, R=0, G=0, B=0]	1	4					2	2	2	27	27	27	13.153	0	6.5779	113710000	10	15.7839	13.9449	14.9066	15.3451	15.4703	15.3155	15.5173	15.7863	15.4895	16.0077	16.0673	16.0675	16.0423	15.8516	15.9817	16.1521	16.141	15.8832	16.5359	15.4596	15.4688	15.3861	14.9638	15.385	16.5447	16.5978
+	7.38955	1.26644	tr|A0A1B0GW95|A0A1B0GW95_HUMAN;sp|Q96ST2|IWS1_HUMAN	tr|A0A1B0GW95|A0A1B0GW95_HUMAN;sp|Q96ST2|IWS1_HUMAN	2744	Color2 [A=255, R=0, G=0, B=0]	1	4					3	3	3	15.9	15.9	15.9	24	0	5.819	220410000	35	15.0292	15.4271	15.3814	16.0474	16.4106	16.5634	16.8103	16.9186	16.7419	16.8234	16.4352	17.1226	16.4313	16.902	16.9481	17.0341	17.0401	17.0165	15.8619	15.5491	15.6579	15.5033	15.375	15.6925	16.3846	16.2871
+	4.92162	0.961819	sp|Q96ST3|SIN3A_HUMAN;tr|H3BP90|H3BP90_HUMAN;tr|H3BNZ3|H3BNZ3_HUMAN	sp|Q96ST3|SIN3A_HUMAN;tr|H3BP90|H3BP90_HUMAN	2745	Color2 [A=255, R=0, G=0, B=0]	1	4					4	4	4	3.6	3.6	3.6	145.17	0	13.797	256790000	34	15.8026	14.579	14.0725	15.9443	15.916	15.6642	16.9079	16.9279	17.1592	16.5053	15.7113	16.3283	16.9065	16.2966	16.3918	16.3372	16.8718	16.77	16.5362	15.8763	15.8905	15.9517	15.8214	15.6952	16.6112	16.7261
+	4.74197	-0.766758	sp|Q96T51|RUFY1_HUMAN;tr|H0YAC8|H0YAC8_HUMAN;tr|J3KPP6|J3KPP6_HUMAN;tr|H0Y9Y8|H0Y9Y8_HUMAN	sp|Q96T51|RUFY1_HUMAN	2747	Color2 [A=255, R=0, G=0, B=0]	1	4					7	7	4	10.7	10.7	7.1	79.817	0	14.142	546220000	54	18.8452	18.6867	18.7341	18.3104	18.3332	18.1906	17.8397	17.7532	18.0446	14.3876	17.8764	17.2445	17.7762	17.77	17.5158	17.4615	17.6808	17.6078	18.2591	18.2112	18.2692	18.1914	18.1273	18.6766	18.031	18.081
+	5.25382	-0.994711	sp|Q96T88|UHRF1_HUMAN;tr|A0A087WVR3|A0A087WVR3_HUMAN;tr|A0A087WTW0|A0A087WTW0_HUMAN;tr|A0A087WWG9|A0A087WWG9_HUMAN	sp|Q96T88|UHRF1_HUMAN;tr|A0A087WVR3|A0A087WVR3_HUMAN;tr|A0A087WTW0|A0A087WTW0_HUMAN;tr|A0A087WWG9|A0A087WWG9_HUMAN	2751	Color2 [A=255, R=0, G=0, B=0]	1	4					2	2	2	3.2	3.2	3.2	89.813	0	9.0303	275350000	22	16.8226	16.8924	16.3983	16.8167	16.3208	16.3229	17.185	16.6216	16.6862	16.1965	15.84	15.8127	15.9207	16.2056	16.0062	14.496	16.4602	16.3818	17.6225	17.301	18.3855	17.2944	18.9588	17.7044	17.5566	16.5037
+	14.207	-0.767271	sp|Q99426|TBCB_HUMAN;tr|A0A494C0X0|A0A494C0X0_HUMAN;tr|K7EP07|K7EP07_HUMAN;tr|K7EK42|K7EK42_HUMAN;tr|K7EL99|K7EL99_HUMAN;tr|K7EQH0|K7EQH0_HUMAN;tr|K7ER04|K7ER04_HUMAN	sp|Q99426|TBCB_HUMAN;tr|A0A494C0X0|A0A494C0X0_HUMAN;tr|K7EP07|K7EP07_HUMAN;tr|K7EK42|K7EK42_HUMAN	2758	Color2 [A=255, R=0, G=0, B=0]	1	4					8	8	8	31.6	31.6	31.6	27.325	0	83.053	8173700000	326	22.7728	22.721	22.7477	22.1397	22.2578	22.2534	22.0892	22.1281	22.177	21.5081	21.8247	21.7393	21.4516	21.6461	21.5551	21.2826	21.6279	21.5337	22.1289	22.3836	22.4104	21.987	22.1463	22.3378	21.4587	21.7453
+	11.4202	-0.837423	sp|Q99436|PSB7_HUMAN;tr|Q5TBG5|Q5TBG5_HUMAN	sp|Q99436|PSB7_HUMAN;tr|Q5TBG5|Q5TBG5_HUMAN	2759	Color2 [A=255, R=0, G=0, B=0]	1	4					4	4	4	14.4	14.4	14.4	29.965	0	8.5696	1815000000	108	20.3706	20.0479	20.1679	19.5999	19.4858	19.5515	19.6582	19.579	19.7382	18.6173	18.931	18.8443	18.7553	18.8283	19.0554	18.7596	19.0322	19.017	19.8177	20.3169	20.2379	19.7767	19.8886	20.0487	19.0532	19.403
+	3.39913	-0.681234	tr|F8WF48|F8WF48_HUMAN;tr|F8WCJ7|F8WCJ7_HUMAN;sp|Q99442|SEC62_HUMAN	tr|F8WF48|F8WF48_HUMAN;tr|F8WCJ7|F8WCJ7_HUMAN;sp|Q99442|SEC62_HUMAN	2761	Color2 [A=255, R=0, G=0, B=0]	1	4					2	2	2	11.8	11.8	11.8	9.8703	0.00033557	3.4618	108750000	38	16.952	16.1295	17.4606	16.0648	15.6589	15.9128	15.6386	14.9853	14.9425	15.1771	15.5011	14.6107	14.6861	15.346	14.7633	15.058	15.4935	15.3445	15.7217	16.4691	15.8455	15.7919	15.9308	15.2672	15.1812	15.3628
+	5.7621	0.889357	sp|Q99459|CDC5L_HUMAN	sp|Q99459|CDC5L_HUMAN	2762	Color2 [A=255, R=0, G=0, B=0]	1	4					10	10	10	15.1	15.1	15.1	92.25	0	28.932	872100000	79	16.6623	17.4867	16.0981	18.0278	17.6874	17.9219	18.8137	18.5703	18.8365	18.4342	18.4401	18.3901	18.5128	18.6605	18.4886	19.0749	18.836	18.6788	18.5434	17.818	18.6322	17.7788	17.7602	18.0286	18.8575	18.3753
+	3.55269	-0.851816	sp|Q99567|NUP88_HUMAN;tr|J3KMX1|J3KMX1_HUMAN;tr|I3L245|I3L245_HUMAN	sp|Q99567|NUP88_HUMAN;tr|J3KMX1|J3KMX1_HUMAN	2769	Color2 [A=255, R=0, G=0, B=0]	1	4					5	5	5	8.2	8.2	8.2	83.541	0	13.508	340400000	37	17.9533	17.7677	17.6962	17.5008	17.5099	15.4962	17.74	17.3103	17.8028	16.8016	16.9561	17.023	17.0026	17.054	15.8665	16.9874	17.2408	16.7655	17.2082	17.4926	16.9963	17.1241	17.1361	17.388	17.2818	17.4498
+	5.20826	-0.635188	sp|Q99613|EIF3C_HUMAN;sp|B5ME19|EIFCL_HUMAN;tr|H3BPE3|H3BPE3_HUMAN;tr|H3BPE4|H3BPE4_HUMAN;tr|H3BTY8|H3BTY8_HUMAN	sp|Q99613|EIF3C_HUMAN;sp|B5ME19|EIFCL_HUMAN	2775	Color2 [A=255, R=0, G=0, B=0]	1	4					15	15	15	19.3	19.3	19.3	105.34	0	111.11	6123400000	313	21.0004	21.5129	21.0668	20.9818	21.1971	21.1635	21.7639	21.7753	21.7066	20.8387	21.0083	20.9643	20.5237	20.8573	20.7532	20.7909	20.9315	20.8182	21.6712	21.896	21.957	21.4592	21.5296	21.7384	21.3684	21.6107
+	6.43565	0.76265	sp|Q99614|TTC1_HUMAN;tr|H0YB37|H0YB37_HUMAN	sp|Q99614|TTC1_HUMAN	2776	Color2 [A=255, R=0, G=0, B=0]	1	4					5	5	5	24	24	24	33.526	0	23.595	2445000000	152	20.3708	20.5033	20.3428	20.5772	20.4354	20.5023	20.0754	19.9751	19.9784	20.7345	20.6163	20.6737	20.7433	21.0139	20.9475	20.8029	20.9591	20.7416	19.3738	19.4202	19.547	19.1769	19.2828	19.3593	19.6977	19.8331
+	5.88806	-0.703893	sp|Q99615|DNJC7_HUMAN;tr|K7ESP1|K7ESP1_HUMAN;tr|K7EIH8|K7EIH8_HUMAN;tr|K7EPP7|K7EPP7_HUMAN;tr|K7EJL5|K7EJL5_HUMAN;tr|K7EN19|K7EN19_HUMAN;tr|K7EJV7|K7EJV7_HUMAN;tr|K7EK03|K7EK03_HUMAN;tr|K7ER44|K7ER44_HUMAN;tr|K7ELJ8|K7ELJ8_HUMAN;tr|K7EJE9|K7EJE9_HUMAN;tr|K7EJ24|K7EJ24_HUMAN	sp|Q99615|DNJC7_HUMAN;tr|K7ESP1|K7ESP1_HUMAN;tr|K7EIH8|K7EIH8_HUMAN;tr|K7EPP7|K7EPP7_HUMAN	2777	Color2 [A=255, R=0, G=0, B=0]	1	4					9	9	9	19.4	19.4	19.4	56.44	0	18.998	2159500000	116	20.8228	20.3332	20.4429	19.879	19.9542	19.9854	19.8224	19.9635	19.9336	19.5687	19.5762	19.376	19.4586	19.5178	19.7724	19.3825	19.8068	19.3038	20.1033	20.1942	20.4651	20.004	20.1737	20.4555	19.6435	19.9181
+	3.76467	0.900172	tr|F5GX58|F5GX58_HUMAN;tr|F8WDL1|F8WDL1_HUMAN;tr|J3KMY0|J3KMY0_HUMAN;sp|Q99618|CDCA3_HUMAN	tr|F5GX58|F5GX58_HUMAN;tr|F8WDL1|F8WDL1_HUMAN;tr|J3KMY0|J3KMY0_HUMAN;sp|Q99618|CDCA3_HUMAN	2778	Color2 [A=255, R=0, G=0, B=0]	1	4					2	2	2	17	17	17	19.468	0.00036778	4.521	194420000	10	15.2574	15.4272	15.6218	16.4412	16.303	17.1735	16.5737	16.4209	16.7362	16.4151	16.7414	17.181	17.0867	16.0467	16.6769	17.4911	16.3835	17.08	14.3129	14.4716	13.3484	13.7386	16.1428	16.1846	16.5446	16.3709
+	3.89212	0.815353	sp|Q99622|C10_HUMAN;tr|F5GXW5|F5GXW5_HUMAN;tr|U3KQ85|U3KQ85_HUMAN;tr|U3KQ07|U3KQ07_HUMAN	sp|Q99622|C10_HUMAN;tr|F5GXW5|F5GXW5_HUMAN;tr|U3KQ85|U3KQ85_HUMAN;tr|U3KQ07|U3KQ07_HUMAN	2779	Color2 [A=255, R=0, G=0, B=0]	1	4					4	4	4	49.2	49.2	49.2	13.178	0	29.626	494900000	67	17.8456	17.5331	17.7207	17.6906	17.8768	17.869	16.8759	17.7101	17.4806	18.4685	18.3236	18.5367	18.9384	18.7772	18.7599	18.5886	18.508	18.577	15.7071	14.3337	18.3615	16.9412	17.508	17.4201	18.1185	17.6264
+	3.18387	0.693191	sp|Q99735|MGST2_HUMAN	sp|Q99735|MGST2_HUMAN	2787	Color2 [A=255, R=0, G=0, B=0]	1	4					1	1	1	9.5	9.5	9.5	16.62	0.00297	2.3925	190090000	36	16.0774	14.4969	16.2852	16.8316	16.737	16.7812	15.9695	16.2425	16.5352	16.3376	16.3468	16.1927	16.134	16.2981	16.4106	16.5056	16.5367	16.5059	14.8432	14.7134	15.1848	14.8957	14.0562	14.8328	16.9509	17.0114
+	8.26383	0.804784	sp|Q99747|SNAG_HUMAN;tr|J3KTJ6|J3KTJ6_HUMAN	sp|Q99747|SNAG_HUMAN;tr|J3KTJ6|J3KTJ6_HUMAN	2788	Color2 [A=255, R=0, G=0, B=0]	1	4					5	5	5	17.9	17.9	17.9	34.746	0	7.4061	564220000	73	18.1707	17.9726	17.9965	18.1467	18.0628	18.102	18.2162	18.1154	18.1467	18.4947	18.499	18.4647	18.8379	18.1635	18.4681	18.7497	18.572	18.4244	17.3662	17.4261	17.0066	17.4393	17.2405	17.1804	18.2365	18.1435
+	10.1663	-0.551258	tr|F5H442|F5H442_HUMAN;sp|Q99816|TS101_HUMAN	tr|F5H442|F5H442_HUMAN;sp|Q99816|TS101_HUMAN	2793	Color2 [A=255, R=0, G=0, B=0]	1	4					6	6	6	16.7	16.7	16.7	40.917	0	10.581	617220000	53	18.7186	18.2024	18.5215	18.2572	17.9899	18.4273	18.0609	18.0717	18.2167	18.0705	18.2266	18.1047	17.6837	17.8156	17.8721	17.6668	17.7819	17.8249	18.213	18.495	18.5492	19.0052	18.8231	18.5805	18.243	18.0324
+	2.66152	-0.739698	tr|B0QZ18|B0QZ18_HUMAN;sp|Q99829|CPNE1_HUMAN;tr|F2Z2V0|F2Z2V0_HUMAN;tr|A6PVH9|A6PVH9_HUMAN;tr|E7ENH5|E7ENH5_HUMAN;tr|Q5JX59|Q5JX59_HUMAN;tr|Q5JX44|Q5JX44_HUMAN;tr|Q5JX60|Q5JX60_HUMAN;tr|Q5JX58|Q5JX58_HUMAN;tr|Q5JX56|Q5JX56_HUMAN;tr|Q5JX55|Q5JX55_HUMAN;tr|H0Y524|H0Y524_HUMAN;tr|Q5JX45|Q5JX45_HUMAN;tr|Q5JX54|Q5JX54_HUMAN;tr|Q5JX61|Q5JX61_HUMAN;tr|Q5JX57|Q5JX57_HUMAN;tr|Q5JX52|Q5JX52_HUMAN;tr|E7EV27…	tr|B0QZ18|B0QZ18_HUMAN;sp|Q99829|CPNE1_HUMAN;tr|F2Z2V0|F2Z2V0_HUMAN;tr|A6PVH9|A6PVH9_HUMAN;tr|E7ENH5|E7ENH5_HUMAN;tr|Q5JX59|Q5JX59_HUMAN;tr|Q5JX44|Q5JX44_HUMAN;tr|Q5JX60|Q5JX60_HUMAN;tr|Q5JX58|Q5JX58_HUMAN;tr|Q5JX56|Q5JX56_HUMAN;tr|Q5JX55|Q5JX55_HUMAN	2794	Color2 [A=255, R=0, G=0, B=0]	1	4					5	5	5	7.9	7.9	7.9	59.717	0	7.1851	940280000	51	18.1629	19.0047	18.3713	18.5389	18.8358	18.5413	18.7099	18.7063	18.6005	18.5301	18.419	18.595	18.4274	18.5444	18.8156	18.3261	18.4999	18.4341	18.8809	19.0897	19.0755	19.3328	19.1203	19.0074	18.0821	18.6544
+	8.61555	-1.0348	tr|A0A3F2YP85|A0A3F2YP85_HUMAN;tr|A0A494C0J8|A0A494C0J8_HUMAN;sp|Q99836|MYD88_HUMAN;tr|A0A0A0MS70|A0A0A0MS70_HUMAN;tr|H0Y4G9|H0Y4G9_HUMAN;tr|A0A3B3ITY3|A0A3B3ITY3_HUMAN;tr|A0A0A0MSI9|A0A0A0MSI9_HUMAN	tr|A0A3F2YP85|A0A3F2YP85_HUMAN;tr|A0A494C0J8|A0A494C0J8_HUMAN;sp|Q99836|MYD88_HUMAN;tr|A0A0A0MS70|A0A0A0MS70_HUMAN;tr|H0Y4G9|H0Y4G9_HUMAN;tr|A0A3B3ITY3|A0A3B3ITY3_HUMAN;tr|A0A0A0MSI9|A0A0A0MSI9_HUMAN	2796	Color2 [A=255, R=0, G=0, B=0]	1	4					2	2	2	11.8	11.8	11.8	22.123	0	11.109	127250000	12	16.084	15.4902	15.9149	15.7486	16.1629	15.9609	16.7775	16.5725	16.4972	15.2978	15.4779	14.2882	15.4515	15.4786	15.205	15.451	15.1464	14.3174	16.4903	16.281	16.7079	15.9359	15.4032	16.5449	15.8554	15.9055
+	15.3418	0.908592	sp|Q99848|EBP2_HUMAN;tr|H7C2Q8|H7C2Q8_HUMAN	sp|Q99848|EBP2_HUMAN;tr|H7C2Q8|H7C2Q8_HUMAN	2797	Color2 [A=255, R=0, G=0, B=0]	1	4					7	7	7	26.5	26.5	26.5	34.852	0	71.629	2876300000	196	19.8209	19.8497	19.6267	20.2105	20.205	19.9959	20.0617	19.8288	19.9586	20.7462	20.5819	20.6781	20.9498	20.8316	20.6596	20.9506	20.8127	20.879	19.8888	19.6345	19.7215	19.5406	19.4925	19.5361	20.5205	20.3308
+	4.92381	-0.574792	tr|E9PKG1|E9PKG1_HUMAN;sp|Q99873|ANM1_HUMAN;tr|E9PNR9|E9PNR9_HUMAN;tr|E9PQ98|E9PQ98_HUMAN;tr|E9PIX6|E9PIX6_HUMAN;tr|H0YDE4|H0YDE4_HUMAN;sp|Q9NR22|ANM8_HUMAN	tr|E9PKG1|E9PKG1_HUMAN;sp|Q99873|ANM1_HUMAN;tr|E9PNR9|E9PNR9_HUMAN;tr|E9PQ98|E9PQ98_HUMAN;tr|E9PIX6|E9PIX6_HUMAN;tr|H0YDE4|H0YDE4_HUMAN	2799	Color2 [A=255, R=0, G=0, B=0]	1	4					9	9	9	28	28	28	37.709	0	55.209	5408300000	352	21.2114	20.6537	20.8027	20.8298	20.7971	20.9335	21.5185	21.4592	21.5614	20.7439	20.6566	20.6559	20.3657	20.3288	20.3957	20.4639	20.3619	20.3677	22.0242	22.2888	22.3459	21.2782	21.2987	21.4632	21.1968	21.2593
+	3.32095	-0.86093	sp|Q9BPX3|CND3_HUMAN;tr|H0Y9Z8|H0Y9Z8_HUMAN;tr|D6RA93|D6RA93_HUMAN	sp|Q9BPX3|CND3_HUMAN	2803	Color2 [A=255, R=0, G=0, B=0]	1	4					6	6	6	6.6	6.6	6.6	114.33	0	11.283	509320000	45	17.9836	17.6512	17.7543	17.6333	17.7238	17.7318	18.4059	18.3282	18.3215	17.908	17.7648	17.7999	17.31	17.4255	17.3443	17.2539	17.241	17.1603	18.5464	18.1669	18.3275	17.9868	18.0229	17.9576	17.9504	17.9504
+	4.02918	0.575199	tr|A0A2R8Y544|A0A2R8Y544_HUMAN;sp|Q9BR61|ACBD6_HUMAN	tr|A0A2R8Y544|A0A2R8Y544_HUMAN;sp|Q9BR61|ACBD6_HUMAN	2815	Color2 [A=255, R=0, G=0, B=0]	1	4					2	2	2	7.5	7.5	7.5	28.129	0.00036193	4.377	180940000	32	15.7915	15.7118	15.598	16.2031	16.7579	16.448	16.5784	15.9759	16.7631	17.0204	17.015	17.1392	17.2829	16.8473	17.1271	17.1081	17.0452	17.1983	15.6003	15.1494	15.0127	15.9778	15.4177	15.6642	16.7823	16.6148
+	8.62612	-0.548953	sp|Q9BR76|COR1B_HUMAN;tr|A0A087WW53|A0A087WW53_HUMAN;tr|F5H390|F5H390_HUMAN;tr|F5H0D2|F5H0D2_HUMAN;sp|A9Z1Z3|FR1L4_HUMAN	sp|Q9BR76|COR1B_HUMAN	2816	Color2 [A=255, R=0, G=0, B=0]	1	4					5	5	5	8.6	8.6	8.6	54.234	0	7.4837	1044700000	107	18.7859	19.0009	19.2755	18.969	18.745	19.1639	19.2673	19.0922	19.1614	18.5831	18.6541	18.7068	18.6403	18.5873	18.7273	18.5387	18.6264	18.7731	19.4957	19.5342	19.3214	19.113	19.0218	18.9735	18.6117	18.88
+	10.3484	0.955882	sp|Q9BRA2|TXD17_HUMAN;tr|I3L0K2|I3L0K2_HUMAN;tr|I3L3M7|I3L3M7_HUMAN;tr|I3L2R6|I3L2R6_HUMAN	sp|Q9BRA2|TXD17_HUMAN;tr|I3L0K2|I3L0K2_HUMAN;tr|I3L3M7|I3L3M7_HUMAN;tr|I3L2R6|I3L2R6_HUMAN	2818	Color2 [A=255, R=0, G=0, B=0]	1	4					5	5	5	51.2	51.2	51.2	13.941	0	39.614	10584000000	229	20.9831	21.3351	21.3486	22.1416	22.4029	22.2519	22.0956	22.2976	22.1124	22.5908	22.7191	22.7063	22.9648	23.0492	22.8617	22.9577	23.026	22.8686	21.5052	21.1066	21.3454	21.8085	21.9509	21.7749	22.4016	22.3529
+	9.5159	-1.02673	sp|Q9BRF8|CPPED_HUMAN	sp|Q9BRF8|CPPED_HUMAN	2819	Color2 [A=255, R=0, G=0, B=0]	1	4					3	3	3	9.6	9.6	9.6	35.548	0	19.966	899220000	34	20.1192	19.4161	19.7632	19.5796	19.0026	19.4981	19.3973	18.6361	19.4325	18.3679	18.1747	18.3271	18.1075	17.9931	17.9587	18.0383	18.1518	18.24	19.6186	19.9044	19.817	18.9804	19.018	19.1245	17.8603	18.3562
+	10.6951	0.56643	tr|C9JQV0|C9JQV0_HUMAN;sp|Q9BRJ6|CG050_HUMAN;tr|H7C0T1|H7C0T1_HUMAN;tr|H7C2R9|H7C2R9_HUMAN	tr|C9JQV0|C9JQV0_HUMAN;sp|Q9BRJ6|CG050_HUMAN;tr|H7C0T1|H7C0T1_HUMAN;tr|H7C2R9|H7C2R9_HUMAN	2822	Color2 [A=255, R=0, G=0, B=0]	1	4					5	5	5	42.2	42.2	42.2	21.883	0	50.147	997130000	113	18.153	17.93	17.9387	18.6419	18.6812	18.5633	18.6709	18.7966	18.6845	18.7465	18.8227	18.6662	18.8193	18.9603	18.9159	18.8819	19.0491	18.9273	18.6261	18.3043	18.6356	18.0405	18.4774	18.4508	18.8487	18.8778
+	6.56676	0.686654	sp|Q9BRK5|CAB45_HUMAN;tr|H0Y3T6|H0Y3T6_HUMAN;tr|G3V1E2|G3V1E2_HUMAN	sp|Q9BRK5|CAB45_HUMAN;tr|H0Y3T6|H0Y3T6_HUMAN;tr|G3V1E2|G3V1E2_HUMAN	2823	Color2 [A=255, R=0, G=0, B=0]	1	4					6	6	6	15.7	15.7	15.7	41.806	0	109.16	1691500000	139	19.5873	19.848	19.5928	19.8564	19.99	19.7127	19.4829	19.5728	19.6052	19.7965	20.0683	19.8412	20.2193	20.2085	20.2181	20.1298	20.2112	20.1828	18.9985	19.0536	19.21	18.8437	19.0721	19.1863	19.3557	19.5416
+	4.88934	0.734269	sp|Q9BRP8|PYM1_HUMAN	sp|Q9BRP8|PYM1_HUMAN	2825	Color2 [A=255, R=0, G=0, B=0]	1	4					5	5	5	45.1	45.1	45.1	22.655	0	50.9	1840700000	163	19.8315	19.9189	20.0896	19.8302	19.9088	20.0171	19.7318	20.0129	19.7713	19.2419	19.8628	19.6937	20.0401	20.2873	20.1776	20.1554	20.4029	19.8846	18.7226	18.9984	19.354	18.8048	19.028	19.3119	19.3964	19.5333
+	3.39369	-0.660903	sp|Q9BRR6|ADPGK_HUMAN;tr|H3BU35|H3BU35_HUMAN;tr|H3BRS6|H3BRS6_HUMAN	sp|Q9BRR6|ADPGK_HUMAN;tr|H3BU35|H3BU35_HUMAN;tr|H3BRS6|H3BRS6_HUMAN	2828	Color2 [A=255, R=0, G=0, B=0]	1	4					2	2	2	4.8	4.8	4.8	54.088	0	8.118	218240000	26	16.8665	17.1035	17.1648	16.9373	16.9826	16.8619	14.151	16.2363	15.891	16.3578	16.4535	16.3087	16.5005	16.0283	15.9426	16.2345	16.6078	16.1378	16.7448	17.0305	17.1364	17.1957	17.4342	17.4774	16.4801	16.576
+	6.61241	1.04344	tr|Q5TAQ0|Q5TAQ0_HUMAN;tr|V5IRT4|V5IRT4_HUMAN;sp|Q9BRT2|UQCC2_HUMAN	tr|Q5TAQ0|Q5TAQ0_HUMAN;tr|V5IRT4|V5IRT4_HUMAN;sp|Q9BRT2|UQCC2_HUMAN	2830	Color2 [A=255, R=0, G=0, B=0]	1	4					3	3	3	29.7	29.7	29.7	11.909	0.00066489	3.377	244420000	40	15.1989	14.756	15.6432	17.0405	16.8994	16.874	16.6153	14.6489	16.8207	17.4319	17.048	17.4595	17.7075	17.4147	17.714	17.7293	17.4589	17.5947	15.9611	15.8296	15.6941	16.8218	16.5969	15.8261	17.123	16.94
+	7.81326	0.618466	sp|Q9BRT6|LLPH_HUMAN	sp|Q9BRT6|LLPH_HUMAN	2832	Color2 [A=255, R=0, G=0, B=0]	1	4					2	2	2	15.5	15.5	15.5	15.225	0	6.8542	661580000	42	17.8006	17.7365	17.8945	18.3494	18.1303	18.378	18.2627	18.1289	18.2216	18.2203	18.3174	18.1411	18.3113	18.1674	18.4725	18.5452	18.3267	18.4511	18.6895	18.4578	18.513	17.8591	17.6711	17.7719	18.5892	18.5066
+	5.95415	0.653394	tr|E5RFF9|E5RFF9_HUMAN;sp|Q9BRT9|SLD5_HUMAN	tr|E5RFF9|E5RFF9_HUMAN;sp|Q9BRT9|SLD5_HUMAN	2833	Color2 [A=255, R=0, G=0, B=0]	1	4					2	2	2	17.2	17.2	17.2	22.653	0.0085494	2.0615	161180000	2	15.5426	15.42	15.4481	15.9542	15.9056	15.8964	16.451	16.1365	16.1175	16.5983	16.0336	16.5497	16.2816	16.3625	16.3019	16.741	16.2285	16.4674	16.05	15.7485	14.9517	16.069	15.869	14.823	16.3418	16.1303
+	5.57227	1.11318	sp|Q9BRX5|PSF3_HUMAN	sp|Q9BRX5|PSF3_HUMAN	2835	Color2 [A=255, R=0, G=0, B=0]	1	4					4	4	4	21.3	21.3	21.3	24.534	0	7.5407	545620000	41	17.6868	18.5729	17.9608	17.9438	18.146	18.2109	17.6992	17.9491	17.6447	18.6312	19.0746	18.7155	18.479	19.1652	18.6366	18.4593	18.9076	18.5574	16.8417	16.9501	17.1967	14.055	16.3618	16.7646	17.3533	17.3388
+	9.47981	-0.999454	sp|Q9BS40|LXN_HUMAN;tr|H7C5A4|H7C5A4_HUMAN	sp|Q9BS40|LXN_HUMAN;tr|H7C5A4|H7C5A4_HUMAN	2839	Color2 [A=255, R=0, G=0, B=0]	1	4					2	2	2	9.9	9.9	9.9	25.75	0	27.132	328650000	43	17.4641	17.7355	17.8665	17.2298	17.3735	17.2275	16.975	17.3854	17.3216	16.0209	16.3742	16.3139	15.889	16.5336	16.2648	16.0321	16.877	16.5916	18.0085	18.0028	18.3547	18.0519	17.7618	18.3535	16.2821	16.9609
+	7.00312	1.15168	sp|Q9BT09|CNPY3_HUMAN	sp|Q9BT09|CNPY3_HUMAN	2846	Color2 [A=255, R=0, G=0, B=0]	1	4					2	2	2	11.2	11.2	11.2	30.748	0	14.633	349090000	27	17.5773	16.923	16.4197	17.4951	17.3395	16.8784	17.1061	17.358	16.9686	17.0283	17.7543	17.4543	17.5293	17.8988	17.8368	17.049	18.0723	17.6127	15.2874	13.5883	16.8555	16.5233	16.9929	16.5676	16.9853	17.3896
+	8.64046	-0.614933	sp|Q9BT78|CSN4_HUMAN;tr|D6RAX7|D6RAX7_HUMAN;tr|D6RFN0|D6RFN0_HUMAN;tr|D6RD63|D6RD63_HUMAN	sp|Q9BT78|CSN4_HUMAN;tr|D6RAX7|D6RAX7_HUMAN;tr|D6RFN0|D6RFN0_HUMAN;tr|D6RD63|D6RD63_HUMAN	2847	Color2 [A=255, R=0, G=0, B=0]	1	4					9	9	9	27.1	27.1	27.1	46.268	0	27.826	1793900000	134	19.499	19.7266	19.7362	19.7088	19.5522	19.5939	19.9795	19.8757	20.0331	19.3817	19.2243	19.4856	19.0659	19.1845	19.2425	19.1924	19.285	19.2613	20.0254	19.9126	20.0589	20.1948	20.1512	20.3013	19.8952	19.8322
+	4.72425	0.993423	sp|Q9BTA9|WAC_HUMAN;tr|J3QTA0|J3QTA0_HUMAN;tr|A0A0A0MRT2|A0A0A0MRT2_HUMAN;tr|C9JD58|C9JD58_HUMAN;tr|A0A494C0B7|A0A494C0B7_HUMAN;tr|A0A494C0C1|A0A494C0C1_HUMAN;tr|A0A494C0S5|A0A494C0S5_HUMAN;tr|C9JVK6|C9JVK6_HUMAN	sp|Q9BTA9|WAC_HUMAN;tr|J3QTA0|J3QTA0_HUMAN;tr|A0A0A0MRT2|A0A0A0MRT2_HUMAN	2848	Color2 [A=255, R=0, G=0, B=0]	1	4					6	6	6	16.1	16.1	16.1	70.723	0	18.752	267860000	20	15.3979	15.9472	17.3254	16.3725	16.3714	17.1186	17.2392	17.1216	17.503	16.628	17.0473	17.0002	17.6466	16.6726	16.8376	16.6892	16.487	16.5724	15.1107	15.017	14.7139	14.6492	14.7764	15.8263	17.4644	16.431
+	6.4876	0.928515	tr|K7EQ03|K7EQ03_HUMAN;tr|K7EP90|K7EP90_HUMAN;sp|Q9BTD8|RBM42_HUMAN;tr|K7EML2|K7EML2_HUMAN;tr|K7ER08|K7ER08_HUMAN	tr|K7EQ03|K7EQ03_HUMAN;tr|K7EP90|K7EP90_HUMAN;sp|Q9BTD8|RBM42_HUMAN;tr|K7EML2|K7EML2_HUMAN;tr|K7ER08|K7ER08_HUMAN	2850	Color2 [A=255, R=0, G=0, B=0]	1	4					2	2	2	4.5	4.5	4.5	44.638	0.00035651	4.1613	312070000	44	14.8229	16.2128	16.2057	16.8697	16.6178	16.6046	17.3591	16.9055	17.19	17.878	17.0605	17.4846	17.8177	17.1629	17.6508	17.2453	16.7927	17.4693	16.3821	16.1643	16.1229	16.6925	16.4132	16.0362	17.6315	17.6041
+	2.41608	0.591012	tr|E9PLH8|E9PLH8_HUMAN;tr|E9PM78|E9PM78_HUMAN;tr|H0YD80|H0YD80_HUMAN;tr|E9PLS2|E9PLS2_HUMAN;tr|E9PQV9|E9PQV9_HUMAN;tr|E9PM04|E9PM04_HUMAN;sp|Q9BTE7|DCNL5_HUMAN	tr|E9PLH8|E9PLH8_HUMAN;tr|E9PM78|E9PM78_HUMAN;tr|H0YD80|H0YD80_HUMAN;tr|E9PLS2|E9PLS2_HUMAN;tr|E9PQV9|E9PQV9_HUMAN;tr|E9PM04|E9PM04_HUMAN;sp|Q9BTE7|DCNL5_HUMAN	2854	Color2 [A=255, R=0, G=0, B=0]	1	4					1	1	1	50	50	50	3.1408	0	22.67	183130000	3	16.1301	16.5171	16.2631	16.3845	16.2975	16.4209	14.9227	16.7672	16.8852	16.1685	16.0877	16.4227	16.2626	16.4034	16.3569	16.261	16.6923	16.4682	14.4526	15.2384	15.1821	14.1399	14.5307	14.3283	16.2912	16.2688
+	7.19858	1.08486	sp|Q9BTT0|AN32E_HUMAN;tr|Q5TB19|Q5TB19_HUMAN;tr|E9PLC4|E9PLC4_HUMAN;tr|E9PPH5|E9PPH5_HUMAN;tr|Q5TB25|Q5TB25_HUMAN	sp|Q9BTT0|AN32E_HUMAN;tr|Q5TB19|Q5TB19_HUMAN;tr|E9PLC4|E9PLC4_HUMAN	2856	Color2 [A=255, R=0, G=0, B=0]	1	4					5	5	5	28	28	28	30.692	0	22.758	2137800000	91	18.6284	19.021	18.9288	19.8966	19.8136	19.7732	19.9342	19.9829	19.8221	20.6085	20.3006	20.5784	20.8256	20.6424	20.5684	20.6141	20.075	20.1186	18.3438	19.0115	19.1248	19.1429	19.0101	18.3018	19.8982	19.562
+	8.58501	1.13946	sp|Q9BTT4|MED10_HUMAN	sp|Q9BTT4|MED10_HUMAN	2857	Color2 [A=255, R=0, G=0, B=0]	1	4					3	3	3	31.1	31.1	31.1	15.688	0	6.8019	214450000	52	16.4037	16.8983	15.9789	17.2113	16.3309	16.7916	16.1702	16.5415	16.4614	17.4963	17.4051	17.6352	17.6885	17.5425	17.6513	17.6673	17.34	17.5557	15.8065	15.6814	15.4991	15.6329	15.586	15.4226	16.4404	16.5087
+	7.33179	1.14279	sp|Q9BU76|MMTA2_HUMAN	sp|Q9BU76|MMTA2_HUMAN	2862	Color2 [A=255, R=0, G=0, B=0]	1	4					2	2	2	8.4	8.4	8.4	29.411	0.0006566	3.2392	120630000	21	14.6444	15.4552	14.9461	15.456	15.8898	15.3369	15.3465	15.9194	15.9138	15.2864	16.0463	15.8616	16.6904	16.1487	16.3156	16.9338	16.19	15.8983	16.4314	14.8583	15.327	14.6724	14.7296	14.9365	15.0393	15.3316
+	3.47305	0.74424	sp|Q9BU89|DOHH_HUMAN	sp|Q9BU89|DOHH_HUMAN	2863	Color2 [A=255, R=0, G=0, B=0]	1	4					2	2	2	10.9	10.9	10.9	32.904	0.00035971	4.283	129720000	27	15.5629	14.7614	15.0327	15.763	15.5932	15.3021	15.6356	16.0782	15.6881	15.9373	12.8661	16.0079	16.3359	16.1965	16.609	16.7423	16.2992	16.3998	15.1457	15.7872	15.9742	14.9436	15.3393	14.8868	16.2822	15.8932
+	4.10606	0.602337	tr|A0A087WVQ2|A0A087WVQ2_HUMAN;tr|I3L0Y2|I3L0Y2_HUMAN;tr|I3L4Q4|I3L4Q4_HUMAN;sp|Q9BUL5|PHF23_HUMAN	tr|A0A087WVQ2|A0A087WVQ2_HUMAN;tr|I3L0Y2|I3L0Y2_HUMAN;tr|I3L4Q4|I3L4Q4_HUMAN;sp|Q9BUL5|PHF23_HUMAN	2867	Color2 [A=255, R=0, G=0, B=0]	1	4					1	1	1	7.6	7.6	7.6	17.091	0.006634	2.146	202480000	9	16.7253	16.7133	16.7663	16.5784	16.6358	16.6941	16.3294	16.3475	16.4229	16.7989	16.6851	17.1208	17.3405	17.1974	16.8434	17.0716	17.4721	17.219	16.0963	15.7921	15.4886	15.8276	15.6752	15.6856	16.7046	14.6331
+	7.08122	-0.95658	tr|H7C3J3|H7C3J3_HUMAN;sp|Q9BV44|THUM3_HUMAN	tr|H7C3J3|H7C3J3_HUMAN;sp|Q9BV44|THUM3_HUMAN	2876	Color2 [A=255, R=0, G=0, B=0]	1	4					2	2	2	8.9	8.9	8.9	30.235	0.0003655	4.4699	173880000	11	17.2865	16.5916	16.9211	16.2095	16.2317	16.127	16.5697	16.2526	16.6313	15.7936	15.694	15.884	15.4768	15.7024	15.5548	15.8102	15.8879	16.0467	16.8978	16.6632	16.504	16.4435	16.7782	16.8579	15.8774	15.863
+	8.56828	1.19927	sp|Q9BVC5|ASHWN_HUMAN;tr|C9J4K0|C9J4K0_HUMAN	sp|Q9BVC5|ASHWN_HUMAN;tr|C9J4K0|C9J4K0_HUMAN	2882	Color2 [A=255, R=0, G=0, B=0]	1	4					2	2	2	16.8	16.8	16.8	25.858	0.00033738	3.5163	104480000	13	12.9769	13.8682	14.0265	14.7804	15.0454	15.1297	15.1128	15.3079	15.4114	15.7921	15.3451	16.1785	15.7549	16.3912	16.5535	15.808	15.4938	15.4804	14.9148	13.9279	14.1698	14.4202	14.8361	14.1274	15.825	15.3817
+	7.74138	0.836282	tr|H0Y6C7|H0Y6C7_HUMAN;tr|F5GZ09|F5GZ09_HUMAN;sp|Q9BW83|IFT27_HUMAN;tr|B1AH58|B1AH58_HUMAN	tr|H0Y6C7|H0Y6C7_HUMAN;tr|F5GZ09|F5GZ09_HUMAN;sp|Q9BW83|IFT27_HUMAN;tr|B1AH58|B1AH58_HUMAN	2898	Color2 [A=255, R=0, G=0, B=0]	1	4					2	2	2	22.5	22.5	22.5	13.919	0	6.6701	169120000	37	14.8091	15.4571	15.6245	16.2476	16.3094	16.2416	16.2467	16.233	16.1667	16.846	17.1654	17.0618	16.6246	17.2819	17.2006	17.113	17.0218	17.0603	15.6143	15.4037	15.7122	15.8638	16.0069	16.0379	16.5581	16.6784
+	4.55195	0.742667	tr|D6RAW2|D6RAW2_HUMAN;sp|Q9BW91|NUDT9_HUMAN;tr|H7C386|H7C386_HUMAN	tr|D6RAW2|D6RAW2_HUMAN;sp|Q9BW91|NUDT9_HUMAN;tr|H7C386|H7C386_HUMAN	2899	Color2 [A=255, R=0, G=0, B=0]	1	4					2	2	2	12.6	12.6	12.6	22.979	0.0018254	2.5736	160710000	6	14.4139	15.0405	15.9382	15.612	16.3168	15.9246	16.1494	16.3827	16.2284	16.5059	16.2614	16.6729	16.8037	16.8308	16.4228	16.6051	16.3513	16.5627	14.8475	15.4612	15.8088	16.2776	15.8986	14.2452	16.4337	16.1795
+	5.91653	0.84876	sp|Q9BWJ5|SF3B5_HUMAN	sp|Q9BWJ5|SF3B5_HUMAN	2903	Color2 [A=255, R=0, G=0, B=0]	1	4					4	4	4	46.5	46.5	46.5	10.135	0	24.775	1746000000	59	18.9715	19.8084	19.6978	19.9343	19.9611	20.0185	19.5295	19.3594	19.178	20.5733	20.5233	20.4265	20.4459	20.6235	20.747	20.5334	20.3632	20.4249	18.452	18.3008	18.7803	18.2776	18.684	19.1978	19.8564	19.5995
+	8.74417	0.58643	sp|Q9BX68|HINT2_HUMAN	sp|Q9BX68|HINT2_HUMAN	2906	Color2 [A=255, R=0, G=0, B=0]	1	4					3	3	3	24.5	24.5	24.5	17.162	0	47.545	1377200000	100	18.507	18.801	19.0534	19.3596	19.4805	19.4204	19.022	19.0526	19.0599	19.9079	19.7817	19.9132	19.8978	19.8348	19.9798	19.6574	19.6172	19.8782	18.9926	18.7025	18.9031	18.9349	18.9762	18.9787	19.3714	19.6457
+	2.43645	0.67916	sp|Q9BXF6|RFIP5_HUMAN;tr|A0A1B0GTL5|A0A1B0GTL5_HUMAN	sp|Q9BXF6|RFIP5_HUMAN;tr|A0A1B0GTL5|A0A1B0GTL5_HUMAN	2908	Color2 [A=255, R=0, G=0, B=0]	1	4					5	5	5	11.8	11.8	11.8	70.414	0	10.443	278310000	17	18.1047	15.2426	17.9077	17.3853	16.2205	17.3852	17.0792	16.9581	17.6209	16.7326	16.5818	17.1492	16.5479	17.1119	16.8843	16.7667	16.9303	16.4964	13.6609	15.6543	15.3683	15.7084	16.2533	15.8679	16.8269	16.6485
+	2.82434	-0.593842	sp|Q9BXJ9|NAA15_HUMAN;tr|A0A0B4J1W3|A0A0B4J1W3_HUMAN;sp|Q6N069|NAA16_HUMAN	sp|Q9BXJ9|NAA15_HUMAN;tr|A0A0B4J1W3|A0A0B4J1W3_HUMAN	2909	Color2 [A=255, R=0, G=0, B=0]	1	4					13	13	13	14	14	14	101.27	0	17.893	1231400000	90	17.7487	18.6146	18.7966	18.7342	18.1828	18.7077	19.337	19.5087	19.6234	19.4187	18.7774	17.9898	18.5988	18.7405	18.7742	18.8183	17.3899	18.2776	19.6599	19.2851	19.3005	19.3715	19.7325	19.549	19.5428	19.2048
+	3.37282	-0.650053	sp|Q9BXW7|HDHD5_HUMAN;tr|A8MYZ9|A8MYZ9_HUMAN	sp|Q9BXW7|HDHD5_HUMAN	2916	Color2 [A=255, R=0, G=0, B=0]	1	4					3	3	3	7.8	7.8	7.8	46.321	0	5.9306	322740000	44	17.5265	18.1436	18.2535	16.4726	17.4943	17.8688	16.5634	16.6121	16.904	17.2179	17.1647	17.2465	17.0642	16.9936	17.1094	16.9821	17.0672	17.0287	17.5014	17.5901	17.3495	17.3339	17.4824	17.597	17.0713	17.0687
+	6.48745	0.82338	sp|Q9BYC8|RM32_HUMAN	sp|Q9BYC8|RM32_HUMAN	2923	Color2 [A=255, R=0, G=0, B=0]	1	4					2	2	2	12.2	12.2	12.2	21.405	0	21.514	193510000	21	15.0876	15.0538	15.1802	16.1558	16.5252	17.0783	16.5187	16.0594	16.1114	16.8969	16.7481	16.9927	17.4157	17.0311	16.9492	17.0474	17.0228	17.0799	16.1258	15.3132	15.5834	16.1361	16.2496	15.6348	16.8467	16.5282
+	5.58304	0.773933	tr|K7EKI4|K7EKI4_HUMAN;tr|K7ELF1|K7ELF1_HUMAN;tr|K7ELQ0|K7ELQ0_HUMAN;tr|K7ES61|K7ES61_HUMAN;sp|Q9BYD3|RM04_HUMAN;tr|X6RAY8|X6RAY8_HUMAN	tr|K7EKI4|K7EKI4_HUMAN;tr|K7ELF1|K7ELF1_HUMAN;tr|K7ELQ0|K7ELQ0_HUMAN;tr|K7ES61|K7ES61_HUMAN;sp|Q9BYD3|RM04_HUMAN;tr|X6RAY8|X6RAY8_HUMAN	2926	Color2 [A=255, R=0, G=0, B=0]	1	4					2	2	2	27.6	27.6	27.6	14.056	0	5.746	234000000	36	15.0023	15.11	15.6829	15.8152	16.2724	16.4196	16.0738	15.9219	15.8395	16.843	16.5992	17.3468	17.1101	16.8584	17.1758	16.7496	16.5707	17.0141	16.0794	15.5299	15.8712	16.8327	16.9906	16.4933	17.2735	17.0447
+	1.40536	-0.725016	sp|Q9BYD6|RM01_HUMAN	sp|Q9BYD6|RM01_HUMAN	2927	Color2 [A=255, R=0, G=0, B=0]	1	4					2	2	2	5.2	5.2	5.2	36.908	0.0098842	1.9883	427640000	17	18.9708	18.69	18.3898	17.9942	18.1548	18.1933	17.9675	17.9014	14.8429	14.732	17.7847	17.6153	13.9358	17.6125	17.5924	17.7674	15.6973	17.8009	18.6872	18.0522	18.1322	17.9039	18.0858	18.1764	17.682	17.8468
+	3.17404	-0.579506	sp|Q9BZE1|RM37_HUMAN;tr|S4R369|S4R369_HUMAN;tr|H0Y4J2|H0Y4J2_HUMAN;tr|A6NHR2|A6NHR2_HUMAN	sp|Q9BZE1|RM37_HUMAN;tr|S4R369|S4R369_HUMAN	2935	Color2 [A=255, R=0, G=0, B=0]	1	4					5	5	5	13.9	13.9	13.9	48.117	0	10.713	394580000	74	18.1782	18.0494	17.8858	17.7684	17.4972	17.6668	17.0571	17.0561	17.2705	16.9386	17.3211	17.4886	17.2747	17.305	17.3291	17.2864	17.0152	17.3115	17.1089	17.4606	17.6452	17.8771	17.754	18.128	17.2344	17.1565
+	3.89554	-0.635459	tr|Q5JY65|Q5JY65_HUMAN;sp|Q9BZJ0|CRNL1_HUMAN	tr|Q5JY65|Q5JY65_HUMAN;sp|Q9BZJ0|CRNL1_HUMAN	2941	Color2 [A=255, R=0, G=0, B=0]	1	4					4	4	4	5.6	5.6	5.6	99.172	0	12.188	353970000	69	17.1485	16.6902	17.5159	16.8315	16.9309	16.9336	17.3055	17.3098	17.5688	16.8301	16.8611	16.5407	16.77	16.8627	16.9484	16.9354	16.8543	16.788	17.6523	17.7345	17.7046	17.6828	17.2466	17.6892	17.4002	17.0853
+	4.86696	0.668659	sp|Q9BZK7|TBL1R_HUMAN;tr|A0A0D9SF63|A0A0D9SF63_HUMAN;sp|O60907|TBL1X_HUMAN;tr|C9JLJ1|C9JLJ1_HUMAN;tr|A0A0D9SFI2|A0A0D9SFI2_HUMAN;tr|C9JCK0|C9JCK0_HUMAN;tr|C9JBN1|C9JBN1_HUMAN;tr|A0A0D9SF25|A0A0D9SF25_HUMAN;tr|A0A1B0GUU2|A0A1B0GUU2_HUMAN;tr|F8W9D8|F8W9D8_HUMAN;tr|C9IYU9|C9IYU9_HUMAN;tr|A0A1B0GVH3|A0A1B0GVH3_HUMAN;sp|Q9BQ87|TBL1Y_HUMAN;tr|A0A2R8YFW3|A0A2R8YFW3_HUMAN	sp|Q9BZK7|TBL1R_HUMAN;tr|A0A0D9SF63|A0A0D9SF63_HUMAN;sp|O60907|TBL1X_HUMAN	2943	Color2 [A=255, R=0, G=0, B=0]	1	4					3	3	3	8.9	8.9	8.9	55.594	0	28.9	558420000	42	17.2482	17.4376	17.3743	17.7293	17.8974	17.8323	18.924	18.8532	18.1124	18.2193	18.3796	18.1724	18.0075	18.2459	18.2007	18.0186	17.9784	18.3131	16.9751	16.7977	16.9201	17.4213	16.3615	17.3007	18.0835	17.951
+	2.97238	-1.15259	sp|Q9BZL1|UBL5_HUMAN	sp|Q9BZL1|UBL5_HUMAN	2944	Color2 [A=255, R=0, G=0, B=0]	1	4					1	1	1	15.1	15.1	15.1	8.5468	0.00035727	4.1844	207210000	24	18.5028	18.3349	18.4746	17.3459	17.4115	17.6618	16.2511	15.6931	16.0642	16.8821	16.582	16.2143	17.2164	17.0955	17.248	16.9096	17.3521	16.7221	13.9461	15.7239	15.3618	16.1845	16.6257	16.8396	15.9822	15.895
+	8.33799	-0.741065	tr|A0A1B0GUC3|A0A1B0GUC3_HUMAN;tr|A0A1B0GV98|A0A1B0GV98_HUMAN;tr|A0A1B0GTC5|A0A1B0GTC5_HUMAN;tr|A0A1B0GU26|A0A1B0GU26_HUMAN;sp|Q9C0B1|FTO_HUMAN;tr|A0A1B0GTC3|A0A1B0GTC3_HUMAN;tr|A0A1B0GVH5|A0A1B0GVH5_HUMAN;tr|A0A1B0GTY1|A0A1B0GTY1_HUMAN;tr|A0A1B0GTZ8|A0A1B0GTZ8_HUMAN;tr|X6R3I0|X6R3I0_HUMAN;tr|A0A1B0GUY7|A0A1B0GUY7_HUMAN;tr|A0A1B0GTI3|A0A1B0GTI3_HUMAN	tr|A0A1B0GUC3|A0A1B0GUC3_HUMAN;tr|A0A1B0GV98|A0A1B0GV98_HUMAN;tr|A0A1B0GTC5|A0A1B0GTC5_HUMAN;tr|A0A1B0GU26|A0A1B0GU26_HUMAN;sp|Q9C0B1|FTO_HUMAN;tr|A0A1B0GTC3|A0A1B0GTC3_HUMAN;tr|A0A1B0GVH5|A0A1B0GVH5_HUMAN;tr|A0A1B0GTY1|A0A1B0GTY1_HUMAN	2950	Color2 [A=255, R=0, G=0, B=0]	1	4					3	3	3	7.3	7.3	7.3	51.802	0	7.148	210220000	88	17.6866	17.8653	17.7745	16.9452	16.9497	16.8364	16.904	16.558	16.9409	15.9668	16.2645	15.6412	16.3647	16.0752	16.277	16.0127	16.3341	16.4328	16.7248	16.8254	16.6666	16.5573	16.7446	16.953	16.2476	16.4859
+	7.64178	0.859514	sp|Q9C0C2|TB182_HUMAN;tr|A0A2R8Y5C4|A0A2R8Y5C4_HUMAN;tr|E9PKK0|E9PKK0_HUMAN;tr|E9PKE7|E9PKE7_HUMAN	sp|Q9C0C2|TB182_HUMAN	2952	Color2 [A=255, R=0, G=0, B=0]	1	4					36	36	36	30	30	30	181.79	0	225.12	4689800000	533	21.4043	21.1517	21.2993	20.9523	21.2255	21.2365	20.9635	21.0947	20.9545	21.319	21.3802	21.3135	21.4934	21.5684	21.5542	21.4971	21.4941	21.6135	20.1817	19.9699	20.2162	19.5665	19.8924	20.0513	20.8778	20.7301
+	6.51865	0.670381	sp|Q9GZU8|PIP30_HUMAN;tr|H3BQQ6|H3BQQ6_HUMAN;tr|H3BTI2|H3BTI2_HUMAN;tr|H3BTP8|H3BTP8_HUMAN;tr|H3BSY6|H3BSY6_HUMAN;tr|H3BP64|H3BP64_HUMAN;tr|H3BUL4|H3BUL4_HUMAN;tr|H3BMX9|H3BMX9_HUMAN;tr|Q6P4H7|Q6P4H7_HUMAN;tr|H3BSF0|H3BSF0_HUMAN;tr|H3BU93|H3BU93_HUMAN;tr|H3BPH9|H3BPH9_HUMAN;tr|H3BPF9|H3BPF9_HUMAN;tr|H3BN22|H3BN22_HUMAN;tr|H3BNK9|H3BNK9_HUMAN	sp|Q9GZU8|PIP30_HUMAN;tr|H3BQQ6|H3BQQ6_HUMAN;tr|H3BTI2|H3BTI2_HUMAN;tr|H3BTP8|H3BTP8_HUMAN;tr|H3BSY6|H3BSY6_HUMAN;tr|H3BP64|H3BP64_HUMAN;tr|H3BUL4|H3BUL4_HUMAN;tr|H3BMX9|H3BMX9_HUMAN;tr|Q6P4H7|Q6P4H7_HUMAN;tr|H3BSF0|H3BSF0_HUMAN;tr|H3BU93|H3BU93_HUMAN	2964	Color2 [A=255, R=0, G=0, B=0]	1	4					4	4	4	16.1	16.1	16.1	28.912	0	27.088	929130000	59	18.8751	19.0742	18.7749	18.9775	19.1308	19.1025	18.3803	18.6271	18.3992	18.5824	18.8622	18.6222	19.1756	19.3063	18.9164	18.9811	19.3208	18.8574	18.185	17.381	18.4114	18.0455	17.8718	17.8484	18.648	18.5206
+	9.02677	-0.64738	tr|C9J5D1|C9J5D1_HUMAN;tr|E7EQ69|E7EQ69_HUMAN;sp|Q9GZZ1|NAA50_HUMAN;tr|C9JZU6|C9JZU6_HUMAN;tr|A0A087WWJ2|A0A087WWJ2_HUMAN;tr|F8WCK0|F8WCK0_HUMAN;tr|C9J5J3|C9J5J3_HUMAN;tr|A0A0D9SF32|A0A0D9SF32_HUMAN;tr|B0AZT5|B0AZT5_HUMAN	tr|C9J5D1|C9J5D1_HUMAN;tr|E7EQ69|E7EQ69_HUMAN;sp|Q9GZZ1|NAA50_HUMAN;tr|C9JZU6|C9JZU6_HUMAN;tr|A0A087WWJ2|A0A087WWJ2_HUMAN	2966	Color2 [A=255, R=0, G=0, B=0]	1	4					3	3	3	26.4	26.4	26.4	14.886	0	6.8582	1010600000	48	18.6713	18.6976	18.697	18.7564	18.577	18.646	18.9649	18.8735	19.0464	18.2101	17.9958	18.2067	18.1723	18.0059	18.1023	18.0594	18.167	18.1781	19.7099	19.6052	19.5269	19.5811	19.3197	19.4916	18.6986	18.7014
+	2.60475	0.780302	sp|Q9H074|PAIP1_HUMAN;tr|D6REB4|D6REB4_HUMAN;tr|D6RJF2|D6RJF2_HUMAN;tr|D6RD97|D6RD97_HUMAN;tr|D6RJ02|D6RJ02_HUMAN;tr|D6R9H8|D6R9H8_HUMAN	sp|Q9H074|PAIP1_HUMAN;tr|D6REB4|D6REB4_HUMAN;tr|D6RJF2|D6RJF2_HUMAN	2969	Color2 [A=255, R=0, G=0, B=0]	1	4					4	4	4	8.4	8.4	8.4	53.524	0	12.452	813560000	77	18.6968	18.751	18.6456	18.6702	18.638	18.1297	18.5181	18.5907	18.6721	19.0074	18.7536	18.8173	18.9107	18.8498	19.1091	18.8838	18.8365	19.0182	14.6675	16.2988	14.5574	18.3533	15.8604	18.446	18.7334	18.6373
+	7.12162	0.937379	tr|C9J6N5|C9J6N5_HUMAN;tr|C9JQ40|C9JQ40_HUMAN;tr|C9JW51|C9JW51_HUMAN;tr|A0A1C7CYX8|A0A1C7CYX8_HUMAN;sp|Q9H098|F107B_HUMAN;tr|C9J3Q3|C9J3Q3_HUMAN;tr|X6RET8|X6RET8_HUMAN;tr|C9JP05|C9JP05_HUMAN;tr|C9JYP1|C9JYP1_HUMAN;tr|C9J6Y8|C9J6Y8_HUMAN;tr|F8WCJ2|F8WCJ2_HUMAN	tr|C9J6N5|C9J6N5_HUMAN;tr|C9JQ40|C9JQ40_HUMAN;tr|C9JW51|C9JW51_HUMAN;tr|A0A1C7CYX8|A0A1C7CYX8_HUMAN;sp|Q9H098|F107B_HUMAN;tr|C9J3Q3|C9J3Q3_HUMAN;tr|X6RET8|X6RET8_HUMAN;tr|C9JP05|C9JP05_HUMAN	2970	Color2 [A=255, R=0, G=0, B=0]	1	4					6	6	6	49.2	49.2	49.2	14.844	0	100.05	4189900000	117	21.1674	21.4297	21.2196	21.2771	21.1555	21.2249	20.7343	20.7912	20.8145	21.3339	21.2587	21.359	21.6805	21.6044	21.7321	21.4261	21.4703	21.5527	20.0234	20.2857	20.3027	19.6923	19.7795	19.8735	20.6898	20.5817
+	5.45766	-0.560845	tr|F8SNU7|F8SNU7_HUMAN;sp|Q9H0C8|ILKAP_HUMAN;tr|H7C2I8|H7C2I8_HUMAN;tr|E9PC05|E9PC05_HUMAN	tr|F8SNU7|F8SNU7_HUMAN;sp|Q9H0C8|ILKAP_HUMAN;tr|H7C2I8|H7C2I8_HUMAN	2974	Color2 [A=255, R=0, G=0, B=0]	1	4					5	5	5	17.2	17.2	17.2	29.869	0	8.1811	523260000	62	18.8934	18.5692	18.9604	18.3647	18.0947	18.1606	17.992	18.0923	18.0653	18.1565	18.2035	18.0942	18.0153	17.9351	18.2265	17.9446	17.8984	18.0439	17.7375	18.0943	18.0502	18.0408	17.8273	17.913	17.5985	17.8165
+	5.57526	1.0308	sp|Q9H0S4|DDX47_HUMAN;tr|F5H1N9|F5H1N9_HUMAN	sp|Q9H0S4|DDX47_HUMAN	2981	Color2 [A=255, R=0, G=0, B=0]	1	4					3	3	3	7.3	7.3	7.3	50.646	0	5.8163	283820000	38	16.55	14.4475	14.5199	15.599	15.7144	15.6473	17.1703	17.2767	17.0757	16.4774	16.7554	16.7086	16.825	16.6207	16.5997	16.9272	16.8025	16.8657	16.0234	15.9383	15.6961	16.6983	16.6096	15.9289	17.4829	16.6368
+	4.67807	0.997971	sp|Q9H1E3|NUCKS_HUMAN	sp|Q9H1E3|NUCKS_HUMAN	2988	Color2 [A=255, R=0, G=0, B=0]	1	4					5	5	5	21.4	21.4	21.4	27.296	0	130.92	3400700000	138	20.8259	20.2426	20.8544	20.5726	20.5427	20.8185	20.6643	20.7424	20.6529	19.8596	20.0543	20.0764	20.2532	20.6674	20.3523	20.3392	19.9013	20.0451	18.6156	18.7044	19.0951	19.2774	18.6417	18.9483	20.2048	19.9479
+	3.4011	-0.624888	sp|Q9H2M9|RBGPR_HUMAN	sp|Q9H2M9|RBGPR_HUMAN	2995	Color2 [A=255, R=0, G=0, B=0]	1	4					11	11	11	9.3	9.3	9.3	155.98	0	18.343	735800000	64	18.5445	18.47	18.3209	18.1301	18.0059	18.1718	18.7606	18.5104	18.8239	18.0884	18.0147	18.0366	17.7404	18.079	18.231	18.0577	17.6846	17.5468	18.9585	19.2706	18.8069	18.5771	18.4771	18.4252	18.3995	18.4553
+	2.99583	-0.806203	sp|Q9H2U1|DHX36_HUMAN;tr|E7EWK3|E7EWK3_HUMAN;tr|H7C514|H7C514_HUMAN;tr|H7C5F5|H7C5F5_HUMAN;tr|A0A0G2JQU7|A0A0G2JQU7_HUMAN	sp|Q9H2U1|DHX36_HUMAN;tr|E7EWK3|E7EWK3_HUMAN	2997	Color2 [A=255, R=0, G=0, B=0]	1	4					5	5	4	6.4	6.4	5.6	114.76	0	10.201	304380000	24	17.2808	17.2674	16.9598	16.9715	16.9108	16.9773	17.1334	16.8782	17.1024	16.7301	16.6224	16.9178	16.3699	16.6612	16.7059	16.4764	16.9258	16.6989	17.6093	17.7326	17.6359	17.027	17.0618	17.3745	17.1832	17.0975
+	1.8628	-0.61598	sp|Q9H5Q4|TFB2M_HUMAN	sp|Q9H5Q4|TFB2M_HUMAN	3021	Color2 [A=255, R=0, G=0, B=0]	1	4					1	1	1	2.3	2.3	2.3	45.348	0.0093723	2.0328	206940000	4	17.1105	16.7275	17.0133	17.0506	16.6566	16.8492	16.5245	16.1072	16.4056	16.5465	16.582	16.2554	16.4738	16.1983	16.5928	16.7273	16.3895	16.1365	17.5068	14.0366	16.9063	17.0836	16.9906	14.1733	15.35	16.5053
+	4.2421	1.42192	sp|Q9H6F5|CCD86_HUMAN;tr|H0YG79|H0YG79_HUMAN	sp|Q9H6F5|CCD86_HUMAN	3023	Color2 [A=255, R=0, G=0, B=0]	1	4					7	7	7	28.9	28.9	28.9	40.235	0	51.37	1151400000	79	19.4945	19.2552	19.2211	19.0597	19.063	19.2729	19.0994	19.2434	18.8899	19.058	19.2659	19.0447	19.3745	19.3161	19.3208	19.3856	19.4515	19.3891	15.5043	14.7951	14.4716	14.8367	15.825	17.4744	18.5566	18.8481
+	3.44352	-0.645843	tr|A0A0A0MRW6|A0A0A0MRW6_HUMAN;sp|Q9H6R4|NOL6_HUMAN	tr|A0A0A0MRW6|A0A0A0MRW6_HUMAN;sp|Q9H6R4|NOL6_HUMAN	3024	Color2 [A=255, R=0, G=0, B=0]	1	4					1	1	1	1.6	1.6	1.6	112.16	0.0021091	2.4924	144920000	7	16.8013	16.8361	16.9221	16.2528	16.2555	16.484	14.0959	16.3179	16.3383	15.6716	15.8688	14.0708	15.5572	15.6845	15.9578	15.722	16.1916	15.7063	16.5418	16.8209	16.5343	16.0062	16.537	15.9826	15.816	16.458
+	6.5024	-0.730464	tr|B5MCE2|B5MCE2_HUMAN;tr|B4DRG3|B4DRG3_HUMAN;sp|Q9H6V9|LDAH_HUMAN;tr|B5MDU6|B5MDU6_HUMAN	tr|B5MCE2|B5MCE2_HUMAN;tr|B4DRG3|B4DRG3_HUMAN;sp|Q9H6V9|LDAH_HUMAN;tr|B5MDU6|B5MDU6_HUMAN	3027	Color2 [A=255, R=0, G=0, B=0]	1	4					1	1	1	9.6	9.6	9.6	16.437	0.00033818	3.5378	174100000	48	16.6203	17.0821	16.356	16.6002	16.5782	16.3932	16.3437	16.298	16.3991	15.9847	15.6094	15.3191	15.5633	15.7804	16.1382	16.0944	15.8697	15.9343	16.7942	17.329	16.707	16.6355	16.8149	17.1007	16.1079	16.5194
+	5.80839	0.717132	sp|Q9H6W3|RIOX1_HUMAN	sp|Q9H6W3|RIOX1_HUMAN	3028	Color2 [A=255, R=0, G=0, B=0]	1	4					3	3	3	5.3	5.3	5.3	71.085	0.00033367	3.4207	137920000	9	14.2207	14.3089	14.8744	15.8164	15.7309	15.7075	16.1274	15.9128	15.7585	16.0013	16.2315	16.2468	15.9554	16.1083	16.2742	16.4084	16.1746	16.6485	14.9009	15.1491	14.4472	15.4329	15.3139	14.8387	16.1	15.8794
+	8.99453	1.58008	tr|B7Z7F3|B7Z7F3_HUMAN;sp|Q9H6Z4|RANB3_HUMAN;tr|K7EIJ4|K7EIJ4_HUMAN;tr|K7ENJ2|K7ENJ2_HUMAN;tr|K7EID7|K7EID7_HUMAN;tr|K7ENB9|K7ENB9_HUMAN;tr|K7EPW1|K7EPW1_HUMAN;tr|K7EMT3|K7EMT3_HUMAN	tr|B7Z7F3|B7Z7F3_HUMAN;sp|Q9H6Z4|RANB3_HUMAN;tr|K7EIJ4|K7EIJ4_HUMAN	3030	Color2 [A=255, R=0, G=0, B=0]	1	4					4	4	4	9.1	9.1	9.1	52.894	0	7.6309	438880000	35	15.4433	15.6643	15.9111	17.2556	16.859	16.8172	17.8052	18.1174	17.9271	18.176	17.4652	17.7736	18.389	17.7815	17.7523	18.5397	17.6607	17.9089	15.557	15.3739	15.3089	16.1706	16.0873	16.0648	18.0433	17.7614
+	8.20506	1.25688	sp|Q9H7N4|SFR19_HUMAN	sp|Q9H7N4|SFR19_HUMAN	3036	Color2 [A=255, R=0, G=0, B=0]	1	4					2	2	2	2.1	2.1	2.1	139.27	0.00034554	3.7773	377970000	8	15.8919	14.5595	15.3228	17.3646	17.1675	15.5671	17.3382	16.952	17.0451	17.999	17.9185	17.8893	18.1001	17.9342	18.0914	17.9648	17.8311	17.8675	16.8571	14.5209	16.7064	17.1633	16.5671	16.2803	17.5261	17.7223
+	5.20346	0.985547	sp|Q9H910|JUPI2_HUMAN;tr|A6NGP5|A6NGP5_HUMAN;tr|H3BU16|H3BU16_HUMAN;tr|H3BMV3|H3BMV3_HUMAN;tr|H3BMT0|H3BMT0_HUMAN;tr|H3BTV5|H3BTV5_HUMAN;tr|H3BMM8|H3BMM8_HUMAN;tr|B4E1P3|B4E1P3_HUMAN;tr|H3BS08|H3BS08_HUMAN	sp|Q9H910|JUPI2_HUMAN;tr|A6NGP5|A6NGP5_HUMAN;tr|H3BU16|H3BU16_HUMAN;tr|H3BMV3|H3BMV3_HUMAN;tr|H3BMT0|H3BMT0_HUMAN;tr|H3BTV5|H3BTV5_HUMAN	3042	Color2 [A=255, R=0, G=0, B=0]	1	4					8	8	8	63.2	63.2	63.2	20.063	0	108.64	8878900000	247	22.2397	22.4935	22.3504	22.3701	22.4659	22.5375	21.8153	21.9515	21.8691	22.202	22.5747	22.2588	22.5994	22.6074	22.7242	22.672	22.7842	22.5486	19.8189	20.0435	19.9687	19.9662	20.603	20.6278	21.4886	21.4687
+	3.02075	0.882035	sp|Q9H930|SP14L_HUMAN;tr|U5Y3L1|U5Y3L1_HUMAN;tr|H7BYP4|H7BYP4_HUMAN	sp|Q9H930|SP14L_HUMAN;tr|U5Y3L1|U5Y3L1_HUMAN;tr|H7BYP4|H7BYP4_HUMAN	3043	Color2 [A=255, R=0, G=0, B=0]	1	4					3	3	2	4	4	2.8	67.005	0.0063676	2.1732	284880000	9	18.0771	17.9981	18.1253	17.3898	17.6347	17.2996	17.1015	16.8978	17.1115	17.3195	17.6405	17.4403	17.4241	17.3099	17.2654	17.0659	17.6845	17.5155	15.6985	15.0167	14.8684	16.0875	14.9618	13.9709	16.1712	16.7431
+	4.31204	-0.83963	tr|A0A0A0MS45|A0A0A0MS45_HUMAN;sp|Q9H9E3|COG4_HUMAN;tr|J3KNI1|J3KNI1_HUMAN;tr|H3BMV9|H3BMV9_HUMAN;tr|J3QLW1|J3QLW1_HUMAN;tr|E9PRT5|E9PRT5_HUMAN;tr|H3BSD2|H3BSD2_HUMAN;tr|H3BQB2|H3BQB2_HUMAN;tr|J3KRB5|J3KRB5_HUMAN	tr|A0A0A0MS45|A0A0A0MS45_HUMAN;sp|Q9H9E3|COG4_HUMAN;tr|J3KNI1|J3KNI1_HUMAN;tr|H3BMV9|H3BMV9_HUMAN	3046	Color2 [A=255, R=0, G=0, B=0]	1	4					3	3	3	4.2	4.2	4.2	87.183	0	5.2399	95833000	34	16.1164	15.7061	16.6873	13.5936	15.516	15.5633	16.2415	16.2797	16.7235	15.0286	14.0977	14.988	15.179	15.4763	14.6436	15.0493	14.7553	15.3805	14.3922	15.1857	15.166	15.4665	15.8006	15.9976	15.2125	13.7103
+	3.53386	-0.747668	sp|Q9HAV4|XPO5_HUMAN;tr|H0Y3W3|H0Y3W3_HUMAN	sp|Q9HAV4|XPO5_HUMAN	3056	Color2 [A=255, R=0, G=0, B=0]	1	4					3	3	3	2.6	2.6	2.6	136.31	0	4.8192	418190000	13	18.8263	18.3122	17.9283	17.017	17.4363	17.3616	17.4866	17.4814	17.6131	17.5888	17.4717	17.6096	17.2538	17.3883	17.1697	17.4237	17.3122	18.008	17.5288	17.6324	17.4646	17.7089	17.621	18.1872	17.4642	17.6516
+	7.20006	-0.945425	sp|Q9HB40|RISC_HUMAN;tr|I3L2N6|I3L2N6_HUMAN;tr|I3L4Z3|I3L4Z3_HUMAN	sp|Q9HB40|RISC_HUMAN	3059	Color2 [A=255, R=0, G=0, B=0]	1	4					3	3	3	6.2	6.2	6.2	50.83	0	7.0507	367920000	25	17.8931	18.0825	17.9856	17.835	17.2733	17.3988	17.3017	16.7812	17.1095	16.999	17.3762	16.9923	16.8849	16.762	16.7959	16.7078	17.0053	14.1796	18.213	18.0372	17.9553	17.975	18.1584	18.1589	17.4686	17.5333
+	4.42325	0.741128	sp|Q9HCD6|TANC2_HUMAN;tr|J3QQY7|J3QQY7_HUMAN;tr|J3KTM5|J3KTM5_HUMAN;tr|J3KRP9|J3KRP9_HUMAN	sp|Q9HCD6|TANC2_HUMAN	3068	Color2 [A=255, R=0, G=0, B=0]	1	4					3	3	3	1.9	1.9	1.9	219.65	0.00034025	3.5897	193280000	14	16.1348	16.0187	16.3149	16.0948	16.1354	15.5984	16.4596	16.49	16.816	16.5541	16.4533	16.7614	16.2156	16.5081	16.6675	16.1255	16.5839	16.8352	16.0142	14.0953	15.3552	14.1867	15.6107	16.208	16.1539	16.0671
+	3.39514	-0.739531	sp|Q9NP92|RT30_HUMAN	sp|Q9NP92|RT30_HUMAN	3086	Color2 [A=255, R=0, G=0, B=0]	1	4					2	2	2	4.3	4.3	4.3	50.364	0.0029806	2.4236	361930000	3	17.8421	17.5028	17.4644	17.2817	17.191	17.2228	17.1245	17.0191	16.9797	16.5515	16.9503	16.8332	16.6064	16.532	16.7724	16.7408	16.7733	16.7838	17.2475	15.0881	17.2577	17.2424	17.2918	17.458	16.9556	17.1396
+	9.19811	0.876584	sp|Q9NPA8|ENY2_HUMAN;tr|E5RHX8|E5RHX8_HUMAN	sp|Q9NPA8|ENY2_HUMAN	3089	Color2 [A=255, R=0, G=0, B=0]	1	4					4	4	4	34.7	34.7	34.7	11.528	0	8.2495	1382800000	66	19.0056	19.1794	19.0594	19.6492	19.3454	19.4443	19.0996	19.1223	19.2976	20.1283	19.8531	20.0192	20.0232	19.8718	20.0069	19.9621	19.9096	19.8876	18.462	18.1099	18.0969	18.3061	18.1662	18.2088	19.482	19.3682
+	2.02262	0.641646	sp|Q9NPI1|BRD7_HUMAN	sp|Q9NPI1|BRD7_HUMAN	3092	Color2 [A=255, R=0, G=0, B=0]	1	4					1	1	1	1.8	1.8	1.8	74.138	0.00035002	3.953	72322000	8	15.9301	15.521	15.631	15.2431	15.5082	15.4937	15.1258	14.8015	14.8195	16.7148	16.9669	16.4668	15.7724	16.6214	15.9918	16.5619	16.1513	16.1159	15.0373	13.1205	16.3706	14.2413	13.7845	14.6895	14.7307	12.959
+	2.96721	0.928115	sp|Q9NQ50|RM40_HUMAN	sp|Q9NQ50|RM40_HUMAN	3098	Color2 [A=255, R=0, G=0, B=0]	1	4					3	3	3	17.5	17.5	17.5	24.49	0	11.719	727220000	38	17.411	17.3373	17.6786	18.8373	18.9677	18.8824	18.0554	18.5985	18.3266	19.0184	18.6768	18.4065	18.8329	18.8264	18.8628	18.5466	19.0566	18.9807	17.816	17.7849	14.9481	17.8548	14.7379	17.7723	18.4611	18.0315
+	6.9052	0.879385	sp|Q9NQP4|PFD4_HUMAN;tr|E9PQY2|E9PQY2_HUMAN	sp|Q9NQP4|PFD4_HUMAN;tr|E9PQY2|E9PQY2_HUMAN	3104	Color2 [A=255, R=0, G=0, B=0]	1	4					3	3	3	29.1	29.1	29.1	15.314	0	273.49	4251600000	143	21.2555	20.9346	21.1587	21.4719	21.2244	21.2695	21.0452	20.6235	20.8433	21.4792	21.2437	21.3975	21.6768	21.4245	21.6582	21.7485	21.3211	21.5037	20.5875	19.9794	19.9567	20.5407	20.1812	20.3455	21.1191	20.53
+	6.63876	1.43572	sp|Q9NQS1|AVEN_HUMAN	sp|Q9NQS1|AVEN_HUMAN	3106	Color2 [A=255, R=0, G=0, B=0]	1	4					2	2	2	8	8	8	38.506	0.0032641	2.3704	277100000	17	15.447	13.8891	16.3365	17.049	16.1855	16.8699	16.6197	16.7093	16.4914	17.3468	17.1747	17.6752	17.7562	17.6559	17.729	17.6249	16.7329	16.9634	15.5436	14.1838	14.1623	16.1421	16.1554	14.8522	17.1047	16.4725
+	5.15555	-0.957172	sp|Q9NQW6|ANLN_HUMAN;tr|H7C3S1|H7C3S1_HUMAN	sp|Q9NQW6|ANLN_HUMAN	3109	Color2 [A=255, R=0, G=0, B=0]	1	4					4	4	4	4.4	4.4	4.4	124.2	0	5.5053	158780000	16	17.3662	17.2658	17.0839	16.2696	16.7955	16.8066	16.9089	16.7893	16.8932	14.2168	14.6226	14.1472	15.3493	15.6511	14.2056	14.0504	15.9983	15.2815	16.2983	16.7815	16.7749	15.737	16.1829	16.573	15.7204	16.5862
+	9.08137	-0.542999	tr|Q5T6H7|Q5T6H7_HUMAN;sp|Q9NQW7|XPP1_HUMAN;tr|Q5T6H2|Q5T6H2_HUMAN;tr|Q5T6H3|Q5T6H3_HUMAN	tr|Q5T6H7|Q5T6H7_HUMAN;sp|Q9NQW7|XPP1_HUMAN;tr|Q5T6H2|Q5T6H2_HUMAN	3110	Color2 [A=255, R=0, G=0, B=0]	1	4					3	3	3	5.1	5.1	5.1	62.138	0.00064599	3.1253	351230000	8	18.0721	17.5035	17.4983	17.4017	17.5343	17.3608	17.6384	17.466	17.9385	17.1471	17.2683	17.1295	17.136	16.9232	17.2817	16.9541	16.7219	17.1007	17.6356	17.552	17.7547	17.7028	17.9057	17.2825	17.2084	17.3682
+	3.77566	-0.630933	tr|A0A3B3IUB9|A0A3B3IUB9_HUMAN;sp|Q9NR09|BIRC6_HUMAN	tr|A0A3B3IUB9|A0A3B3IUB9_HUMAN;sp|Q9NR09|BIRC6_HUMAN	3113	Color2 [A=255, R=0, G=0, B=0]	1	4					5	5	5	1.6	1.6	1.6	419.02	0	14.263	205340000	40	16.7801	17.0023	16.6595	16.5174	16.2936	16.6434	17.0272	16.9717	16.6479	15.6644	16.0238	15.96	15.8533	15.9448	15.5235	16.5415	15.8859	15.5911	15.9328	16.3638	15.7168	16.2763	16.9081	16.8331	16.7631	16.4586
+	9.2875	0.53116	tr|E5RGS9|E5RGS9_HUMAN;sp|Q9NRG0|CHRC1_HUMAN	tr|E5RGS9|E5RGS9_HUMAN;sp|Q9NRG0|CHRC1_HUMAN	3123	Color2 [A=255, R=0, G=0, B=0]	1	4					2	2	2	46.4	46.4	46.4	6.2643	0	7.3318	308710000	14	17.1139	16.7146	16.5487	17.0113	17.2224	17.149	16.9733	17.1441	17.032	17.2399	17.2825	17.2157	17.4992	17.3801	17.4509	17.2682	17.5075	17.4391	17.0922	16.891	17.0264	17.0079	17.0313	16.6434	17.2408	17.2886
+	1.5435	-1.49187	sp|Q9NRL2|BAZ1A_HUMAN	sp|Q9NRL2|BAZ1A_HUMAN	3126	Color2 [A=255, R=0, G=0, B=0]	1	4					2	2	2	1.4	1.4	1.4	178.7	0.000666	3.3866	977140000	19	15.4115	17.411	17.7717	14.3559	15.6636	14.6079	14.0703	13.6415	13.5748	15.7984	14.1726	16.0556	14.9289	14.2005	16.1171	13.6873	13.933	13.6261	20.8841	15.9605	16.4442	15.9393	14.1777	22.9214	13.1932	13.76
+	8.44935	0.840941	sp|Q9NRR5|UBQL4_HUMAN;tr|C9IYQ4|C9IYQ4_HUMAN;sp|Q9H347|UBQL3_HUMAN	sp|Q9NRR5|UBQL4_HUMAN	3129	Color2 [A=255, R=0, G=0, B=0]	1	4					7	5	5	22	16	16	63.852	0	16.761	958950000	85	19.1932	18.3138	18.2758	18.7175	19.1266	18.797	18.713	18.7576	18.7066	19.3786	19.0609	18.8898	19.3901	19.3607	19.1618	19.1644	19.1213	18.5352	17.325	17.71	17.8054	18.1325	18.151	18.3133	19.0666	18.8283
+	1.60104	0.70882	tr|F8WBJ6|F8WBJ6_HUMAN;sp|Q9NRX1|PNO1_HUMAN	tr|F8WBJ6|F8WBJ6_HUMAN;sp|Q9NRX1|PNO1_HUMAN	3131	Color2 [A=255, R=0, G=0, B=0]	1	4					1	1	1	11.8	11.8	11.8	15.175	0	21.628	189990000	37	17.4779	17.2441	17.5756	16.9187	13.9508	16.8683	17.1424	17.1253	16.7255	16.1905	16.4891	16.1896	16.0935	16.6902	16.1265	16.0189	16.3359	16.2796	15.5808	14.9353	14.2387	14.1424	13.6599	15.1854	16.7381	16.8809
+	4.23605	0.573283	tr|E9PKV2|E9PKV2_HUMAN;sp|Q9NRX2|RM17_HUMAN	tr|E9PKV2|E9PKV2_HUMAN;sp|Q9NRX2|RM17_HUMAN	3132	Color2 [A=255, R=0, G=0, B=0]	1	4					3	3	3	16.9	16.9	16.9	16.371	0.00035149	4.0038	367440000	22	17.5061	17.7673	17.745	17.8003	17.7212	18.0604	17.1902	17.0658	17.4187	18.5554	17.7935	18.3375	17.904	18.4288	18.2871	18.2693	17.9019	18.0293	16.959	16.574	16.9108	16.422	16.3086	16.2288	17.1451	17.2599
+	4.42372	1.44416	sp|Q9NRX4|PHP14_HUMAN	sp|Q9NRX4|PHP14_HUMAN	3133	Color2 [A=255, R=0, G=0, B=0]	1	4					1	1	1	8.8	8.8	8.8	13.832	0.00066007	3.2726	578520000	8	14.6818	13.9198	14.7077	18.1133	18.0491	18.0356	17.8101	17.8684	17.9351	18.1578	17.9699	18.1098	18.2939	18.3901	18.3146	18.2555	18.3185	18.134	17.983	14.3234	17.7592	17.9987	17.8871	17.7958	18.2135	18.2331
+	3.66162	0.649876	sp|Q9NS69|TOM22_HUMAN	sp|Q9NS69|TOM22_HUMAN	3136	Color2 [A=255, R=0, G=0, B=0]	1	4					3	3	3	40.8	40.8	40.8	15.521	0	52.414	391010000	50	14.5486	15.9293	16.4242	16.8218	17.2344	16.7461	16.9515	17.4812	16.8197	16.8557	17.2096	17.2544	17.1404	17.5486	17.3294	17.552	17.0963	17.4369	17.049	16.8846	16.9554	17.451	17.8555	17.1027	17.679	17.5425
+	4.89906	-0.552112	sp|Q9NS86|LANC2_HUMAN	sp|Q9NS86|LANC2_HUMAN	3137	Color2 [A=255, R=0, G=0, B=0]	1	4					2	2	2	5.6	5.6	5.6	50.854	0.0015684	2.8438	474020000	22	18.2256	18.4538	17.9021	17.5681	17.6441	17.5138	17.8478	17.8081	17.5135	17.3565	17.4239	17.4251	16.8425	17.434	17.553	17.4273	17.1757	17.3997	17.1569	17.7771	17.3541	17.6707	18.1338	18.0861	17.7073	18.195
+	6.79229	-0.68016	sp|Q9NSD9|SYFB_HUMAN	sp|Q9NSD9|SYFB_HUMAN	3139	Color2 [A=255, R=0, G=0, B=0]	1	4					12	12	12	22.6	22.6	22.6	66.115	0	38.044	5775400000	276	21.6528	21.4103	21.4067	21.2691	21.3233	21.2919	21.6962	21.5724	21.6169	20.8641	20.8414	20.9572	20.799	20.6072	20.8064	20.9247	20.6985	20.6562	21.928	21.9423	21.7435	21.7882	21.7937	21.8869	21.6345	21.6022
+	6.95609	0.949723	sp|Q9NT62|ATG3_HUMAN;tr|F8WDI0|F8WDI0_HUMAN	sp|Q9NT62|ATG3_HUMAN	3142	Color2 [A=255, R=0, G=0, B=0]	1	4					3	3	3	11.5	11.5	11.5	35.864	0	9.0899	642040000	30	18.4226	16.8653	16.7204	17.8357	17.7607	17.8	18.2413	18.457	18.2492	18.7724	18.2427	18.8139	18.7582	18.7128	18.4898	18.6051	17.8977	18.4081	17.5427	17.0893	17.4223	18.037	18.1607	17.5826	18.8427	18.5762
+	8.44894	-0.869122	tr|E9PD53|E9PD53_HUMAN;sp|Q9NTJ3|SMC4_HUMAN;tr|C9JR83|C9JR83_HUMAN;tr|C9JVD8|C9JVD8_HUMAN;tr|C9J578|C9J578_HUMAN;tr|C9J9E4|C9J9E4_HUMAN	tr|E9PD53|E9PD53_HUMAN;sp|Q9NTJ3|SMC4_HUMAN	3144	Color2 [A=255, R=0, G=0, B=0]	1	4					19	19	19	16.5	16.5	16.5	144.45	0	51.897	2665600000	287	20.7144	20.3485	20.5366	20.1892	20.011	20.1033	20.5113	20.3967	20.4649	19.7114	19.7315	19.7225	19.4285	19.7534	19.4953	19.6408	19.449	19.2991	20.5312	20.8481	20.7843	20.3875	20.6014	20.6915	20.2994	20.1993
+	5.15956	-0.552702	sp|Q9NTK5|OLA1_HUMAN;tr|J3KQ32|J3KQ32_HUMAN;tr|C9JCJ9|C9JCJ9_HUMAN;tr|C9JTK6|C9JTK6_HUMAN	sp|Q9NTK5|OLA1_HUMAN;tr|J3KQ32|J3KQ32_HUMAN	3146	Color2 [A=255, R=0, G=0, B=0]	1	4					12	12	12	27.5	27.5	27.5	44.743	0	34.49	4897700000	193	21.6483	21.3726	21.6346	21.2774	21.2644	21.2777	20.8006	20.7687	20.8128	21.2271	21.3554	21.0596	21.3026	20.9048	21.1951	21.5145	21.5476	21.485	21.6998	21.72	21.7036	21.6517	21.7854	21.8688	21.068	21.285
+	2.08409	0.679969	sp|Q9NUG6|PDRG1_HUMAN	sp|Q9NUG6|PDRG1_HUMAN	3148	Color2 [A=255, R=0, G=0, B=0]	1	4					1	1	1	9.8	9.8	9.8	15.511	0.0021053	2.4862	165400000	15	15.2392	15.6213	13.3502	16.2408	16.9238	16.3485	15.6233	15.9887	15.9497	17.3148	16.6098	17.2395	17.4862	17.3589	17.3087	16.861	16.7642	17.3201	16.054	15.4895	15.9682	16.202	15.891	15.8338	16.6311	16.2875
+	2.05374	-0.703037	tr|C9IZC3|C9IZC3_HUMAN;tr|C9J8M7|C9J8M7_HUMAN;tr|F2Z2S1|F2Z2S1_HUMAN;tr|C9JKE4|C9JKE4_HUMAN;tr|F8VZ02|F8VZ02_HUMAN;tr|F8VT91|F8VT91_HUMAN;tr|C9JGM8|C9JGM8_HUMAN;tr|F8W6C2|F8W6C2_HUMAN;sp|Q9NUQ6|SPS2L_HUMAN;tr|Q4ZFW0|Q4ZFW0_HUMAN;tr|F8WAV0|F8WAV0_HUMAN;tr|C9JW67|C9JW67_HUMAN	tr|C9IZC3|C9IZC3_HUMAN;tr|C9J8M7|C9J8M7_HUMAN;tr|F2Z2S1|F2Z2S1_HUMAN;tr|C9JKE4|C9JKE4_HUMAN;tr|F8VZ02|F8VZ02_HUMAN;tr|F8VT91|F8VT91_HUMAN;tr|C9JGM8|C9JGM8_HUMAN;tr|F8W6C2|F8W6C2_HUMAN;sp|Q9NUQ6|SPS2L_HUMAN;tr|Q4ZFW0|Q4ZFW0_HUMAN;tr|F8WAV0|F8WAV0_HUMAN;tr|C9JW67|C9JW67_HUMAN	3154	Color2 [A=255, R=0, G=0, B=0]	1	4					2	2	2	26.6	26.6	26.6	10.692	0	8.8248	847530000	39	19.349	19.0314	19.1495	18.7133	18.7012	18.7117	18.7726	18.6907	18.8872	14.3536	18.2782	17.9512	18.0814	18.2674	18.0714	18.1545	18.3079	15.0973	19.0439	19.1662	19.5104	18.6648	18.7953	19.0512	18.1523	17.9449
+	5.25631	-0.864554	sp|Q9NV06|DCA13_HUMAN;tr|A0A087WT20|A0A087WT20_HUMAN	sp|Q9NV06|DCA13_HUMAN;tr|A0A087WT20|A0A087WT20_HUMAN	3158	Color2 [A=255, R=0, G=0, B=0]	1	4					2	2	2	3.8	3.8	3.8	51.402	0.0066493	2.1562	180610000	12	17.5576	16.9304	17.0029	15.9537	16.8758	16.2514	16.0438	15.9378	15.9492	15.9362	15.9627	15.7931	16.0682	15.548	16.0112	15.5422	16.0589	15.516	16.3349	16.5736	15.9654	16.6855	17.5078	16.8165	15.9629	16.2524
+	4.98743	-0.887342	sp|Q9NV35|NUD15_HUMAN	sp|Q9NV35|NUD15_HUMAN	3160	Color2 [A=255, R=0, G=0, B=0]	1	4					1	1	1	7.3	7.3	7.3	18.609	0.00065295	3.1942	46782000	29	15.0824	15.9079	15.9881	14.3986	15.4679	14.9679	13.8926	14.8412	14.6041	13.7978	14.6647	13.6661	12.8459	14.3058	13.3942	15.0537	14.3761	13.714	14.0139	14.4774	15.6273	14.3187	14.8074	15.05	13.5722	14.6693
+	5.69111	-0.605481	tr|F8W7R3|F8W7R3_HUMAN;sp|Q9NVI1|FANCI_HUMAN;tr|H3BP78|H3BP78_HUMAN;tr|H3BS60|H3BS60_HUMAN;tr|H3BQE2|H3BQE2_HUMAN;tr|H3BT54|H3BT54_HUMAN;tr|H3BMG4|H3BMG4_HUMAN	tr|F8W7R3|F8W7R3_HUMAN;sp|Q9NVI1|FANCI_HUMAN;tr|H3BP78|H3BP78_HUMAN	3166	Color2 [A=255, R=0, G=0, B=0]	1	4					7	7	7	8.7	8.7	8.7	123.24	0	14.12	177710000	23	16.9991	16.185	15.8301	16.2722	16.163	16.5465	16.653	16.6237	17.1155	15.9931	16.0698	15.7176	16.2943	15.8921	16.7757	15.5806	15.2774	15.5767	16.6296	16.6644	16.9143	16.422	16.824	16.7443	16.5918	16
+	7.20277	0.707614	tr|J3QQZ9|J3QQZ9_HUMAN;sp|Q9NVS9|PNPO_HUMAN;tr|A0A286YFL3|A0A286YFL3_HUMAN;tr|J3QQV6|J3QQV6_HUMAN	tr|J3QQZ9|J3QQZ9_HUMAN;sp|Q9NVS9|PNPO_HUMAN;tr|A0A286YFL3|A0A286YFL3_HUMAN;tr|J3QQV6|J3QQV6_HUMAN	3169	Color2 [A=255, R=0, G=0, B=0]	1	4					9	9	9	34	34	34	27.312	0	35.766	2748000000	135	19.8765	20.1597	20.2573	20.6672	20.5649	20.4106	20.3008	20.2954	20.2245	20.7128	20.9225	20.7425	20.8338	20.8886	20.9319	21.0081	21.0272	21.035	19.8027	19.6598	19.7897	19.8478	19.7305	19.6664	20.4037	20.3141
+	8.523	-1.21409	sp|Q9NVT9|ARMC1_HUMAN	sp|Q9NVT9|ARMC1_HUMAN	3170	Color2 [A=255, R=0, G=0, B=0]	1	4					1	1	1	4.3	4.3	4.3	31.28	0.0018187	2.5467	135130000	21	16.701	16.2993	16.5272	16.5114	16.7863	16.2814	15.8372	16.5976	16.9368	15.7269	15.447	15.4056	15.5529	15.6526	15.3645	15.5664	15.0793	15.4374	16.8656	16.8451	16.9088	16.6352	16.8901	16.9815	15.9456	16.1897
+	1.53789	0.704533	sp|Q9NWA0|MED9_HUMAN	sp|Q9NWA0|MED9_HUMAN	3173	Color2 [A=255, R=0, G=0, B=0]	1	4					1	1	1	8.9	8.9	8.9	16.403	0.0021167	2.5201	229610000	6	18.2213	17.7745	17.8439	17.615	17.3689	17.5321	16.7662	15.6937	17.1433	17.2532	17.4733	16.9138	17.3154	17.8165	17.7607	17.8422	17.9464	17.6897	16.9831	13.5466	16.5582	16.4767	16.6874	14.3856	16.6296	16.614
+	6.08874	0.552617	sp|Q9NX08|COMD8_HUMAN	sp|Q9NX08|COMD8_HUMAN	3184	Color2 [A=255, R=0, G=0, B=0]	1	4					1	1	1	6.6	6.6	6.6	21.09	0	8.1112	437900000	50	17.2332	17.3912	17.4653	18.0844	17.6145	17.7106	17.5397	17.3746	17.7956	18.4223	18.1311	18.2153	18.3212	17.8403	18.2515	18.2823	18.0363	18.3995	17.5047	17.0355	16.9215	17.521	17.2489	17.2894	17.969	17.9411
+	3.64583	-1.5835	sp|Q9NX20|RM16_HUMAN;tr|E9PI14|E9PI14_HUMAN	sp|Q9NX20|RM16_HUMAN	3186	Color2 [A=255, R=0, G=0, B=0]	1	4					3	3	3	12.4	12.4	12.4	28.449	0.00066269	3.3375	397900000	8	19.6488	17.3715	18.3335	17.4604	18.5616	17.4592	18.1206	17.4983	18.262	13.7404	15.3441	14.3763	14.4912	13.6391	16.8667	14.8004	15.6806	15.4638	18.3789	19.7742	18.2709	17.9564	18.0608	17.9676	18.6375	18.6848
+	2.05229	0.826975	sp|Q9NX70|MED29_HUMAN;tr|M0R3F3|M0R3F3_HUMAN;tr|B4DUA7|B4DUA7_HUMAN	sp|Q9NX70|MED29_HUMAN;tr|M0R3F3|M0R3F3_HUMAN;tr|B4DUA7|B4DUA7_HUMAN	3192	Color2 [A=255, R=0, G=0, B=0]	1	4					1	1	1	8.5	8.5	8.5	21.073	0.0018182	2.5441	173570000	23	17.4008	17.3627	17.3957	17.0231	17.3897	17.0025	14.6979	16.052	16.4909	16.8311	17.3523	17.3836	17.426	17.239	17.2921	17.4425	17.5702	17.4496	16.5636	15.0892	14.008	15.7692	15.6952	14.1271	13.5779	16.3462
+	4.86744	0.587812	sp|Q9NY61|AATF_HUMAN;tr|A0A087WTH8|A0A087WTH8_HUMAN;tr|A0A087WW41|A0A087WW41_HUMAN;tr|A0A087WWS8|A0A087WWS8_HUMAN	sp|Q9NY61|AATF_HUMAN	3203	Color2 [A=255, R=0, G=0, B=0]	1	4					5	5	5	13	13	13	63.132	0	10.895	310950000	15	16.0527	16.7203	16.913	16.502	17.5406	17.0489	16.7802	17.0893	16.7201	17.333	17.1943	17.5244	17.7679	17.7684	17.3074	17.195	17.9377	17.3217	16.3079	18.1388	16.4772	17.1288	16.9373	16.8167	17.1842	16.8579
+	2.76102	0.92193	sp|Q9NYB0|TE2IP_HUMAN;tr|A0A590UJT3|A0A590UJT3_HUMAN	sp|Q9NYB0|TE2IP_HUMAN;tr|A0A590UJT3|A0A590UJT3_HUMAN	3205	Color2 [A=255, R=0, G=0, B=0]	1	4					2	2	2	5.8	5.8	5.8	44.259	0	73.714	269090000	14	17.3039	17.7981	17.5477	17.1522	17.222	17.2914	17.5422	17.0235	17.3567	17.6113	17.4433	17.6514	17.4377	17.3538	17.2455	16.9758	17.2161	17.4825	16.2245	18.1182	14.5278	17.3691	15.0986	14.4979	16.3465	16.6836
+	2.80229	-0.728662	sp|Q9NYH9|UTP6_HUMAN	sp|Q9NYH9|UTP6_HUMAN	3207	Color2 [A=255, R=0, G=0, B=0]	1	4					2	2	2	3.9	3.9	3.9	70.193	0	5.086	435310000	40	17.5586	17.9767	14.6893	17.7904	17.854	18.0442	17.401	17.3905	17.537	17.1992	17.0452	16.5753	17.0996	17.3215	16.9619	17.5782	17.2906	16.9377	18.1155	18.1912	18.0632	17.9104	17.8458	18.3732	17.5218	17.6939
+	5.87063	1.07291	sp|Q9NYJ1|COA4_HUMAN	sp|Q9NYJ1|COA4_HUMAN	3208	Color2 [A=255, R=0, G=0, B=0]	1	4					4	4	4	43.7	43.7	43.7	10.134	0	12.026	699670000	45	18.3501	18.8731	18.7737	18.8543	18.8036	18.7177	17.5446	18.0107	18.2919	19.3598	19.6542	19.3094	19.375	19.7862	19.3491	19.0138	19.2424	18.9951	16.974	17.267	16.3968	17.195	16.827	17.6577	17.9317	17.7524
+	4.40754	0.659112	tr|J3QSD7|J3QSD7_HUMAN;sp|Q9NYV4|CDK12_HUMAN	tr|J3QSD7|J3QSD7_HUMAN;sp|Q9NYV4|CDK12_HUMAN	3213	Color2 [A=255, R=0, G=0, B=0]	1	4					2	1	1	2.2	1.5	1.5	133.66	0	6.9613	130600000	14	15.0764	15.1657	14.8089	15.8267	15.5301	15.466	15.7383	15.8787	15.9659	14.6767	15.5815	15.357	16.1514	15.6197	16.0312	15.4003	15.5486	16.3208	15.7299	16.0356	15.5843	15.0602	15.4741	15.3342	15.6165	16.0122
+	6.86126	-0.827862	sp|Q9NZN4|EHD2_HUMAN	sp|Q9NZN4|EHD2_HUMAN	3225	Color2 [A=255, R=0, G=0, B=0]	1	4					8	7	7	15.1	13.4	13.4	61.161	0	15.313	1679300000	91	20.0473	19.3628	19.7144	19.7712	19.4162	19.5127	19.7471	19.4688	19.5932	19.233	18.9127	19.023	18.6843	18.7395	18.9631	18.9334	18.8867	18.7151	20.3635	20.1205	20.1801	20.0179	19.9963	20.1032	19.7001	19.6416
+	3.394	0.644025	sp|Q9NZZ3|CHMP5_HUMAN	sp|Q9NZZ3|CHMP5_HUMAN	3230	Color2 [A=255, R=0, G=0, B=0]	1	4					1	1	1	7.3	7.3	7.3	24.57	0.00035249	4.0464	112270000	31	15.557	15.9043	14.5202	16.127	16.0056	16.127	15.6197	16.0044	16.0986	16.3627	15.0052	16.373	16.4755	16.8652	16.707	16.4373	16.6051	16.6314	15.6903	15.8203	14.5386	13.7102	15.1635	15.2502	15.8411	16.2435
+	3.38175	-0.722609	sp|Q9P035|HACD3_HUMAN;tr|H3BPZ1|H3BPZ1_HUMAN;tr|H3BS72|H3BS72_HUMAN;tr|H3BRL8|H3BRL8_HUMAN;tr|H3BMZ1|H3BMZ1_HUMAN	sp|Q9P035|HACD3_HUMAN;tr|H3BPZ1|H3BPZ1_HUMAN;tr|H3BS72|H3BS72_HUMAN;tr|H3BRL8|H3BRL8_HUMAN	3235	Color2 [A=255, R=0, G=0, B=0]	1	4					4	4	4	14.6	14.6	14.6	43.159	0	9.973	490960000	57	18.7917	18.3698	18.6838	18.0498	17.8762	18.1257	17.3173	17.25	17.1705	17.5106	17.3765	17.3185	17.1857	17.0535	17.2412	17.3523	17.3496	16.8662	18.0327	18.1725	18.3396	17.9391	17.863	18.3123	18.1295	17.9789
+	2.46869	0.624891	sp|Q9P2B2|FPRP_HUMAN	sp|Q9P2B2|FPRP_HUMAN	3254	Color2 [A=255, R=0, G=0, B=0]	1	4					5	5	5	5.5	5.5	5.5	98.555	0	8.9318	514470000	47	18.7681	18.523	18.6347	18.0939	18.1399	18.162	18.044	17.2545	17.4101	18.3855	18.2315	18.3516	19.0163	18.8979	19.0625	18.9017	18.5592	18.959	16.4385	16.6358	15.4299	16.0348	18.0986	15.9956	17.3137	17.5124
+	2.48687	-0.895578	tr|A0A2R8YDQ9|A0A2R8YDQ9_HUMAN;sp|Q9P2R7|SUCB1_HUMAN;tr|A0A2R8Y6Y7|A0A2R8Y6Y7_HUMAN;tr|A0A0U1RQL1|A0A0U1RQL1_HUMAN;tr|A0A0U1RQF8|A0A0U1RQF8_HUMAN;tr|A0A2R8Y5P6|A0A2R8Y5P6_HUMAN;tr|A0A2R8Y6E6|A0A2R8Y6E6_HUMAN;tr|Q5T9Q5|Q5T9Q5_HUMAN	tr|A0A2R8YDQ9|A0A2R8YDQ9_HUMAN;sp|Q9P2R7|SUCB1_HUMAN;tr|A0A2R8Y6Y7|A0A2R8Y6Y7_HUMAN;tr|A0A0U1RQL1|A0A0U1RQL1_HUMAN;tr|A0A0U1RQF8|A0A0U1RQF8_HUMAN;tr|A0A2R8Y5P6|A0A2R8Y5P6_HUMAN;tr|A0A2R8Y6E6|A0A2R8Y6E6_HUMAN;tr|Q5T9Q5|Q5T9Q5_HUMAN	3262	Color2 [A=255, R=0, G=0, B=0]	1	4					2	2	2	4.4	4.4	4.4	43.841	0.00036127	4.344	234020000	46	17.8924	17.5676	17.4568	17.5415	17.3556	17.471	16.8887	16.4931	15.2896	14.7454	16.829	14.6079	15.968	14.2778	17.2208	17.1196	14.9218	17.2043	17.3988	17.0667	15.0709	17.4096	17.5986	17.5719	16.8728	17.2476
+	14.7838	-0.756266	sp|Q9UBB4|ATX10_HUMAN;tr|A0A1W2PQD2|A0A1W2PQD2_HUMAN;tr|B1AHE4|B1AHE4_HUMAN;tr|B1AHE3|B1AHE3_HUMAN	sp|Q9UBB4|ATX10_HUMAN;tr|A0A1W2PQD2|A0A1W2PQD2_HUMAN	3265	Color2 [A=255, R=0, G=0, B=0]	1	4					8	8	8	18.3	18.3	18.3	53.488	0	110.8	1283000000	74	19.8578	19.6638	19.5661	19.3883	19.2945	19.426	19.5128	19.2578	19.4352	18.8614	18.9332	18.5185	18.8466	18.7823	18.7131	18.6981	18.6646	18.6626	19.48	19.5894	19.8912	19.6688	19.5923	19.6434	19.1467	19.1057
+	11.0716	-0.685015	sp|Q9UBE0|SAE1_HUMAN;tr|M0QZS6|M0QZS6_HUMAN;tr|B3KNJ4|B3KNJ4_HUMAN;tr|M0QX65|M0QX65_HUMAN;tr|A0A590UK93|A0A590UK93_HUMAN;tr|A0A590UKC5|A0A590UKC5_HUMAN;tr|A0A590UKA0|A0A590UKA0_HUMAN;tr|M0R054|M0R054_HUMAN;tr|M0R286|M0R286_HUMAN;tr|M0QYM8|M0QYM8_HUMAN;tr|M0R375|M0R375_HUMAN;tr|M0QYP2|M0QYP2_HUMAN	sp|Q9UBE0|SAE1_HUMAN;tr|M0QZS6|M0QZS6_HUMAN;tr|B3KNJ4|B3KNJ4_HUMAN;tr|M0QX65|M0QX65_HUMAN;tr|A0A590UK93|A0A590UK93_HUMAN;tr|A0A590UKC5|A0A590UKC5_HUMAN;tr|A0A590UKA0|A0A590UKA0_HUMAN	3268	Color2 [A=255, R=0, G=0, B=0]	1	4					8	8	8	30.6	30.6	30.6	38.449	0	121.43	4520600000	209	21.8466	21.6192	21.273	20.8033	20.7731	21.0155	21.0643	20.9215	21.176	20.4921	20.7921	20.4215	20.3823	20.6328	20.2412	20.2314	20.6225	20.18	21.3671	21.728	21.5309	21.3596	21.2674	21.2716	20.5487	20.7507
+	5.24551	1.0071	sp|Q9UBI1|COMD3_HUMAN;tr|R4GMW6|R4GMW6_HUMAN;tr|H0Y4W0|H0Y4W0_HUMAN;tr|H0Y6Z9|H0Y6Z9_HUMAN;tr|R4GMX3|R4GMX3_HUMAN;tr|R4GNF2|R4GNF2_HUMAN;tr|R4GN54|R4GN54_HUMAN;tr|H0Y4E5|H0Y4E5_HUMAN;tr|R4GN06|R4GN06_HUMAN;tr|Q5T8Z1|Q5T8Z1_HUMAN	sp|Q9UBI1|COMD3_HUMAN;tr|R4GMW6|R4GMW6_HUMAN;tr|H0Y4W0|H0Y4W0_HUMAN;tr|H0Y6Z9|H0Y6Z9_HUMAN;tr|R4GMX3|R4GMX3_HUMAN	3269	Color2 [A=255, R=0, G=0, B=0]	1	4					5	5	5	34.9	34.9	34.9	22.151	0	16.292	317360000	74	16.9648	15.1119	15.5687	16.2268	16.563	16.7533	16.3863	17.1559	16.5714	17.8663	17.5864	17.6494	17.7463	18.0938	17.3445	17.7647	17.2913	17.3008	14.6294	14.999	14.7173	16.9394	16.4986	15.4576	17.657	17.1414
+	7.20917	-0.569305	tr|F8VXU5|F8VXU5_HUMAN;sp|Q9UBQ0|VPS29_HUMAN;tr|Q05DG7|Q05DG7_HUMAN	tr|F8VXU5|F8VXU5_HUMAN;sp|Q9UBQ0|VPS29_HUMAN	3274	Color2 [A=255, R=0, G=0, B=0]	1	4					6	6	6	31.3	31.3	31.3	23.98	0	62.008	2896200000	95	20.3293	20.6637	20.4441	20.3133	20.4147	20.414	20.3526	20.5004	20.4386	19.8883	20.002	19.9488	19.8491	19.8395	19.8112	19.6794	19.7246	19.7315	20.9451	21.018	21.1934	20.4702	20.6383	20.788	20.1597	20.2132
+	1.31682	0.793254	sp|Q9UBR2|CATZ_HUMAN	sp|Q9UBR2|CATZ_HUMAN	3277	Color2 [A=255, R=0, G=0, B=0]	1	4					2	2	2	7.3	7.3	7.3	33.868	0	20.89	1249100000	41	20.5983	20.3563	20.4361	19.8198	19.8468	19.935	15.4652	19.1738	19.0829	19.6279	19.7757	19.6242	19.3043	19.6915	19.5398	19.3736	19.7003	19.5598	18.99	14.7011	15.9688	18.9977	14.8674	14.3888	18.9101	19.2464
+	5.61374	1.35702	sp|Q9UEE9|CFDP1_HUMAN	sp|Q9UEE9|CFDP1_HUMAN	3285	Color2 [A=255, R=0, G=0, B=0]	1	4					2	2	2	10.4	10.4	10.4	33.592	0	4.678	237790000	5	16.4391	16.6141	16.5712	17.0893	16.9079	17.1322	16.7245	16.5977	16.8762	17.347	17.0638	17.2424	17.611	17.4595	17.383	17.6605	17.4514	17.5953	16.2788	15.8811	12.7975	15.0905	16.371	13.6551	16.6941	16.6058
+	6.72778	0.586399	sp|Q9UGP8|SEC63_HUMAN	sp|Q9UGP8|SEC63_HUMAN	3294	Color2 [A=255, R=0, G=0, B=0]	1	4					2	2	2	3.4	3.4	3.4	87.996	0.0006462	3.1297	57496000	4	15.0864	13.7456	15.2194	14.5608	14.5798	14.6355	14.0816	14.1547	14.1933	15.3652	14.9717	15.3595	15.1919	15.0444	15.1066	15.0094	14.6568	15.1223	14.522	14.2243	14.3542	14.8765	14.6371	14.2757	15.186	15.0841
+	2.76193	1.2297	tr|F8WBF9|F8WBF9_HUMAN;sp|Q9UGV2|NDRG3_HUMAN;tr|Q5TH30|Q5TH30_HUMAN	tr|F8WBF9|F8WBF9_HUMAN;sp|Q9UGV2|NDRG3_HUMAN;tr|Q5TH30|Q5TH30_HUMAN	3296	Color2 [A=255, R=0, G=0, B=0]	1	4					4	4	4	22.9	22.9	22.9	30.723	0	10.977	997840000	37	19.1242	18.7246	18.8057	19.4671	18.9731	19.4134	19.2415	18.874	18.9122	19.5174	19.2228	19.3631	19.4818	18.7644	19.3329	19.5317	19.4449	19.0841	14.2282	14.8247	14.7671	14.9553	15.0817	14.1481	19.2378	19.0595
+	6.66124	-1.02295	sp|Q9UHB9|SRP68_HUMAN	sp|Q9UHB9|SRP68_HUMAN	3299	Color2 [A=255, R=0, G=0, B=0]	1	4					11	11	11	22.2	22.2	22.2	70.729	0	87.598	2221400000	180	20.4138	20.3372	20.5281	19.9701	19.8151	19.9995	20.5144	20.4662	20.5352	19.2315	19.366	19.3806	19.2056	19.3625	19.3337	19.1049	19.2881	19.3241	20.081	20.037	20.3622	20.1717	20.3865	20.4847	19.623	19.8572
+	11.3573	-1.09171	tr|A0A0B4J2A0|A0A0B4J2A0_HUMAN;sp|Q9UHJ6|SHPK_HUMAN	tr|A0A0B4J2A0|A0A0B4J2A0_HUMAN;sp|Q9UHJ6|SHPK_HUMAN	3306	Color2 [A=255, R=0, G=0, B=0]	1	4					1	1	1	3.1	3.1	3.1	51.504	0	5.9282	111130000	26	15.2984	15.8515	15.7838	15.8944	16.1217	16.2238	16.0333	15.9913	15.5001	14.642	15.4748	14.8122	14.7023	15.8463	14.7973	14.8903	14.9146	14.4142	16.2662	16.4605	16.2931	15.9278	16.039	16.2887	15.1102	15.3728
+	6.90392	0.797611	sp|Q9UHR5|S30BP_HUMAN;tr|J3QQJ0|J3QQJ0_HUMAN;tr|J3KS14|J3KS14_HUMAN;tr|F5H478|F5H478_HUMAN;tr|J3KRU5|J3KRU5_HUMAN;tr|X6R3T8|X6R3T8_HUMAN;tr|J3QLH3|J3QLH3_HUMAN	sp|Q9UHR5|S30BP_HUMAN;tr|J3QQJ0|J3QQJ0_HUMAN;tr|J3KS14|J3KS14_HUMAN;tr|F5H478|F5H478_HUMAN;tr|J3KRU5|J3KRU5_HUMAN;tr|X6R3T8|X6R3T8_HUMAN;tr|J3QLH3|J3QLH3_HUMAN	3309	Color2 [A=255, R=0, G=0, B=0]	1	4					4	4	4	15.6	15.6	15.6	33.87	0	18.975	720540000	40	18.0848	18.091	18.1983	18.3739	18.2091	18.697	18.4756	18.2326	18.3922	18.9546	19.0947	19.0864	19.0325	19.0217	19.1428	19.3016	19.149	19.3232	17.496	17.6707	17.317	17.56	17.6492	17.2471	18.4456	18.2306
+	8.36663	0.863002	sp|Q9UHV9|PFD2_HUMAN	sp|Q9UHV9|PFD2_HUMAN	3310	Color2 [A=255, R=0, G=0, B=0]	1	4					5	5	5	41.6	41.6	41.6	16.648	0	323.31	7097900000	226	22.3753	21.5934	21.5783	21.8598	21.7979	21.7497	21.4013	21.3066	21.4272	22.3254	22.2096	22.3452	22.3511	22.357	22.3975	22.3571	22.3585	22.4085	21.0808	20.8673	20.7784	20.9817	20.8718	20.9838	21.6021	21.6095
+	3.18173	-0.600912	sp|Q9UHY1|NRBP_HUMAN;tr|F8W6G1|F8W6G1_HUMAN	sp|Q9UHY1|NRBP_HUMAN;tr|F8W6G1|F8W6G1_HUMAN	3312	Color2 [A=255, R=0, G=0, B=0]	1	4					2	2	2	4.3	4.3	4.3	59.844	0.00036324	4.4135	136560000	13	14.8298	15.3997	15.7597	16.0753	15.9303	15.4163	16.6191	16.0099	16.2108	15.8906	15.8364	16.0624	15.6646	15.6656	15.7571	15.6642	15.6341	15.8259	17.6429	17.0045	16.2673	16.4437	16.1229	16.3612	15.7189	16.4511
+	5.90964	0.882965	sp|Q9UI09|NDUAC_HUMAN;tr|H0YID5|H0YID5_HUMAN;tr|F8VXI1|F8VXI1_HUMAN;tr|F8VRD8|F8VRD8_HUMAN	sp|Q9UI09|NDUAC_HUMAN;tr|H0YID5|H0YID5_HUMAN;tr|F8VXI1|F8VXI1_HUMAN;tr|F8VRD8|F8VRD8_HUMAN	3314	Color2 [A=255, R=0, G=0, B=0]	1	4					2	2	2	20	20	20	17.114	0.00037023	4.6142	167030000	15	16.6297	15.1138	16.4047	15.735	16.1967	15.9734	15.9415	16.4122	16.0008	16.2384	16.8898	16.8012	16.2753	16.6468	16.4198	16.8338	16.8013	16.4206	14.8097	14.8864	15.6799	13.7282	16.4838	14.558	16.4885	16.5854
+	8.06156	-0.902626	sp|Q9UI26|IPO11_HUMAN;tr|E7EMB7|E7EMB7_HUMAN;tr|D6RCN7|D6RCN7_HUMAN;tr|D6RJB1|D6RJB1_HUMAN;tr|F8WDV0|F8WDV0_HUMAN	sp|Q9UI26|IPO11_HUMAN;tr|E7EMB7|E7EMB7_HUMAN;tr|D6RCN7|D6RCN7_HUMAN;tr|D6RJB1|D6RJB1_HUMAN;tr|F8WDV0|F8WDV0_HUMAN	3316	Color2 [A=255, R=0, G=0, B=0]	1	4					2	2	2	2.5	2.5	2.5	112.53	0.0026978	2.4532	73337000	8	15.6115	15.8481	15.9905	15.5157	15.596	15.3232	14.9696	16.049	15.4889	14.0736	14.7614	14.6587	14.6736	14.7414	14.2403	14.5	14.5448	14.6638	15.2298	15.9974	15.3245	14.775	15.0774	15.2952	14.4868	14.8829
+	4.41991	0.64054	sp|Q9UI30|TR112_HUMAN;tr|F5GX77|F5GX77_HUMAN;tr|F5GYQ2|F5GYQ2_HUMAN	sp|Q9UI30|TR112_HUMAN;tr|F5GX77|F5GX77_HUMAN;tr|F5GYQ2|F5GYQ2_HUMAN	3317	Color2 [A=255, R=0, G=0, B=0]	1	4					2	2	2	21.6	21.6	21.6	14.199	0	52.249	734410000	63	16.135	17.4255	17.1637	17.9964	18.6056	18.2235	18.0557	18.4927	18.0393	18.2908	18.207	18.7824	19.0123	19.1328	18.7914	18.5446	18.8692	18.5578	17.9722	17.7277	17.9071	18.1934	18.2923	18.2358	18.2469	18.2048
+	9.72953	-0.926685	sp|Q9UIA9|XPO7_HUMAN;tr|E7ESC6|E7ESC6_HUMAN;tr|H0YBE1|H0YBE1_HUMAN;tr|E5RIW1|E5RIW1_HUMAN	sp|Q9UIA9|XPO7_HUMAN;tr|E7ESC6|E7ESC6_HUMAN	3318	Color2 [A=255, R=0, G=0, B=0]	1	4					7	7	7	6.9	6.9	6.9	123.91	0	18.736	632440000	84	18.773	18.7134	18.4081	18.3958	18.188	18.1144	18.4233	18.4755	18.1466	17.4298	17.3474	17.2354	17.3426	17.6165	17.2913	17.0775	17.4777	17.4186	18.4008	18.8239	18.7707	18.2601	18.4871	18.5438	17.5583	17.8898
+	7.32574	-0.706637	sp|Q9UIG0|BAZ1B_HUMAN	sp|Q9UIG0|BAZ1B_HUMAN	3319	Color2 [A=255, R=0, G=0, B=0]	1	4					6	6	6	5.3	5.3	5.3	170.9	0	12.158	622960000	83	18.8334	18.8429	18.7131	17.9923	18.2171	17.9173	17.8227	17.8765	18.1186	17.5489	17.2449	17.4245	17.498	17.5228	17.4631	17.6329	17.3518	17.6711	18.9167	19.4102	19.3904	18.1763	18.382	18.1598	17.8972	17.9887
+	2.05244	0.722912	tr|A0A0C4DGB0|A0A0C4DGB0_HUMAN;sp|Q9UIL1|SCOC_HUMAN	tr|A0A0C4DGB0|A0A0C4DGB0_HUMAN;sp|Q9UIL1|SCOC_HUMAN	3321	Color2 [A=255, R=0, G=0, B=0]	1	4					1	1	1	22	22	22	9.3544	0.0015645	2.8223	36892000	13	14.6669	13.3672	15.0993	13.0693	13.5075	13.8493	12.1163	13.5804	13.5632	14.7089	15.2439	15.3544	16.1383	15.6594	14.7585	14.7312	14.1811	13.7153	14.5552	15.0036	13.0306	14.8569	12.3893	15.7464	13.8988	13.519
+	13.2627	-0.593927	tr|H7C3G9|H7C3G9_HUMAN;sp|Q9UJ70|NAGK_HUMAN;tr|H7C1L7|H7C1L7_HUMAN;tr|C9JEV6|C9JEV6_HUMAN;tr|H0YEB7|H0YEB7_HUMAN;tr|H0YE82|H0YE82_HUMAN;tr|E9PPU6|E9PPU6_HUMAN;tr|H7C286|H7C286_HUMAN;tr|H0YC94|H0YC94_HUMAN	tr|H7C3G9|H7C3G9_HUMAN;sp|Q9UJ70|NAGK_HUMAN;tr|H7C1L7|H7C1L7_HUMAN;tr|C9JEV6|C9JEV6_HUMAN;tr|H0YEB7|H0YEB7_HUMAN	3323	Color2 [A=255, R=0, G=0, B=0]	1	4					7	7	7	26.5	26.5	26.5	36.888	0	31.499	1092900000	105	19.3526	19.2197	19.3019	19.2729	19.0871	19.0145	19.029	18.9569	19.0226	18.5966	18.5838	18.6125	18.5516	18.507	18.5181	18.5406	18.6921	18.3165	19.5729	19.4939	19.4155	19.4525	19.4348	19.548	18.6916	18.7352
+	3.55199	0.967897	sp|Q9UJU6|DBNL_HUMAN;tr|B4DDD6|B4DDD6_HUMAN;tr|H0Y5J4|H0Y5J4_HUMAN;tr|F8WC20|F8WC20_HUMAN;tr|F8WBB2|F8WBB2_HUMAN;tr|F8WFE1|F8WFE1_HUMAN;tr|F8WBG8|F8WBG8_HUMAN;tr|F2Z2V3|F2Z2V3_HUMAN;tr|F8WB73|F8WB73_HUMAN;tr|F8WCK3|F8WCK3_HUMAN;tr|F2Z3E3|F2Z3E3_HUMAN	sp|Q9UJU6|DBNL_HUMAN;tr|B4DDD6|B4DDD6_HUMAN;tr|H0Y5J4|H0Y5J4_HUMAN	3326	Color2 [A=255, R=0, G=0, B=0]	1	4					10	10	10	28.1	28.1	28.1	48.207	0	85.333	2447100000	171	20.7443	21.1791	21.1035	20.6097	20.6416	20.5815	20.3451	20.1338	19.9401	20.4617	20.9277	20.8093	20.7891	21.0089	20.9802	20.8	20.8146	21.0457	19.2308	19.1849	17.3757	16.5379	18.6555	19.1359	19.8586	20.18
+	7.14209	-1.0141	sp|Q9UJW0|DCTN4_HUMAN;tr|E5RGG1|E5RGG1_HUMAN;tr|H9KVE0|H9KVE0_HUMAN	sp|Q9UJW0|DCTN4_HUMAN;tr|E5RGG1|E5RGG1_HUMAN;tr|H9KVE0|H9KVE0_HUMAN	3328	Color2 [A=255, R=0, G=0, B=0]	1	4					3	3	3	9.6	9.6	9.6	52.337	0	11.014	284180000	37	17.5705	17.2455	17.5432	17.2091	16.9213	16.9404	17.1781	17.349	17.2986	16.0362	16.0998	15.9499	16.1429	16.1993	16.3699	16.3952	16.7009	15.7864	17.4967	17.3819	17.5059	17.6097	17.2119	17.6193	16.5965	17.0192
+	7.21583	1.55433	sp|Q9UK76|JUPI1_HUMAN;tr|J3KSH8|J3KSH8_HUMAN;tr|J3KT51|J3KT51_HUMAN	sp|Q9UK76|JUPI1_HUMAN;tr|J3KSH8|J3KSH8_HUMAN;tr|J3KT51|J3KT51_HUMAN	3331	Color2 [A=255, R=0, G=0, B=0]	1	4					8	8	8	73.4	73.4	73.4	16.014	0	121.04	16166000000	250	22.5052	22.939	22.7702	23.2931	23.3917	23.3105	23.1062	23.1905	23.145	23.3162	23.356	23.3855	23.6858	23.7599	23.7341	23.5547	23.5497	23.4884	20.0058	19.7193	20.0399	21.4367	21.3047	21.1789	22.5278	22.4984
+	1.9322	-0.744018	tr|G5E9W3|G5E9W3_HUMAN;sp|Q9UKF6|CPSF3_HUMAN	tr|G5E9W3|G5E9W3_HUMAN;sp|Q9UKF6|CPSF3_HUMAN	3333	Color2 [A=255, R=0, G=0, B=0]	1	4					5	5	5	9.3	9.3	9.3	73.476	0	22.341	788390000	77	17.8224	18.0243	18.2169	18.3224	18.1801	18.378	18.6606	18.878	18.3338	17.8982	18.0283	18.1923	18.2191	17.9309	17.9903	17.8857	17.7728	18.2576	18.6947	18.2848	18.8982	18.737	18.4111	18.5795	18.5126	18.1357
+	7.72404	2.16023	sp|Q9UKY7|CDV3_HUMAN;tr|H0Y8K3|H0Y8K3_HUMAN;tr|D6R9V8|D6R9V8_HUMAN;tr|D6RFH2|D6RFH2_HUMAN;tr|D6RDN0|D6RDN0_HUMAN;tr|D6R973|D6R973_HUMAN;tr|D6RAV0|D6RAV0_HUMAN	sp|Q9UKY7|CDV3_HUMAN;tr|H0Y8K3|H0Y8K3_HUMAN;tr|D6R9V8|D6R9V8_HUMAN	3341	Color2 [A=255, R=0, G=0, B=0]	1	4					8	8	8	50.8	50.8	50.8	27.335	0	114.95	3674900000	168	20.6793	20.5175	20.4411	20.6474	21.0864	21.0296	20.9359	20.7407	20.6727	21.4116	21.6319	21.2538	21.5787	21.3666	21.6667	21.2906	21.3892	21.4474	17.2464	18.2601	14.5907	18.1139	17.6615	17.0223	20.7977	20.8398
+	13.5676	-0.585299	tr|H0YM70|H0YM70_HUMAN;sp|Q9UL46|PSME2_HUMAN;tr|A0A087X1Z3|A0A087X1Z3_HUMAN;tr|H0YKU2|H0YKU2_HUMAN	tr|H0YM70|H0YM70_HUMAN;sp|Q9UL46|PSME2_HUMAN;tr|A0A087X1Z3|A0A087X1Z3_HUMAN	3343	Color2 [A=255, R=0, G=0, B=0]	1	4					8	8	8	32.9	32.9	32.9	26.011	0	83.425	4942000000	140	20.9659	21.6572	21.4574	21.4175	21.4327	21.3537	21.4083	21.4494	21.4724	20.9845	20.8426	20.8653	20.7542	20.8453	20.6989	20.7117	21.0496	20.9257	21.7181	21.766	21.7857	21.809	21.6581	21.8651	20.9974	21.0822
+	3.69531	-0.567538	sp|Q9ULC4|MCTS1_HUMAN;tr|A0A3B3IRV3|A0A3B3IRV3_HUMAN	sp|Q9ULC4|MCTS1_HUMAN;tr|A0A3B3IRV3|A0A3B3IRV3_HUMAN	3346	Color2 [A=255, R=0, G=0, B=0]	1	4					3	3	3	16.6	16.6	16.6	20.555	0	6.5187	991710000	31	19.68	19.3773	19.5656	18.6416	18.9373	18.6841	18.3641	18.4792	18.9801	18.3636	18.1493	18.1728	18.2059	18.275	18.3555	18.3297	18.3972	18.2943	17.9605	18.5947	18.1479	19.2875	18.9117	19.1538	18.3071	18.3346
+	7.8479	1.45989	sp|Q9ULF5|S39AA_HUMAN;tr|E7ENT5|E7ENT5_HUMAN;tr|E7EV45|E7EV45_HUMAN	sp|Q9ULF5|S39AA_HUMAN;tr|E7ENT5|E7ENT5_HUMAN;tr|E7EV45|E7EV45_HUMAN	3348	Color2 [A=255, R=0, G=0, B=0]	1	4					3	3	3	3.1	3.1	3.1	94.131	0.0006521	3.1879	102240000	12	14.0431	14.9054	14.0197	14.9275	14.7278	14.3665	14.174	14.5726	14.442	15.9016	15.7289	15.8561	17.1126	17.071	17.1758	17.6427	16.1501	17.4207	14.337	13.9067	14.9319	14.3661	14.7395	15.4287	15.1435	15.1477
+	2.99865	-0.665452	sp|Q9ULV0|MYO5B_HUMAN;tr|A0A0A0MR36|A0A0A0MR36_HUMAN	sp|Q9ULV0|MYO5B_HUMAN;tr|A0A0A0MR36|A0A0A0MR36_HUMAN	3353	Color2 [A=255, R=0, G=0, B=0]	1	4					2	2	1	1.1	1.1	0.4	213.67	0.00033727	3.5144	117230000	19	15.8068	16.6633	16.5919	13.4809	15.7926	16.1972	16.0555	15.9896	16.5253	15.5523	15.4557	15.9724	15.1373	15.1151	15.5776	15.6455	15.1832	15.8175	16.4443	16.5619	16.4024	16.4317	15.421	15.8808	15.1568	15.4934
+	7.58529	-0.564053	sp|Q9ULV4|COR1C_HUMAN;tr|B4E3S0|B4E3S0_HUMAN;tr|F8W1H8|F8W1H8_HUMAN;tr|F8VUX3|F8VUX3_HUMAN;tr|F8VSA4|F8VSA4_HUMAN;tr|F8VRE9|F8VRE9_HUMAN;tr|H0YHL7|H0YHL7_HUMAN;tr|F8VTT6|F8VTT6_HUMAN;tr|F8VVB7|F8VVB7_HUMAN	sp|Q9ULV4|COR1C_HUMAN;tr|B4E3S0|B4E3S0_HUMAN	3354	Color2 [A=255, R=0, G=0, B=0]	1	4					8	8	8	17.7	17.7	17.7	53.248	0	27.969	2602300000	172	20.1524	20.5822	20.1917	19.9965	19.8907	19.9475	20.2449	20.212	20.3221	19.8723	19.9625	19.8845	19.9133	19.9492	19.7935	19.7715	19.7521	19.8421	20.6545	20.6865	20.6589	20.7203	20.6078	20.6035	20.2975	20.3357
+	8.65483	0.663556	sp|Q9ULZ3|ASC_HUMAN;tr|H3BP42|H3BP42_HUMAN	sp|Q9ULZ3|ASC_HUMAN	3358	Color2 [A=255, R=0, G=0, B=0]	1	4					3	3	3	13.8	13.8	13.8	21.627	0.00035125	3.9977	345270000	75	16.3302	16.5	16.6589	17.2452	17.0235	17.03	17.214	17.2056	17.1441	17.7108	17.6026	17.6955	17.8259	17.6551	17.7465	17.7712	17.6722	17.8243	17.1544	16.7834	16.9616	17.3655	17.1083	16.8598	17.7204	17.6618
+	9.36896	1.00656	sp|Q9UMS0|NFU1_HUMAN;tr|C9J8Q1|C9J8Q1_HUMAN;tr|F8W9P7|F8W9P7_HUMAN;tr|H7C537|H7C537_HUMAN	sp|Q9UMS0|NFU1_HUMAN;tr|C9J8Q1|C9J8Q1_HUMAN;tr|F8W9P7|F8W9P7_HUMAN;tr|H7C537|H7C537_HUMAN	3361	Color2 [A=255, R=0, G=0, B=0]	1	4					3	3	3	15	15	15	28.462	0	13.749	997700000	87	18.6213	18.5621	18.5996	18.8098	18.7089	18.9717	18.6198	18.6353	18.5815	19.3197	18.985	19.2783	19.6258	19.7102	19.5794	19.2224	19.389	19.3424	17.296	17.8866	18.4121	18.3069	17.7237	17.9952	18.9195	18.4238
+	6.94811	-0.699666	sp|Q9UMS4|PRP19_HUMAN;tr|F5GY56|F5GY56_HUMAN;tr|H0YGF3|H0YGF3_HUMAN;tr|F5H2I0|F5H2I0_HUMAN;tr|H0YGZ5|H0YGZ5_HUMAN	sp|Q9UMS4|PRP19_HUMAN	3362	Color2 [A=255, R=0, G=0, B=0]	1	4					8	8	8	21	21	21	55.18	0	26.508	2033600000	112	19.8289	20.1719	20.5738	19.5608	19.389	19.7031	19.9336	20.0697	19.9355	19.2176	19.332	19.3638	19.3282	19.3183	19.2256	19.1388	19.3256	19.295	19.8855	20.3732	20.4696	20.4939	20.4705	20.6373	19.786	19.8519
+	9.90406	1.18047	sp|Q9UMX0|UBQL1_HUMAN;tr|H0YDS0|H0YDS0_HUMAN	sp|Q9UMX0|UBQL1_HUMAN	3363	Color2 [A=255, R=0, G=0, B=0]	1	4					7	7	3	20.5	20.5	11.5	62.518	0	96.938	2201600000	152	18.3929	18.9701	18.8014	19.8449	19.972	19.8943	19.7486	20.1994	19.7402	20.5094	20.2229	20.2653	20.4476	20.7083	20.3963	20.7928	20.4518	20.0292	18.9063	18.8093	18.7562	19.2945	19.2323	18.8063	19.931	19.9614
+	8.91013	1.34234	sp|Q9UMX5|NENF_HUMAN	sp|Q9UMX5|NENF_HUMAN	3365	Color2 [A=255, R=0, G=0, B=0]	1	4					6	6	6	41.9	41.9	41.9	18.856	0	37.188	2247100000	65	19.3206	19.641	18.5462	20.4486	20.1722	20.1081	18.8381	19.4933	19.963	20.4569	20.4512	20.5955	21.0838	21.1358	21.2599	20.9408	20.7123	21.2829	18.8823	18.5339	18.6196	19.5192	18.8673	18.56	20.1634	19.6886
+	12.1775	-0.79286	sp|Q9UNH7|SNX6_HUMAN;tr|A0A0A0MRI2|A0A0A0MRI2_HUMAN;tr|G3V5X9|G3V5X9_HUMAN;tr|G3V5U2|G3V5U2_HUMAN;tr|H0YJF8|H0YJF8_HUMAN;tr|G3V4Z5|G3V4Z5_HUMAN	sp|Q9UNH7|SNX6_HUMAN;tr|A0A0A0MRI2|A0A0A0MRI2_HUMAN	3374	Color2 [A=255, R=0, G=0, B=0]	1	4					6	6	6	15.8	15.8	15.8	46.648	0	10.724	1534300000	50	20.1264	19.8471	20.056	19.5986	19.4739	19.4184	19.6355	19.6249	19.7867	19.0567	18.7441	19.0761	18.7144	18.8801	18.8348	18.6644	18.828	18.8403	19.6872	19.7687	19.8584	19.6477	19.6597	19.7127	19.1169	19.219
+	3.18482	0.622026	tr|C9JA28|C9JA28_HUMAN;sp|Q9UNL2|SSRG_HUMAN	tr|C9JA28|C9JA28_HUMAN;sp|Q9UNL2|SSRG_HUMAN	3376	Color2 [A=255, R=0, G=0, B=0]	1	4					1	1	1	8	8	8	20.161	0.0003465	3.8011	105760000	22	14.0626	14.3178	14.0509	14.6901	15.2664	15.0482	14.4645	15.3334	14.7833	14.972	14.836	15.2825	15.0876	15.3954	14.9485	15.1463	15.0794	14.9747	15.3932	15.0625	15.1379	15.8052	15.908	15.3063	16.2715	16.2633
+	9.48741	-0.906552	sp|Q9UNM6|PSD13_HUMAN;tr|A0A087WUL9|A0A087WUL9_HUMAN;tr|J3KNQ3|J3KNQ3_HUMAN;tr|E9PL38|E9PL38_HUMAN;tr|H0YD73|H0YD73_HUMAN;tr|E9PPD2|E9PPD2_HUMAN;tr|E9PQG3|E9PQG3_HUMAN;tr|F8W8J6|F8W8J6_HUMAN	sp|Q9UNM6|PSD13_HUMAN;tr|A0A087WUL9|A0A087WUL9_HUMAN;tr|J3KNQ3|J3KNQ3_HUMAN;tr|E9PL38|E9PL38_HUMAN;tr|H0YD73|H0YD73_HUMAN	3377	Color2 [A=255, R=0, G=0, B=0]	1	4					11	11	11	27.4	27.4	27.4	42.945	0	58.448	3810800000	162	21.0319	21.0629	20.8978	20.9061	20.686	20.7831	21.196	20.8773	21.1502	20.3404	20.3917	20.2788	20.1677	20.0663	20.1453	20.231	20.1938	20.3436	21.3396	21.2309	21.1989	21.3759	21.2646	21.3983	20.9856	20.8579
+	6.27336	-0.7022	sp|Q9UNN5|FAF1_HUMAN;tr|B1ANM7|B1ANM7_HUMAN;tr|B3KT28|B3KT28_HUMAN	sp|Q9UNN5|FAF1_HUMAN;tr|B1ANM7|B1ANM7_HUMAN	3378	Color2 [A=255, R=0, G=0, B=0]	1	4					3	3	3	5.4	5.4	5.4	73.953	0	7.0913	310730000	18	17.9713	17.0135	17.0484	16.8634	17.1244	17.0419	17.7052	17.5437	17.3415	17.0089	16.4756	16.4818	16.6288	16.6528	16.1466	16.567	16.7916	15.2419	17.841	18.3324	17.7813	18.0883	17.3902	17.5716	17.0617	17.0039
+	8.94084	0.827436	sp|Q9UNQ0|ABCG2_HUMAN;tr|F8S0F2|F8S0F2_HUMAN	sp|Q9UNQ0|ABCG2_HUMAN;tr|F8S0F2|F8S0F2_HUMAN	3380	Color2 [A=255, R=0, G=0, B=0]	1	4					2	2	2	2.9	2.9	2.9	72.313	0.00034235	3.682	54273000	19	14.7155	13.6966	13.7254	14.4501	13.9506	14.0932	13.4885	13.7004	13.6559	15.0362	15.3653	14.9728	14.9405	14.7417	14.9396	15.5736	14.9357	14.8269	13.8984	13.8639	14.3242	14.6033	14.2861	14.2594	15.7187	15.5719
+	8.66895	-0.790511	sp|Q9UNS2|CSN3_HUMAN;tr|H7C3P9|H7C3P9_HUMAN;tr|J3QL22|J3QL22_HUMAN;tr|J3QS85|J3QS85_HUMAN;tr|J3KTQ1|J3KTQ1_HUMAN;tr|J3QKR0|J3QKR0_HUMAN;tr|C9JLV5|C9JLV5_HUMAN	sp|Q9UNS2|CSN3_HUMAN;tr|H7C3P9|H7C3P9_HUMAN	3382	Color2 [A=255, R=0, G=0, B=0]	1	4					5	5	5	15.8	15.8	15.8	47.873	0	15.127	658920000	32	18.7394	18.7978	18.8182	18.1527	18.0975	18.1613	18.3665	18.2719	18.4095	17.2808	17.1961	18.6357	17.3101	17.7832	17.6293	17.2555	17.7973	17.3957	18.5316	19.0201	19.0161	18.4846	18.5904	18.9146	18.2503	18.0402
+	7.48187	0.6394	sp|Q9UNZ2|NSF1C_HUMAN;tr|F2Z2K0|F2Z2K0_HUMAN;tr|R4GNE6|R4GNE6_HUMAN;tr|G3V4V8|G3V4V8_HUMAN;tr|R4GMY2|R4GMY2_HUMAN	sp|Q9UNZ2|NSF1C_HUMAN;tr|F2Z2K0|F2Z2K0_HUMAN	3384	Color2 [A=255, R=0, G=0, B=0]	1	4					14	14	14	47.3	47.3	47.3	40.572	0	198.87	11524000000	503	21.8963	22.1385	22.124	22.3405	22.5167	22.2549	22.5516	22.5668	22.5831	22.4088	22.5433	22.2845	22.3835	22.5139	22.5286	22.423	22.4889	22.4404	21.6399	21.5175	21.777	21.6035	21.6508	21.8528	22.2525	22.0681
+	3.24487	-0.58736	sp|Q9UPN3|MACF1_HUMAN;tr|A0A590UJG2|A0A590UJG2_HUMAN;tr|H3BPE1|H3BPE1_HUMAN;tr|H3BQK9|H3BQK9_HUMAN;tr|H0Y390|H0Y390_HUMAN;tr|E9PNZ4|E9PNZ4_HUMAN;tr|H0Y314|H0Y314_HUMAN;tr|E9PLY5|E9PLY5_HUMAN;tr|H0Y6T5|H0Y6T5_HUMAN;tr|H0Y4F5|H0Y4F5_HUMAN;tr|E9PLY0|E9PLY0_HUMAN;tr|A0A0A6YYJ5|A0A0A6YYJ5_HUMAN	sp|Q9UPN3|MACF1_HUMAN;tr|A0A590UJG2|A0A590UJG2_HUMAN;tr|H3BPE1|H3BPE1_HUMAN;tr|H3BQK9|H3BQK9_HUMAN;tr|H0Y390|H0Y390_HUMAN	3385	Color2 [A=255, R=0, G=0, B=0]	1	4					26	25	25	4.7	4.6	4.6	838.3	0	58.565	1454600000	190	18.5679	18.9868	18.1784	18.7071	19.3176	18.9391	19.7503	19.7241	19.5497	18.5775	18.5246	18.8124	18.1867	18.4567	19.0579	18.7395	18.3017	18.6931	19.7951	20.1375	19.7979	19.45	19.5647	19.9818	19.3944	19.4512
+	7.48685	0.819052	sp|Q9UQ35|SRRM2_HUMAN;tr|I3L4D8|I3L4D8_HUMAN;tr|I3L1I8|I3L1I8_HUMAN;tr|I3L182|I3L182_HUMAN;tr|I3L1C0|I3L1C0_HUMAN;tr|A0A087X1W1|A0A087X1W1_HUMAN;tr|I3L4U6|I3L4U6_HUMAN;tr|I3L3Q8|I3L3Q8_HUMAN	sp|Q9UQ35|SRRM2_HUMAN	3395	Color2 [A=255, R=0, G=0, B=0]	1	4					19	19	19	11	11	11	299.61	0	103.21	4864400000	356	20.6071	20.6726	20.9496	20.9171	20.7904	20.7685	21.4517	21.404	21.5633	21.0046	21.0967	21.0647	21.0607	21.267	21.1885	21.0477	21.1135	21.1279	20.224	20.1275	20.3944	20.2371	20.0421	19.8465	20.7223	20.8167
+	11.1708	-0.525223	sp|Q9UQ80|PA2G4_HUMAN;tr|F8VR77|F8VR77_HUMAN;tr|H0YIN7|H0YIN7_HUMAN;tr|F8W0A3|F8W0A3_HUMAN;tr|F8VZ69|F8VZ69_HUMAN	sp|Q9UQ80|PA2G4_HUMAN;tr|F8VR77|F8VR77_HUMAN	3396	Color2 [A=255, R=0, G=0, B=0]	1	4					16	16	16	48.5	48.5	48.5	43.786	0	242.52	19199000000	535	23.1745	23.1408	23.201	22.9366	22.9752	22.988	23.3846	23.3191	23.3419	22.7075	22.7592	22.7631	22.5746	22.5901	22.6459	22.6494	22.6653	22.6017	23.6038	23.4815	23.6845	23.6049	23.5862	23.6826	23.0811	23.0712
+	6.13255	-1.0622	sp|Q9UQE7|SMC3_HUMAN	sp|Q9UQE7|SMC3_HUMAN	3398	Color2 [A=255, R=0, G=0, B=0]	1	4					13	13	13	13.1	13.1	13.1	141.54	0	63.292	1264100000	119	19.3774	19.8416	19.5396	19.2589	18.9213	19.167	18.8015	18.8108	19.1137	17.4843	18.2486	17.8565	17.4861	18.3685	17.5426	16.6843	18.2866	18.2332	19.5758	19.4172	20.1221	19.3057	19.6406	19.7852	18.903	18.9361
+	7.71938	0.978206	sp|Q9Y244|POMP_HUMAN;tr|A0A1W2PS02|A0A1W2PS02_HUMAN	sp|Q9Y244|POMP_HUMAN;tr|A0A1W2PS02|A0A1W2PS02_HUMAN	3405	Color2 [A=255, R=0, G=0, B=0]	1	4					4	4	4	42.6	42.6	42.6	15.789	0	10.031	517590000	74	17.4958	17.7456	17.4957	18.4649	18.0232	18.1807	17.7694	17.6266	17.8757	18.5545	18.135	18.346	18.7601	18.5374	18.6099	18.5744	18.7195	18.4387	17.2501	16.7457	16.9958	17.3261	17.0756	16.9672	17.863	17.8277
+	7.45936	0.711168	sp|Q9Y248|PSF2_HUMAN;tr|M0QXS3|M0QXS3_HUMAN;tr|M0R043|M0R043_HUMAN	sp|Q9Y248|PSF2_HUMAN	3406	Color2 [A=255, R=0, G=0, B=0]	1	4					3	3	3	17.8	17.8	17.8	21.427	0.00033772	3.5259	123450000	14	14.7283	14.8136	15.9378	15.2633	15.5144	15.6988	15.6869	15.8142	15.8399	16.0994	15.8154	16.3659	16.3296	16.1214	16.0881	16.0583	15.9139	15.8108	15.2984	14.7185	14.6676	15.5009	15.4659	15.1156	15.965	15.7469
+	9.47979	-0.948573	tr|E5RIM3|E5RIM3_HUMAN;sp|Q9Y263|PLAP_HUMAN;tr|H0YBW4|H0YBW4_HUMAN;tr|H0YC16|H0YC16_HUMAN;tr|H0YAU9|H0YAU9_HUMAN	tr|E5RIM3|E5RIM3_HUMAN;sp|Q9Y263|PLAP_HUMAN;tr|H0YBW4|H0YBW4_HUMAN	3408	Color2 [A=255, R=0, G=0, B=0]	1	4					6	6	6	12.5	12.5	12.5	66.734	0	19.89	931800000	98	19.493	19.1348	19.2229	18.7108	18.5842	18.4868	18.7691	18.9477	18.8046	18.2564	17.9733	17.974	17.6886	17.954	17.9295	17.8531	17.9057	17.7064	19.2848	19.3838	19.4609	18.9882	19.218	19.3833	18.5123	18.5604
+	6.97729	-0.586844	sp|Q9Y285|SYFA_HUMAN;tr|K7ER00|K7ER00_HUMAN;tr|K7ER16|K7ER16_HUMAN;tr|K7EK06|K7EK06_HUMAN;tr|K7EPH2|K7EPH2_HUMAN	sp|Q9Y285|SYFA_HUMAN;tr|K7ER00|K7ER00_HUMAN;tr|K7ER16|K7ER16_HUMAN	3415	Color2 [A=255, R=0, G=0, B=0]	1	4					5	5	5	11.2	11.2	11.2	57.563	0	22.692	1009700000	64	19.2783	19.3039	19.4076	18.8092	18.8329	19.1394	19.2305	19.1315	19.0527	18.8802	18.3393	18.4093	18.0394	18.0703	18.265	17.9345	18.2152	18.5321	19.1786	19.3228	19.6143	18.4398	18.9629	19.1371	18.558	18.7496
+	9.08754	0.947427	sp|Q9Y289|SC5A6_HUMAN	sp|Q9Y289|SC5A6_HUMAN	3417	Color2 [A=255, R=0, G=0, B=0]	1	4					1	1	1	2	2	2	68.641	0.002978	2.4149	86526000	38	14.1488	14.5688	14.4002	15.1398	15.4577	15.3535	14.9273	15.1766	14.6929	15.7796	15.7211	15.7326	15.9239	15.8256	15.9242	16.3572	16.1013	16.3005	14.378	13.9744	14.1229	14.9665	15.0054	14.9273	15.9678	15.5121
+	5.84093	-0.829194	sp|Q9Y2H5|PKHA6_HUMAN;tr|Q5VTI5|Q5VTI5_HUMAN;tr|A0A1B0GUN5|A0A1B0GUN5_HUMAN	sp|Q9Y2H5|PKHA6_HUMAN;tr|Q5VTI5|Q5VTI5_HUMAN;tr|A0A1B0GUN5|A0A1B0GUN5_HUMAN	3422	Color2 [A=255, R=0, G=0, B=0]	1	4					1	1	1	1.1	1.1	1.1	117.13	0.00095057	2.9533	77819000	27	16.6639	16.596	16.3905	15.976	15.793	15.8668	15.1697	15.1347	15.6778	15.0457	13.3857	15.1246	14.8901	15.2742	15.1572	14.5308	15.0466	14.5126	15.3858	14.7574	15.052	16.4919	16.3461	14.5188	15.0727	14.6311
+	3.89037	0.887759	tr|A0A024R1R8|A0A024R1R8_HUMAN;sp|Q9Y2S6|TMA7_HUMAN	tr|A0A024R1R8|A0A024R1R8_HUMAN;sp|Q9Y2S6|TMA7_HUMAN	3430	Color2 [A=255, R=0, G=0, B=0]	1	4					1	1	1	14.1	14.1	14.1	7.0913	0.0066378	2.1487	2025400000	51	20.2183	20.0352	20.1671	19.7134	19.6005	19.7874	20.2635	20.2103	20.2665	20.6755	20.6717	20.6379	20.6715	20.6679	20.8617	20.6852	20.7143	20.8223	18.7016	18.8648	18.8533	18.0866	18.1259	18.1638	18.857	19.0339
+	11.9692	1.35172	sp|Q9Y2V2|CHSP1_HUMAN;tr|H3BTK3|H3BTK3_HUMAN;tr|I3L3X8|I3L3X8_HUMAN;tr|H3BSW7|H3BSW7_HUMAN;tr|H3BUY4|H3BUY4_HUMAN;tr|H3BPY5|H3BPY5_HUMAN;tr|H3BNU9|H3BNU9_HUMAN	sp|Q9Y2V2|CHSP1_HUMAN;tr|H3BTK3|H3BTK3_HUMAN;tr|I3L3X8|I3L3X8_HUMAN;tr|H3BSW7|H3BSW7_HUMAN;tr|H3BUY4|H3BUY4_HUMAN;tr|H3BPY5|H3BPY5_HUMAN;tr|H3BNU9|H3BNU9_HUMAN	3434	Color2 [A=255, R=0, G=0, B=0]	1	4					5	5	5	46.9	46.9	46.9	15.892	0	23.069	3160400000	143	20.0387	20.1981	20.291	20.6298	20.6785	20.5647	20.2278	19.9794	20.1668	21.2421	21.4367	21.3142	21.6484	21.6533	21.4163	21.403	21.5189	21.4865	19.2714	18.9724	19.0912	19.2888	19.0512	18.866	20.5719	20.7179
+	2.40431	0.941688	sp|Q9Y2X9|ZN281_HUMAN	sp|Q9Y2X9|ZN281_HUMAN	3438	Color2 [A=255, R=0, G=0, B=0]	1	4					4	4	4	6.6	6.6	6.6	96.914	0	29.527	404960000	30	17.2694	15.0012	14.1134	17.1091	18.2138	14.5242	17.7287	18.0096	17.3641	17.5254	17.1916	16.9024	17.0896	17.3063	17.4812	17.4821	17.2499	17.3419	18.0281	14.5561	14.7846	17.8425	14.6242	14.7726	16.6752	14.6855
+	8.43367	-0.630673	sp|Q9Y3B4|SF3B6_HUMAN	sp|Q9Y3B4|SF3B6_HUMAN	3456	Color2 [A=255, R=0, G=0, B=0]	1	4					2	2	2	18.4	18.4	18.4	14.585	0.001537	2.6539	416420000	40	18.5121	18.3367	18.2628	17.7972	17.8949	17.8055	17.5932	17.6092	17.5423	17.079	17.3291	16.7361	17.5532	17.1951	17.1955	17.4902	17.2252	17.425	18.0156	17.9813	18.322	17.6972	17.7294	17.9791	17.2732	17.5894
+	12.0759	1.43565	sp|Q9Y3B9|RRP15_HUMAN	sp|Q9Y3B9|RRP15_HUMAN	3459	Color2 [A=255, R=0, G=0, B=0]	1	4					3	3	3	10.3	10.3	10.3	31.484	0	10.477	640740000	28	16.9527	17.258	17.2883	18.0941	17.9985	17.7308	17.6507	18.0238	17.6658	19.3132	18.5579	19.2796	18.9723	19.2689	19.2691	18.7356	18.5547	18.7094	17.2183	16.6661	17.029	17.0778	16.9061	16.7596	18.4614	17.8946
+	5.6234	-0.661852	sp|Q9Y3D6|FIS1_HUMAN	sp|Q9Y3D6|FIS1_HUMAN	3465	Color2 [A=255, R=0, G=0, B=0]	1	4					2	2	2	15.8	15.8	15.8	16.937	0	11.976	298400000	34	18.1095	17.9766	17.7948	17.3224	17.6329	17.2784	17.1912	17.3407	17.471	16.7448	17.3193	16.4364	15.5102	17.2167	16.3205	16.6278	16.7248	16.6276	17.823	17.9859	18.1517	17.4744	17.7056	17.8693	17.8795	17.211
+	5.23193	0.798049	sp|Q9Y3E2|BOLA1_HUMAN	sp|Q9Y3E2|BOLA1_HUMAN	3468	Color2 [A=255, R=0, G=0, B=0]	1	4					1	1	1	9.5	9.5	9.5	14.289	0.00034412	3.7345	52170000	24	14.3352	13.3923	15.4229	13.9727	14.6985	14.2103	14.1126	14.415	14.4868	14.7527	14.3524	15.1801	15.3899	15.3711	14.9578	15.2382	14.8052	14.8668	14.0425	13.444	14.2994	14.3126	14.3129	13.8882	12.6788	14.5993
+	4.4171	0.869605	sp|Q9Y3E7|CHMP3_HUMAN;tr|A0A140T963|A0A140T963_HUMAN	sp|Q9Y3E7|CHMP3_HUMAN	3470	Color2 [A=255, R=0, G=0, B=0]	1	4					3	3	3	13.1	13.1	13.1	25.073	0.00035398	4.0927	172220000	29	16.8321	14.5911	15.029	15.9315	15.6795	15.7957	16.1576	16.1965	16.0418	16.8927	16.1463	16.9618	17.0867	17.1279	16.7091	17.0062	16.7598	16.2377	15.1237	14.7336	14.3667	16.0771	16.055	15.7305	17.2319	17.0246
+	1.85951	-0.628626	sp|Q9Y3U8|RL36_HUMAN;tr|J3QSB5|J3QSB5_HUMAN;tr|J3KTD3|J3KTD3_HUMAN	sp|Q9Y3U8|RL36_HUMAN;tr|J3QSB5|J3QSB5_HUMAN	3476	Color2 [A=255, R=0, G=0, B=0]	1	4					3	3	3	28.6	28.6	28.6	12.254	0	7.7298	1630700000	106	19.9905	19.9359	19.4689	19.5502	19.5969	19.3577	19.1278	19.0379	19.0471	18.0355	19.8717	19.6418	19.3895	19.3625	19.4872	19.6259	19.8998	19.8641	19.4287	19.1216	19.386	19.9704	19.8075	20.3823	19.7263	19.8627
+	13.7796	-0.739119	sp|Q9Y450|HBS1L_HUMAN;tr|E9PJ90|E9PJ90_HUMAN;tr|E9PN23|E9PN23_HUMAN;tr|E9PS53|E9PS53_HUMAN;tr|G5E991|G5E991_HUMAN;tr|E9PMN1|E9PMN1_HUMAN;tr|E9PLR4|E9PLR4_HUMAN;tr|E9PHZ9|E9PHZ9_HUMAN;tr|B7Z524|B7Z524_HUMAN;tr|H0YDX7|H0YDX7_HUMAN;tr|J3QT46|J3QT46_HUMAN	sp|Q9Y450|HBS1L_HUMAN;tr|E9PJ90|E9PJ90_HUMAN;tr|E9PN23|E9PN23_HUMAN;tr|E9PS53|E9PS53_HUMAN;tr|G5E991|G5E991_HUMAN;tr|E9PMN1|E9PMN1_HUMAN;tr|E9PLR4|E9PLR4_HUMAN;tr|E9PHZ9|E9PHZ9_HUMAN;tr|B7Z524|B7Z524_HUMAN;tr|H0YDX7|H0YDX7_HUMAN;tr|J3QT46|J3QT46_HUMAN	3482	Color2 [A=255, R=0, G=0, B=0]	1	4					2	2	2	4.7	4.7	4.7	75.472	0.00033478	3.4416	1011200000	12	19.5156	19.1538	19.2374	18.8391	19.1241	18.9519	19.0014	18.9912	19.1704	18.3328	17.9916	18.208	18.6455	18.2664	18.247	18.3458	18.3352	18.3536	19.2803	19.585	19.3719	19.0268	18.8836	19.23	18.5903	18.7892
+	4.48955	0.682636	tr|E7EPN9|E7EPN9_HUMAN;sp|Q9Y520|PRC2C_HUMAN;tr|A0A2R8YET2|A0A2R8YET2_HUMAN;tr|H7C5N8|H7C5N8_HUMAN;tr|A0A2R8Y7F4|A0A2R8Y7F4_HUMAN;tr|A0A0A0MS30|A0A0A0MS30_HUMAN;tr|A0A2R8Y424|A0A2R8Y424_HUMAN	tr|E7EPN9|E7EPN9_HUMAN;sp|Q9Y520|PRC2C_HUMAN	3496	Color2 [A=255, R=0, G=0, B=0]	1	4					33	33	33	15.3	15.3	15.3	308.77	0	184.04	5417900000	478	21.779	21.6309	21.5643	21.4905	21.4828	21.3479	21.5247	21.4424	21.4554	21.2848	21.2222	21.2815	21.4458	21.514	21.6253	21.4978	21.5708	21.5658	20.3256	20.3652	20.5679	19.9488	19.4599	20.2526	20.8656	20.9971
+	8.49603	1.19426	sp|Q9Y5K6|CD2AP_HUMAN	sp|Q9Y5K6|CD2AP_HUMAN	3508	Color2 [A=255, R=0, G=0, B=0]	1	4					14	14	14	26.3	26.3	26.3	71.45	0	26.716	1965500000	111	20.2731	19.1427	19.3381	20.2054	20.0601	19.8714	19.8825	19.9302	19.8333	20.603	20.4389	20.1388	20.2426	20.6481	20.6514	20.8001	20.8084	20.913	18.3277	19.1847	18.349	18.2885	18.4219	18.3455	20.0653	19.9181
+	6.50146	-0.830634	tr|E9PFH4|E9PFH4_HUMAN;sp|Q9Y5L0|TNPO3_HUMAN;tr|C9J7E5|C9J7E5_HUMAN	tr|E9PFH4|E9PFH4_HUMAN;sp|Q9Y5L0|TNPO3_HUMAN;tr|C9J7E5|C9J7E5_HUMAN	3509	Color2 [A=255, R=0, G=0, B=0]	1	4					4	4	4	4.4	4.4	4.4	96.669	0	8.1124	1106000000	45	19.7774	19.2686	19.2772	19.1166	19.4785	19.0882	19.4361	19.0977	19.2543	18.1142	18.3843	18.944	17.9412	18.5389	18.5759	17.8086	18.2826	18.0894	19.2633	19.5514	19.3675	18.2952	18.7461	19.6151	18.1833	19.0022
+	6.83975	1.05762	sp|Q9Y5L4|TIM13_HUMAN;tr|K7EIT2|K7EIT2_HUMAN	sp|Q9Y5L4|TIM13_HUMAN;tr|K7EIT2|K7EIT2_HUMAN	3510	Color2 [A=255, R=0, G=0, B=0]	1	4					4	4	4	53.7	53.7	53.7	10.5	0	118.13	1729600000	134	19.3088	19.6591	19.1534	19.8627	20.0739	19.8564	19.3404	19.1819	19.1985	20.4858	20.3248	20.4439	20.6263	20.5409	20.6898	20.4151	20.6988	20.5402	18.2004	17.9893	18.8601	19.0319	19.0577	19.1623	19.4411	19.495
+	8.22066	0.821435	tr|A6NCC9|A6NCC9_HUMAN;tr|E9PME3|E9PME3_HUMAN;tr|C9JHT9|C9JHT9_HUMAN;tr|C9JJV1|C9JJV1_HUMAN;sp|Q9Y5U2|TSSC4_HUMAN;tr|E9PL88|E9PL88_HUMAN;tr|C9JDU0|C9JDU0_HUMAN	tr|A6NCC9|A6NCC9_HUMAN;tr|E9PME3|E9PME3_HUMAN;tr|C9JHT9|C9JHT9_HUMAN;tr|C9JJV1|C9JJV1_HUMAN;sp|Q9Y5U2|TSSC4_HUMAN;tr|E9PL88|E9PL88_HUMAN;tr|C9JDU0|C9JDU0_HUMAN	3515	Color2 [A=255, R=0, G=0, B=0]	1	4					2	2	2	18.9	18.9	18.9	13.847	0.00037106	4.6244	561420000	32	18.0138	17.6797	17.8724	17.8564	18.0349	18.2614	18.1992	17.9228	18.1368	18.1365	18.453	18.4372	18.614	18.5139	18.57	18.2818	18.4585	18.7841	17.3808	17.3592	17.6099	17.306	17.1937	17.1481	17.8448	17.5976
+	4.90428	0.656979	tr|A0A087WTY9|A0A087WTY9_HUMAN;sp|Q9Y605|MOFA1_HUMAN	tr|A0A087WTY9|A0A087WTY9_HUMAN;sp|Q9Y605|MOFA1_HUMAN	3521	Color2 [A=255, R=0, G=0, B=0]	1	4					2	2	2	31.1	31.1	31.1	11.852	0	28.609	350110000	50	17.0404	17.4492	17.1064	17.7827	17.8149	17.675	17.2616	17.728	17.544	17.4137	17.6883	17.3313	17.9971	17.9504	17.8012	17.7058	17.849	17.9384	16.7545	16.8685	15.9747	16.6263	17.0236	16.5529	16.9501	16.699
+	4.20875	0.931813	sp|Q9Y608|LRRF2_HUMAN;tr|C9JSU1|C9JSU1_HUMAN;tr|H7C3N9|H7C3N9_HUMAN;tr|C9JJC9|C9JJC9_HUMAN;tr|C9JC17|C9JC17_HUMAN;tr|C9J321|C9J321_HUMAN;tr|C9J0U5|C9J0U5_HUMAN	sp|Q9Y608|LRRF2_HUMAN;tr|C9JSU1|C9JSU1_HUMAN	3523	Color2 [A=255, R=0, G=0, B=0]	1	4					9	8	8	13.6	11.9	11.9	82.17	0	17.901	3847400000	164	21.6858	21.2163	21.5471	21.2242	21.2677	21.4367	20.5943	20.5805	21.1551	21.4935	21.6877	21.6689	21.6576	21.7245	21.7188	21.5434	21.6111	21.7691	20.7904	20.9319	20.68	20.2036	20.3109	20.637	20.3395	20.5421
+	10.358	1.41763	tr|A0A087WY82|A0A087WY82_HUMAN;sp|Q9Y624|JAM1_HUMAN	tr|A0A087WY82|A0A087WY82_HUMAN;sp|Q9Y624|JAM1_HUMAN	3526	Color2 [A=255, R=0, G=0, B=0]	1	4					2	2	2	7.2	7.2	7.2	30.197	0.0069184	2.142	196020000	11	15.5404	15.0581	15.2627	16.0704	16.4399	16.2997	16.1812	16.3372	16.078	17.0135	16.9562	17.168	17.2693	17.0632	17.1611	17.4996	17.8155	17.2928	15.3267	14.9963	15.2025	15.792	15.5742	15.4198	17.3287	17.0046
+	2.4057	-0.681001	sp|Q9Y678|COPG1_HUMAN;tr|D6RG17|D6RG17_HUMAN;tr|H0Y8X7|H0Y8X7_HUMAN	sp|Q9Y678|COPG1_HUMAN	3528	Color2 [A=255, R=0, G=0, B=0]	1	4					14	14	12	19.1	19.1	16.8	97.717	0	38.595	2425700000	200	20.2031	20.0649	19.9495	20.0518	19.9184	19.9316	20.4737	20.4777	20.4272	19.8906	20.0527	19.8161	19.4257	19.6478	19.6884	19.5235	19.7494	19.8304	20.1749	20.4668	20.4706	20.182	20.0246	20.2901	20.4261	20.4921
+	7.87198	1.06784	sp|Q9Y6I3|EPN1_HUMAN	sp|Q9Y6I3|EPN1_HUMAN	3543	Color2 [A=255, R=0, G=0, B=0]	1	4					3	3	3	9.7	9.7	9.7	60.293	0	18.093	233670000	37	16.2099	13.6989	15.9362	15.9609	16.4058	16.3225	16.1857	16.7025	16.5671	17.3266	16.6889	16.9332	17.4604	16.9837	17.1808	17.3654	16.5718	16.9368	15.8077	16.0488	14.6743	15.8693	15.7346	15.4571	17.0634	16.3586
+	6.85257	0.81882	tr|A0A087X0G7|A0A087X0G7_HUMAN;tr|A0A087WUW6|A0A087WUW6_HUMAN;tr|A0A087X1B1|A0A087X1B1_HUMAN;sp|Q9Y6K9|NEMO_HUMAN;tr|C9JN51|C9JN51_HUMAN;tr|A0A087WV30|A0A087WV30_HUMAN;tr|C9JH59|C9JH59_HUMAN;tr|C9JCG6|C9JCG6_HUMAN	tr|A0A087X0G7|A0A087X0G7_HUMAN;tr|A0A087WUW6|A0A087WUW6_HUMAN;tr|A0A087X1B1|A0A087X1B1_HUMAN;sp|Q9Y6K9|NEMO_HUMAN;tr|C9JN51|C9JN51_HUMAN;tr|A0A087WV30|A0A087WV30_HUMAN	3546	Color2 [A=255, R=0, G=0, B=0]	1	4					6	6	3	18.5	18.5	8.8	47.256	0	32.479	1172900000	131	19.2609	19.2441	19.2389	19.3817	19.3249	19.3195	18.8772	19.0732	18.8446	19.4368	19.3675	19.5002	19.6432	19.6297	19.7103	19.6785	19.6083	19.7847	18.2314	17.1495	18.2453	18.0529	18.1068	18.3789	18.9271	18.8179
+	2.30889	0.680568	tr|E9PH64|E9PH64_HUMAN;sp|Q9Y6M9|NDUB9_HUMAN;tr|A0A3B3IT57|A0A3B3IT57_HUMAN;tr|E7EWZ0|E7EWZ0_HUMAN;tr|E9PF49|E9PF49_HUMAN	tr|E9PH64|E9PH64_HUMAN;sp|Q9Y6M9|NDUB9_HUMAN;tr|A0A3B3IT57|A0A3B3IT57_HUMAN;tr|E7EWZ0|E7EWZ0_HUMAN;tr|E9PF49|E9PF49_HUMAN	3549	Color2 [A=255, R=0, G=0, B=0]	1	4					3	3	3	31.5	31.5	31.5	20.383	0	10.048	241550000	13	14.185	14.9342	14.7171	16.1457	16.5337	16.4764	14.6477	16.3731	17.1963	16.566	16.6485	17.4808	16.5849	16.9419	16.8955	17.0956	14.043	16.9202	16.8705	16.453	14.8715	17.5354	16.6626	16.2885	17.4636	18.2166
+	3.63825	0.703712	sp|Q9Y6W5|WASF2_HUMAN	sp|Q9Y6W5|WASF2_HUMAN	3553	Color2 [A=255, R=0, G=0, B=0]	1	4					5	5	5	9.8	9.8	9.8	54.283	0	27.183	936680000	19	14.467	19.2439	18.7692	18.6639	18.8136	18.7773	18.6746	18.5857	18.6457	18.7609	18.8474	18.5235	18.9912	18.7925	18.9371	19.3083	18.957	18.9198	18.3805	18.2763	18.3826	18.2068	18.2289	18.3318	18.7819	18.5987
+	8.61873	-0.585124	sp|Q9Y6Y8|S23IP_HUMAN;tr|H7C0V8|H7C0V8_HUMAN;tr|H7C4C4|H7C4C4_HUMAN;tr|A0A0C4DH82|A0A0C4DH82_HUMAN	sp|Q9Y6Y8|S23IP_HUMAN	3554	Color2 [A=255, R=0, G=0, B=0]	1	4					10	10	10	10.6	10.6	10.6	111.08	0	26.264	1008500000	128	19.5106	19.4915	19.3566	19.0857	19.0762	18.9272	19.3195	19.1047	19.0821	18.4756	18.7107	18.5395	18.4177	18.3167	18.4731	18.3315	18.4563	18.4215	18.595	18.8561	19.0097	18.4752	18.6216	18.9166	18.7677	18.818
[truncated: 2,148 more rows]
[truncated: 25 more columns]

## Sheet: dTHP-1
Supplementary Table 2: Identified proteins in dTHP-1 cells cultured in different vessels
[truncated: 2,555 more rows]
[truncated: 28 more columns]

## Sheet: NR8383
Supplementary Table 2: Identified proteins in NR8383 cells culture in different vessels
[truncated: 2,448 more rows]
[truncated: 28 more columns]
