# Supplementary material for: Towards characterization of cell culture conditions for reliable proteomic analysis: in vitro studies on A549, differentiated THP-1, and NR8383 cell lines
Source: Arch Toxicol. 2024 Sep 12;98(12):4021–31. doi: 10.1007/s00204-024-03858-4 (PMC11496344; doi:10.1007/s00204-024-03858-4)
Supplement: Supplementary file 4 — Supplementary file4 (XLSX 12 KB) [file 204_2024_3858_MOESM4_ESM.xlsx]

## Sheet: Sheet 1
Supplementary Table 3: Altered KEGG pathways affected by the cell culture setup in untreated evaluated cell lines (A549, dTHP-1 and NR8383).
Numbers represent false discovery rates (FDRs) of the corresponding pathway if regulated for that particular cell line.
Only pathways with FDRs < 0,05 are shown, and FDR values are given for a certain cell line, if detected with a FDR < 0.05.
KEGG pathway	A549	dTHP-1	NR8383
Parkinson disease	2.45272e-08	0.0176929	1.54358e-10
Amyotrophic lateral sclerosis	7.39618e-09	0.0398327	1.54358e-10
Prion disease	8.93329e-08	0.0176929	6.48469e-09
Pathways of neurodegeneration - multiple diseases	1.48655e-05	0.0398327	6.68849e-08
Proteasome	2.30323e-07	0.0139855	4.63901e-05
Salmonella infection	0.0316924	0.0398327	0.0412358
Oxidative phosphorylation	0.00375526		2.86579e-09
Huntington disease	7.14206e-08		6.05901e-09
Alzheimer disease	1.48655e-05		2.8511e-07
Thermogenesis	0.0014939		3.17985e-06
Chemical carcinogenesis - reactive oxygen species	0.0230777		0.000126159
Diabetic cardiomyopathy	0.0323346		0.000427243
Non-alcoholic fatty liver disease	0.0323346		0.0109258
Protein processing in endoplasmic reticulum	0.00272395		0.014821
Oocyte meiosis	0.00308068		0.0295271
Pentose phosphate pathway		0.0398327	1.73578e-05
Carbon metabolism		0.000266792	0.00312446
Spliceosome	7.04887e-06
Nucleocytoplasmic transport	0.00010016
Regulation of actin cytoskeleton	0.00133161
mRNA surveillance pathway	0.00151653
Spinocerebellar ataxia	0.00744339
One carbon pool by folate	0.0223746
Citrate cycle (TCA cycle)	0.0230777
Aminoacyl-tRNA biosynthesis	0.0281229
Insulin signaling pathway	0.030961
Mismatch repair	0.0322775
Fc gamma R-mediated phagocytosis	0.0323346
PPAR signaling pathway		0.00751327
Biosynthesis of amino acids		0.0176929
Fatty acid degradation		0.0363969
Efferocytosis		0.0398327
Glyoxylate and dicarboxylate metabolism		0.0398327
Necroptosis		0.0398327
Pertussis		0.0398327
Tuberculosis		0.0398327
Human immunodeficiency virus 1 infection			0.000408319
Dopaminergic synapse			0.00677354
Viral life cycle - HIV-1			0.0135694
Galactose metabolism			0.014821
Endocytosis			0.0153903
Human cytomegalovirus infection			0.0153903
SNARE interactions in vesicular transport			0.0164065
Lysosome			0.0200402
Ferroptosis			0.0361743
Phototransduction			0.0361743
Retrograde endocannabinoid signaling			0.0412358
